# Supplementary material for: The Incidence of Sexually Dimorphic Gene Expression Varies Greatly between Tissues in the Rat
Source: PLoS One. 2014 Dec 30;9(12):e115792. doi: 10.1371/journal.pone.0115792 (PMC4280129; doi:10.1371/journal.pone.0115792)
Supplement: S1 Table — Identity, distribution and expression properties of probesets that are sexually dimorphically expressed. The incidence of sexually dimorphically expressed probesets across tissues is recorded in the matrix at the right hand side of the spreadsheet. The expression levels, fold-differences and Q values that contribute to the identification of SDE probesets are also given. (XLSX) [file pone.0115792.s001.xlsx]

## Sheet: Sheet1
		Pass minimun mean expression threshold of 6.65 in at least one sex																															Mean expression value (all samples, both sexes)
Probe Set ID	Net AffX Gene name	Adipose	Adrenal	Aorta	Bladder	Bone Marrow	Brain	Caecum	Colon	Duodenum	Ileum	Jejunum	Mandib LN	Stomach	Heart	Kidney	Liver	Lung	Mesen LN	Gastroc	Soleus	Ovary	Pancreas	Pituitary	Prostate	Skin	Spleen	Testes	Thymus	Thyroid	Uterus	Epididimis	Adipose	Adrenal	Aorta	Bladder	Bone Marrow	Brain	Caecum	Colon	Duodenum	Ileum	Jejunum	Mandib LN	Stomach	Heart	Kidney	Liver	Lung
1367542_at	similar to RIKEN cDNA 5330440M15 /// similar to hypothetical protein SP192 /// similar to 5330440M15Rik protein /// similar to 5330440M15Rik protein /// similar to 5330440M15Rik protein /// similar to 5330440M15Rik protein	1	1	1	1	1	0	1	1	1	1	1	1	1	1	1	1	1	1	1	1	1	1	1	1	1	1	1	1	1	1	1	7.76369	6.95221	7.85479	7.8821	8.47776	6.59387	8.54711	8.35323	8.49899	8.48156	8.66798	8.22914	8.13361	7.69576	7.8258	7.80865	8.3061
1367570_at	transgelin	1	1	1	1	0	1	1	1	1	1	1	1	1	1	1	1	1	1	1	1	1	1	1	1	1	1	1	1	1	1	1	11.5427	10.1289	12.6577	14.836	5.43572	7.28229	13.8072	13.9578	12.9347	13.115	12.7854	10.5429	14.1692	8.73565	9.3315	6.34341	12.0509
1367581_a_at	secreted phosphoprotein 1	0	1	1	0	1	1	0	0	0	0	0	0	0	0	1	0	0	0	0	1	1	1	1	0	0	0	0	0	0	0	1	3.84778	12.9977	7.63167	2.70026	8.49067	6.83981	4.18697	2.85863	3.05159	3.61776	2.89356	2.8915	5.04849	2.73235	12.9061	4.08788	4.62898
1367600_at	desmin	1	0	1	1	0	0	1	1	1	1	1	1	1	1	0	0	1	1	1	1	1	1	0	1	1	1	0	0	1	1	1	8.07588	5.65492	8.30606	13.5822	4.86102	3.35612	11.8296	11.7337	11.4495	11.3066	10.9697	7.67287	12.6069	12.5922	4.7634	3.56331	8.43809
1367602_at	Cbp/p300-interacting transactivator, with Glu/Asp-rich carboxy-terminal domain, 2	1	1	1	1	1	1	1	1	1	1	1	1	1	1	1	1	1	1	1	1	1	1	1	1	1	1	1	1	1	1	1	9.28991	11.3817	8.3992	9.18229	10.4218	9.95012	10.3696	10.5508	9.63044	10.8497	10.3141	9.71445	9.44464	9.66584	11.4193	8.87164	10.0023
1367604_at	cysteine-rich protein 2	1	1	1	1	1	1	1	1	1	1	1	1	1	1	1	1	1	1	1	1	1	1	1	1	1	1	1	1	1	1	1	11.1447	8.72328	11.677	11.6062	8.48423	10.4385	8.89537	8.62707	8.43092	8.55124	8.55031	10.0881	9.85211	13.3683	10.0163	11.7737	13.0462
1367605_at	profilin 1	1	1	1	1	1	1	1	1	1	1	1	1	1	1	1	1	1	1	1	1	1	1	1	1	1	1	1	1	1	1	1	10.8213	11.161	10.3269	11.5336	12.2467	10.0758	12.3147	11.8885	12.061	12.1788	12.2355	12.3854	11.5079	9.6658	10.3682	10.4168	11.4684
1367631_at	connective tissue growth factor	1	1	1	1	1	1	1	1	1	1	1	1	1	1	1	1	1	1	1	1	1	1	1	1	1	1	1	0	1	1	1	8.40389	8.43323	12.0995	10.4522	7.4348	8.36805	9.52875	9.62798	9.70188	9.94207	9.10637	7.1894	10.1055	10.6181	10.9893	7.0627	12.2543
1367632_at	glutamine synthetase 1	1	1	1	1	1	1	1	1	1	1	1	1	1	1	1	1	1	1	1	1	1	1	1	1	1	1	1	1	1	1	1	11.7331	10.1439	12.3181	11.1388	10.9912	12.5014	11.0543	11.4066	8.82876	9.52686	8.90736	10.5561	12.2533	9.96751	12.1712	10.9363	10.4004
1367633_at	glutamine synthetase 1	1	1	1	1	1	1	1	1	1	1	1	1	1	1	1	1	1	1	1	1	1	1	1	1	1	1	1	1	1	1	1	11.3142	9.30236	12.1017	9.49985	10.3084	11.3675	10.5511	10.566	7.10053	8.20305	7.37364	9.62794	11.3231	9.37581	11.9307	9.98541	9.6952
1367648_at	insulin-like growth factor binding protein 2	1	1	1	1	0	1	1	1	0	0	0	0	1	0	1	1	1	0	0	0	1	0	1	1	1	0	1	0	1	1	1	7.27089	12.3005	7.12818	11.9056	4.64897	9.88802	7.09587	10.8787	4.8174	6.11947	4.20014	3.2349	11.1734	3.28922	7.87153	6.31622	7.77989
1367652_at	insulin-like growth factor binding protein 3	1	1	1	1	1	0	1	1	1	1	1	1	1	1	1	1	1	1	1	1	1	1	1	0	1	1	0	0	1	1	0	10.4773	9.18827	8.35436	11.2923	6.17382	3.72867	8.15923	7.75379	8.31433	8.0732	8.49133	10.5472	8.96849	8.79843	9.86575	8.92053	7.58031
1367661_at	S100 calcium binding protein A6 (calcyclin)	1	1	1	1	1	0	1	1	1	1	1	1	1	1	1	0	1	1	1	1	1	1	1	1	1	1	1	1	1	1	1	11.6562	7.79625	9.61463	14.1487	10.7365	4.73025	13.8448	13.1571	11.47	12.866	11.2552	9.51455	13.25	8.87306	9.71769	5.4283	13.4637
1367679_at	CD74 antigen (invariant polpypeptide of major histocompatibility class II antigen-associated)	1	1	1	1	1	1	1	1	1	1	1	1	1	1	1	1	1	1	1	1	1	1	1	1	1	1	1	1	1	1	1	11.7035	11.6761	10.9857	11.1903	12.1034	6.48662	12.0261	11.121	12.2712	12.5655	13.0148	14.1343	10.7234	12.2449	12.4364	10.4223	13.2526
1367682_at	midkine	0	0	0	1	0	1	0	0	0	0	0	0	1	0	1	0	1	0	0	0	1	0	1	0	1	0	0	0	0	1	1	5.89406	3.81231	5.88553	6.91165	3.33503	9.16819	6.05456	6.02798	6.51964	6.10505	6.33908	6.07559	6.71044	5.64677	6.34011	5.86791	7.70016
1367689_a_at	cd36 antigen /// similar to fatty acid translocase/CD36	1	1	1	1	1	0	1	1	1	1	1	1	1	1	1	1	1	1	1	1	1	1	0	0	1	1	1	1	1	0	1	13.5173	10.6882	13.1788	8.68921	11.4309	3.08455	8.2918	7.84629	8.83747	8.73827	11.0888	9.68503	9.39038	12.7702	8.2847	8.64404	10.6112
1367700_at	fibromodulin	1	1	1	1	0	1	1	1	1	1	1	0	1	0	0	0	1	1	1	1	1	1	1	0	1	1	1	1	1	1	1	9.15963	7.25833	9.48592	9.58156	3.43074	6.5918	7.62511	7.77299	7.43902	7.98699	7.59453	5.45174	10.0841	5.76778	5.19128	3.29623	10.2101
1367702_at	acetyl-Coenzyme A dehydrogenase, medium chain	1	1	1	1	1	1	1	1	1	1	1	1	1	1	1	1	1	1	1	1	1	1	1	1	1	1	0	1	1	1	1	11.9456	11.8494	13.956	9.43689	8.80219	7.79456	11.8236	11.5091	11.3514	12.0109	10.8429	9.73749	11.6066	13.2383	12.3089	12.4079	10.1879
1367705_at	glutaredoxin 1 (thioltransferase)	1	1	0	1	1	1	1	1	1	1	1	1	1	0	0	1	1	1	1	0	1	1	1	1	1	1	0	1	0	1	1	8.36359	7.08836	5.9111	11.8913	9.81985	9.02232	10.9977	11.1631	11.1835	11.5809	10.8801	9.17897	10.4242	5.92829	5.88438	9.2679	7.56443
1367709_at	CD63 antigen	1	1	1	1	1	1	1	1	1	1	1	1	1	1	1	1	1	1	1	1	1	1	1	1	1	1	1	1	1	1	1	12.253	12.3076	11.4027	13.1803	11.7797	10.4483	12.3287	12.6621	11.6965	12.0944	11.611	11.3094	12.5165	12.1117	13.0491	9.91353	11.9802
1367722_at	dipeptidylpeptidase 7	1	1	1	1	1	1	1	1	1	1	1	1	1	1	1	1	1	1	1	1	1	1	1	1	1	1	1	1	1	1	1	9.87219	7.81475	9.18021	9.24456	8.82585	8.4892	7.90949	7.96369	7.52267	7.54183	7.63744	9.49742	8.6313	8.60827	10.2219	6.29275	8.53858
1367728_at	translin	1	1	0	1	1	1	1	1	1	1	0	1	1	1	1	1	1	1	1	1	1	0	1	1	0	1	1	1	1	1	1	6.58149	8.43386	6.38229	6.84684	6.89416	7.08266	6.82422	7.24038	6.69881	6.6055	6.35157	6.88627	6.90043	7.03861	7.36221	6.98326	7.1872
1367731_at	guanine nucleotide binding protein, beta 1	1	1	1	1	1	1	1	1	1	1	1	1	1	1	1	1	1	1	1	1	1	1	1	1	1	1	1	1	1	1	1	7.67479	9.20291	8.42413	8.78945	9.38289	7.82129	8.21312	8.12586	9.28267	8.3014	9.21963	8.07333	8.82105	8.58853	7.29337	8.07681	6.98978
1367733_at	carbonic anhydrase 2	1	1	1	1	1	1	1	1	1	0	1	1	1	1	1	1	1	1	1	0	0	0	1	1	1	1	0	1	1	1	1	7.90139	6.4357	8.09943	6.48349	14.0344	11.8291	14.9222	14.7719	12.1745	5.74021	10.0692	8.54262	13.3679	7.73574	12.9807	9.09929	11.4065
1367742_at	carnitine palmitoyltransferase 1b	1	1	1	0	0	0	0	0	0	0	0	0	0	1	1	0	0	0	1	1	0	0	0	0	1	0	1	0	1	0	0	10.0614	6.40914	12.9693	4.79367	3.7088	4.47605	4.0269	3.74719	5.9438	4.94498	5.93306	4.23712	3.58866	12.5201	6.70326	3.53215	5.07078
1367743_at	phosphofructokinase, liver, B-type	1	1	1	1	1	1	1	1	1	0	1	0	1	1	1	1	0	1	0	0	1	0	1	0	0	1	0	1	1	0	1	7.62021	9.15311	10.2458	6.49024	9.357	7.42458	8.31402	7.49587	7.54524	6.23754	7.18908	6.05432	6.84178	7.46948	6.69591	6.48651	6.40902
1367753_at	SEC31-like 1 (S. cerevisiae)	1	1	1	1	1	0	1	1	1	1	1	1	1	1	1	1	1	1	0	1	1	1	1	1	1	1	1	1	1	1	1	7.48328	8.7783	8.28233	6.91573	7.34366	5.93124	7.38729	7.57646	8.5805	7.71936	8.51996	7.26021	7.67342	8.51262	7.47631	7.51625	6.93161
1367765_at	transcobalamin 2	1	1	1	1	1	1	1	1	1	1	1	1	1	1	1	1	1	1	1	1	1	1	1	1	1	1	0	1	1	1	1	10.2054	9.31775	9.22131	9.0376	9.89995	7.65526	9.09821	9.04733	10.5832	11.5101	11.3081	8.76112	10.0089	8.62898	10.5458	10.0605	10.7461
1367768_at	latexin	1	0	1	1	1	1	1	1	1	1	1	1	1	1	1	0	1	1	1	1	1	1	1	1	1	1	0	1	1	1	1	8.98279	5.80299	7.87665	8.49516	7.16116	9.57624	8.89847	8.24453	9.19967	10.017	9.38229	9.08041	8.04763	6.76736	7.11972	4.34895	9.64416
1367774_at	glutathione S-transferase A5	1	1	1	1	0	1	1	1	1	0	0	1	1	1	1	1	1	1	1	1	1	1	1	1	1	1	1	0	1	1	1	11.2685	13.8228	10.4229	10.5193	6.09128	10.2471	7.39695	7.69528	7.21497	6.22668	6.17512	7.58722	11.3278	7.76723	12.6191	13.3166	11.3139
1367778_at	hypothetical gene supported by NM_019331	1	1	1	1	1	0	1	1	1	1	1	1	1	1	1	1	1	1	1	1	1	1	1	1	1	1	0	1	1	1	1	7.64165	8.33273	8.86374	7.31876	9.47111	6.08029	8.31526	8.02257	8.82491	8.2216	8.77061	6.90395	11.2725	7.85699	8.66123	9.77374	7.68306
1367785_at	calponin 1	1	0	1	1	0	0	1	1	1	1	1	0	1	0	0	0	1	1	0	0	0	0	0	1	1	0	0	0	0	1	1	7.01128	3.42603	9.69251	13.2676	3.21898	3.58957	11.9437	12.3208	10.7219	10.7609	10.3071	4.60975	12.6309	4.43424	4.18524	4.18084	8.19041
1367791_at	receptor (calcitonin) activity modifying protein 1	1	0	1	1	1	1	1	1	1	1	1	1	0	0	0	0	1	1	1	1	0	1	1	0	1	1	0	1	1	1	1	10.6081	3.32713	7.60047	8.46172	8.8364	8.49863	9.55022	11.0755	8.65122	10.2062	9.63	9.33737	6.01028	3.01636	2.91489	6.29932	6.57569
1367793_at	D-dopachrome tautomerase	1	1	1	1	1	1	1	1	1	1	1	1	1	1	1	1	1	1	1	1	1	1	1	1	1	1	1	1	1	1	1	10.8999	11.991	11.0375	9.63289	9.03041	10.0482	10.2904	10.3273	11.3182	10.2313	11.0348	9.39515	10.5511	10.1666	12.2506	13.017	10.1856
1367794_at	alpha-2-macroglobulin	0	1	0	1	0	1	0	0	0	0	0	1	0	0	0	1	0	1	0	0	1	0	1	0	0	0	1	0	0	1	0	2.6665	6.44459	3.04222	8.66505	2.77527	6.86573	3.02056	3.14515	2.64513	2.71039	4.59266	8.06313	3.556	2.4484	2.42558	7.02612	2.72147
1367800_at	plasminogen activator, tissue	1	1	1	1	0	1	1	1	1	1	1	1	1	1	1	0	1	1	1	1	1	1	1	1	1	0	0	1	1	1	1	9.81301	10.1876	8.92806	9.6116	3.82485	8.84105	8.41303	9.13541	8.49359	8.35655	8.48001	6.86326	8.19639	9.72029	10.0959	6.0728	10.8894
1367802_at	serum/glucocorticoid regulated kinase	1	1	1	1	1	1	1	1	1	1	1	1	1	1	1	1	1	1	1	1	1	1	1	1	1	1	0	1	1	1	1	9.11622	8.36476	9.41299	9.5597	9.31289	10.7647	12.326	11.2376	10.3016	12.0804	11.8937	8.77034	10.9072	8.75501	12.1078	8.36369	10.5744
1367803_at	nucleoporin 54	0	0	0	1	1	0	0	0	1	0	1	1	1	0	0	0	1	1	0	1	0	0	1	0	1	1	0	1	1	1	0	6.48266	6.40742	5.96169	7.45983	7.31941	6.03432	6.29729	6.39941	6.50664	6.41088	6.71886	7.99627	6.96227	6.43558	6.54502	6.13065	7.18045
1367805_at	glutaminase	1	1	1	1	1	1	1	1	1	1	1	1	1	1	1	0	1	1	1	1	1	1	0	0	1	1	0	1	1	1	0	7.55616	6.87264	6.67075	7.51589	6.60394	11.318	8.79603	8.79913	11.2151	11.8938	10.8468	6.57815	6.56245	7.12555	10.2986	3.85204	7.58124
1367806_at	glutaminase	0	1	0	0	0	1	1	1	1	1	1	0	0	0	1	0	0	0	1	0	1	0	0	0	0	1	0	0	1	0	0	6.4977	6.7591	5.82264	6.46629	4.60759	9.53388	7.74702	7.36646	9.87769	10.8074	9.34625	5.9439	5.29058	6.41785	8.63334	4.25559	6.32341
1367810_at	choline transporter	0	1	0	1	0	1	1	1	1	1	1	0	1	1	1	0	0	0	1	1	1	0	0	1	1	0	0	0	0	0	0	6.39359	10.1802	6.2378	7.10244	3.42594	7.54165	9.15867	9.08202	9.64099	10.9009	10.6646	3.28445	8.19565	8.34818	9.75823	4.06492	5.8662
1367811_at	3-phosphoglycerate dehydrogenase	1	1	1	0	1	1	0	0	0	0	0	1	1	0	1	0	0	1	0	0	1	1	1	1	1	1	1	1	1	1	1	10.3346	5.85462	9.13583	4.48247	9.04617	8.76104	5.50523	5.86118	6.25883	5.53133	5.61671	9.17305	7.57608	3.8369	8.77571	3.21008	3.638
1367815_at	solute carrier family 5 (sodium-dependent vitamin transporter), member 6	1	1	1	1	0	1	1	1	1	1	1	1	1	1	1	1	1	1	0	1	1	0	1	1	1	0	0	1	1	1	1	8.45615	9.42186	9.49546	7.36091	3.87995	7.54019	8.20537	8.85335	8.09962	9.33049	8.87311	6.67986	7.62117	7.23965	9.66907	7.77594	6.81508
1367823_at	tissue inhibitor of metalloproteinase 2	1	0	1	1	0	1	1	1	0	1	0	1	1	1	1	0	1	1	1	1	1	1	1	1	1	1	1	0	1	1	1	9.61521	5.81752	8.47849	9.64716	4.67273	8.62963	7.73016	7.45744	6.48755	6.76308	6.52866	7.08407	7.76191	8.22855	5.87645	4.58062	9.36007
1367836_at	carnitine palmitoyltransferase 1, liver	0	1	0	1	0	0	1	1	1	1	1	0	1	1	1	1	1	1	0	0	1	0	1	1	0	1	0	1	1	0	1	6.24738	9.22748	5.13097	8.45939	4.59173	5.66747	9.91294	8.88985	8.82536	8.52937	8.40115	6.49747	8.623	7.25867	8.63821	9.17284	7.02381
1367839_at	farnesyl diphosphate farnesyl transferase 1	1	1	1	1	1	1	1	1	1	1	1	1	1	1	1	1	1	1	1	1	1	1	1	1	1	1	1	1	1	1	1	8.60918	8.89934	9.14752	7.85242	6.99798	9.53035	10.1731	9.80857	9.76801	10.5715	8.645	7.23088	9.6308	9.10313	10.5706	11.0411	7.35174
1367845_at	neurofilament 3, medium	0	0	0	0	0	1	0	0	0	0	0	0	0	0	1	0	0	0	0	0	0	0	0	0	0	0	0	0	0	0	0	2.40096	2.80889	3.22753	5.78409	2.46264	11.5384	4.14288	5.07871	3.1942	3.87354	3.49842	2.30963	2.50892	2.38259	4.67662	2.42574	2.23829
1367851_at	prostaglandin D2 synthase	0	0	0	0	0	1	0	0	0	0	0	0	0	0	1	0	0	0	0	0	0	0	1	0	0	0	1	0	0	0	1	3.46066	2.6587	2.62579	2.69813	2.63115	13.8549	2.4479	2.40974	2.63408	2.43661	2.42652	2.44346	5.92444	5.02676	7.67272	2.58036	2.65382
1367855_at	scavenger receptor class B, member 1	1	1	0	1	1	0	0	0	1	0	1	1	0	0	0	1	1	1	0	0	1	0	0	1	1	1	0	1	1	1	0	8.53191	13.9057	6.59262	7.07078	6.74275	6.47306	5.26194	5.50378	9.26106	4.46443	10.5294	7.97961	6.25071	3.89671	4.48434	8.90747	7.46183
1367856_at	glucose-6-phosphate dehydrogenase	1	1	1	1	1	1	1	1	1	1	1	1	1	1	1	1	1	1	1	1	1	1	1	1	1	1	1	1	1	1	1	11.5261	12.0925	12.4488	10.7131	11.3004	9.60059	10.7308	10.4569	11.2824	10.5453	10.542	9.96608	11.0793	7.87859	9.38408	9.52189	9.65951
1367857_at	fatty acid desaturase 1	1	1	1	1	1	1	1	1	1	0	0	1	1	1	1	1	1	1	1	1	1	1	1	0	1	1	1	1	1	1	1	9.55116	11.805	7.10449	9.81	8.92478	9.80917	6.64077	6.83402	6.74061	6.20591	6.04018	7.79434	6.7664	6.61554	9.10689	12.0475	9.61356
1367864_at	phosphofructokinase, muscle	1	1	1	1	1	1	0	1	1	0	0	0	1	1	1	0	1	1	1	1	1	1	1	1	1	0	1	1	1	1	1	7.70178	7.40894	9.90831	8.40444	7.9273	11.1238	6.41335	6.90971	6.49634	6.32291	6.26643	6.5018	8.97466	11.938	8.3726	4.43152	6.63871
1367871_at	cytochrome P450, family 2, subfamily e, polypeptide 1	1	0	1	0	0	0	0	0	0	0	0	0	0	0	1	1	1	0	0	0	0	0	0	0	0	0	0	0	0	0	0	5.56605	3.86222	6.95143	2.78997	2.75926	2.32556	2.59523	2.64631	2.49887	2.54782	2.61256	3.65202	2.67812	4.78414	11.4111	13.7839	7.63187
1367877_at	solute carrier family 11 (proton-coupled divalent metal ion transporters), member 2	1	0	1	1	1	1	0	0	1	0	0	0	1	1	1	1	1	0	1	0	1	1	0	1	1	0	1	1	1	1	1	9.02891	5.961	8.4174	7.01301	7.95234	7.24821	6.50197	5.76879	11.374	6.51469	5.85643	5.86758	6.92344	7.6486	10.4198	7.28297	6.93084
1367894_at	insulin induced gene 1	1	1	1	1	1	1	1	1	1	1	1	1	1	1	1	1	1	1	1	1	1	1	1	1	1	1	1	1	1	1	1	12.228	9.84973	11.4131	7.31107	7.17821	9.00359	10.465	10.4983	9.94659	10.7038	8.92267	8.58326	10.217	8.64586	7.88149	11.9728	8.84642
1367896_at	carbonic anhydrase 3	1	1	1	1	1	0	1	1	1	1	1	1	1	0	1	1	1	1	1	1	1	1	0	0	1	1	0	1	1	0	1	15.1749	11.2872	13.6275	11.9905	10.6305	5.12524	11.6091	11.7851	7.08295	11.1606	10.5117	12.2152	10.3773	5.14703	7.79371	13.4341	8.36429
1367905_at	ectonucleotide pyrophosphatase/phosphodiesterase 3	1	0	0	1	0	0	1	0	1	0	1	1	1	1	1	1	1	1	1	1	1	1	0	1	1	0	0	0	1	1	1	9.5744	3.21501	6.05135	7.76544	5.07819	2.95888	6.85951	6.32219	10.8658	5.37844	10.9343	8.92492	7.60571	7.03007	8.01652	10.2987	8.44301
1367912_at	latent transforming growth factor beta binding protein 1	1	1	1	1	1	0	1	1	1	1	1	1	1	1	1	1	1	1	1	1	1	1	1	0	1	1	0	0	1	1	1	9.8786	7.31292	9.10544	9.3133	8.69736	3.11581	7.2969	7.61819	8.4232	7.97576	7.99102	7.61706	9.2415	8.29096	8.17859	6.53653	9.72019
1367914_at	epithelial membrane protein 3	1	1	1	1	1	0	1	1	0	0	0	1	1	1	0	0	1	1	1	1	1	1	1	0	1	1	1	1	1	1	1	8.83514	10.0134	7.37136	9.0141	9.42938	3.27633	6.98097	7.13239	5.91995	6.11445	6.01082	10.4145	7.37129	6.4083	5.07191	3.99087	9.02151
1367915_at	diacylglycerol O-acyltransferase 1	1	1	1	1	1	1	1	1	1	1	1	1	1	1	1	1	1	1	1	1	1	1	1	1	1	1	1	0	1	1	1	11.4097	11.4082	11.6041	7.2264	7.19771	7.62514	9.38367	8.86965	12.1877	11.7886	12.7623	6.60552	8.68199	8.92392	8.38547	9.10141	7.28229
1367917_at	cytochrome P450, family 2, subfamily d, polypeptide 26	0	0	0	0	0	0	0	0	1	0	1	0	0	0	1	1	0	0	0	0	0	1	0	0	0	0	0	0	0	0	0	3.1015	1.92897	1.85373	1.81225	1.87361	1.77048	5.43793	4.03019	5.9764	4.76912	6.97821	1.80704	1.81299	1.85306	11.067	13.4315	1.86574
1367930_at	growth associated protein 43	1	0	0	0	0	1	1	1	1	1	1	0	0	0	0	0	0	0	0	0	0	0	0	0	1	0	0	0	0	0	0	6.26755	4.01366	4.93998	5.95084	3.55378	12.5298	6.52924	7.60066	7.05215	6.92109	6.95055	3.55597	6.3755	4.13277	3.15988	3.56255	3.03058
1367932_at	3-hydroxy-3-methylglutaryl-Coenzyme A synthase 1	1	1	1	1	1	1	1	1	1	1	1	1	1	1	1	1	1	1	1	1	1	1	1	1	1	1	1	1	1	1	1	10.8261	8.86488	10.8883	9.37004	7.86812	11.5724	10.0004	10.307	11.3862	11.8048	10.1766	9.65447	10.9553	8.38272	8.43066	12.3372	8.51262
1367945_at	ATX1 (antioxidant protein 1) homolog 1 (yeast)	1	1	1	1	1	1	1	1	1	1	1	1	1	1	1	1	1	1	1	1	1	1	1	1	1	1	1	1	1	1	1	9.86677	9.93886	9.30229	9.70631	9.6397	8.84636	9.50469	9.15056	11.2096	9.43481	10.5333	10.0983	9.85264	8.81489	10.0236	11.2264	9.1385
1367949_at	preproenkephalin, related sequence	0	0	0	0	0	1	0	0	0	0	0	0	0	1	0	0	0	0	0	0	0	0	1	1	0	0	1	0	0	0	1	3.63521	2.90587	3.4233	3.10957	3.45094	10.4241	3.08288	4.33109	3.19964	2.99644	3.06056	3.30612	5.25705	9.55483	2.58506	2.75947	3.29955
1367950_at	solute carrier family 22 (organic cation transporter), member 5	0	0	1	1	0	0	1	1	1	1	1	0	0	0	1	1	0	0	0	0	0	0	0	0	0	0	1	0	0	0	1	4.22183	4.42324	7.10823	7.40704	3.41101	3.79224	9.28124	8.16434	7.69417	8.34251	8.03344	3.90428	5.16779	5.68302	9.9308	6.48759	5.9169
1367955_at	RAB4B, member RAS oncogene family	0	0	0	0	0	1	0	0	1	0	1	1	0	0	0	0	0	1	0	0	0	0	1	1	0	1	1	1	0	0	1	5.9485	5.23114	5.93275	5.43982	5.86762	7.28898	6.14578	5.98772	6.57475	6.58163	6.48253	7.62589	6.13338	4.558	5.61661	5.03273	5.98874
1367959_a_at	sodium channel, voltage-gated, type I, beta polypeptide	0	0	0	0	0	1	0	0	0	0	0	0	0	1	1	0	0	0	1	1	0	0	0	0	1	0	0	0	1	0	0	5.56295	4.98698	6.08121	5.84077	3.70475	10.7782	4.74258	4.31767	4.77412	4.03755	4.02633	4.26702	5.26256	9.43942	7.39095	5.25905	3.88583
1367960_at	ADP-ribosylation factor-like 4	1	1	1	1	1	1	1	1	1	1	1	1	1	1	1	1	1	1	1	1	1	1	1	1	1	1	1	1	1	1	1	9.21879	7.17509	9.32468	8.03939	10.4737	7.16556	8.71529	8.95917	9.47945	8.90173	9.1047	7.78804	8.63438	7.9862	7.33083	7.98036	8.32053
1367961_at	nerve growth factor, gamma	0	0	0	0	0	0	1	1	1	1	0	1	1	0	1	0	0	1	0	0	0	1	1	0	0	0	0	0	0	0	0	3.17239	3.53619	4.06074	2.97699	3.03804	2.77817	10.5712	10.2602	9.05045	6.97805	6.32556	7.80671	9.27162	3.47756	11.7905	3.36607	2.75091
1367970_at	profilin 2	1	1	0	0	0	1	0	0	0	0	0	0	0	0	1	0	0	0	1	1	1	0	1	0	1	0	1	0	1	1	1	6.26628	7.87326	4.51084	6.31422	3.20286	11.0793	4.19051	4.72236	4.30471	4.66407	4.69272	4.04375	5.26541	4.76255	6.97661	3.80425	5.05861
1367977_at	synuclein, alpha	0	0	0	0	1	1	0	0	0	0	0	0	0	0	1	0	0	0	0	0	0	0	1	1	0	1	0	0	0	0	0	4.2248	3.14206	3.8233	3.12118	9.19671	11.5024	2.95991	3.28411	3.15412	3.14234	3.17681	2.99011	2.97999	3.50621	5.5348	3.08393	3.06423
1367978_at	adenylate cyclase 2	0	0	0	0	0	1	0	0	0	0	0	0	0	0	0	0	1	0	1	1	0	0	1	1	1	0	0	0	0	0	0	5.63401	3.30035	3.35214	3.20288	3.34769	9.56668	3.53878	3.5099	3.4423	3.4324	3.50406	2.87925	4.71406	3.51676	2.79953	3.25646	7.45721
1367979_s_at	cytochrome P450, subfamily 51	1	1	1	1	1	1	1	1	1	1	1	1	1	1	1	1	1	1	1	1	1	1	1	1	1	1	1	1	1	1	1	9.28506	11.0485	8.39706	9.16031	7.98673	10.6447	10.6564	11.1935	11.7865	11.6987	10.5689	9.12748	11.5642	8.76268	8.36004	12.3039	8.63979
1367984_at	CTD-binding SR-like rA1	0	1	1	0	1	1	0	0	1	0	0	0	0	1	0	0	0	0	0	0	1	0	1	0	0	0	1	0	0	0	0	5.89138	7.7232	6.98159	5.62655	7.35138	6.83506	5.74667	5.67521	6.20681	5.73756	5.84861	5.74701	5.52288	6.50906	5.64166	6.14385	5.31537
1367992_at	secretory granule neuroendocrine protein 1	0	1	0	0	0	1	0	1	1	1	0	0	1	0	0	0	0	0	0	0	0	1	1	0	0	0	0	0	1	0	0	3.43057	6.92182	3.68456	4.07329	2.78427	13.1186	5.75726	6.61082	6.23762	6.64691	6.316	3.45732	8.89297	2.78039	5.1667	2.79177	3.37738
1367994_at	dihydropyrimidine dehydrogenase	1	1	1	1	0	0	1	1	1	1	1	0	0	0	1	1	1	0	0	0	0	0	0	0	0	0	0	0	1	0	0	6.81736	9.02393	8.46835	8.16021	2.84882	3.82976	9.30764	7.84259	8.9018	9.06935	9.11095	4.49222	3.93575	3.51491	7.71001	10.8869	6.86116
1367998_at	secretory leukocyte peptidase inhibitor /// similar to secretory leukocyte protease inhibitor	1	0	1	1	1	0	1	1	1	1	1	1	1	1	1	1	1	1	0	0	1	1	0	1	1	1	0	1	1	1	1	9.54875	4.49917	9.92639	7.65053	9.21448	3.63533	10.5372	9.14967	10.0317	10.5145	10.1326	13.1582	11.1176	6.98233	6.96208	9.00083	9.22344
1368003_at	aldehyde dehydrogenase family 1, subfamily A2	1	0	1	1	0	1	0	0	0	0	0	0	1	0	1	0	1	1	1	1	0	1	1	0	0	0	1	0	0	1	1	7.93232	5.59023	7.10871	8.74867	4.87022	6.61428	5.64426	5.27487	6.02015	5.61445	6.04202	4.99133	7.41156	5.40073	6.65991	4.70211	8.29869
1368006_at	lysosomal-associated protein transmembrane 5	1	1	1	0	1	0	1	0	1	0	1	1	0	0	0	0	1	1	0	0	1	1	0	0	1	1	0	1	0	1	1	8.37821	6.37995	7.08974	6.05233	10.7141	5.88356	7.07249	6.01067	6.2385	6.57055	7.82423	12.1867	5.67338	5.69482	6.36458	5.74277	10.0382
1368008_at	prominin 1	1	0	1	1	1	1	1	1	1	1	1	0	1	1	1	1	1	1	1	1	0	1	0	1	0	0	1	1	0	1	1	7.45432	2.49213	7.80044	7.04925	9.30059	6.97205	12.9357	12.9135	10.0479	10.4156	9.75135	5.02731	10.1371	8.73017	10.5763	6.80433	10.6475
1368009_at	glucosamine (UDP-N-acetyl)-2-epimerase/N-acetylmannosamine kinase	0	0	0	1	1	1	1	1	1	1	1	1	1	0	1	1	1	1	0	0	0	0	0	1	0	1	0	1	1	1	1	6.43918	5.0412	5.67831	8.48765	7.59831	6.60985	9.87704	11.0851	8.86089	9.43588	8.72885	8.32802	7.23444	6.09523	6.66099	9.94921	7.0264
1368016_at	peroxisomal trans-2-enoyl-CoA reductase	1	1	1	1	1	1	1	1	1	1	1	1	1	1	1	1	1	1	1	1	1	1	1	1	1	1	1	1	1	1	1	9.85111	8.64075	10.5703	8.52105	8.29964	8.13113	8.62627	9.49909	10.0794	9.22702	9.24558	7.99363	9.25769	9.83559	11.4773	13.054	9.473
1368020_at	mevalonate (diphospho) decarboxylase	0	0	0	0	0	0	0	0	1	0	0	0	0	0	0	0	0	0	0	0	0	0	0	0	0	0	0	0	0	0	0	2.77349	4.51653	3.38796	3.40121	4.6781	4.56238	4.71428	4.24238	6.11213	4.69323	4.62671	4.96783	5.1015	3.23013	3.08856	6.02737	2.58278
1368021_at	alcohol dehydrogenase 1	1	0	0	1	0	0	1	1	1	1	1	0	1	0	1	1	1	0	0	0	0	1	1	1	0	0	1	0	0	1	1	6.89669	2.97816	5.59949	11.4952	3.23212	3.13496	12.4136	11.9174	13.4565	8.09508	8.12945	4.52586	9.60121	5.92403	12.3406	14.2401	9.5513
1368023_at	quiescin Q6	1	0	1	0	1	0	0	0	1	0	0	0	1	0	0	1	0	0	0	1	0	1	1	1	1	0	1	0	1	0	1	6.68142	4.39553	7.80657	5.57435	6.94384	5.02408	5.44276	6.43978	6.85089	5.88008	5.56845	4.97726	8.25327	6.19606	5.49838	6.4156	6.01741
1368024_at	quiescin Q6	0	0	1	0	0	0	0	0	0	0	0	0	1	0	0	1	0	0	0	0	0	1	0	1	1	0	0	0	1	0	1	6.49317	4.94325	7.32335	5.17886	5.81358	4.89958	4.81911	5.52943	6.12454	5.20626	4.94447	4.89547	7.88456	5.37242	5.34391	6.07184	6.11091
1368047_at	solute carrier family 13 (sodium-dependent dicarboxylate transporter), member 3	0	0	0	0	0	0	0	0	0	0	0	0	0	0	1	1	0	0	0	0	0	0	0	0	0	0	0	0	0	0	0	3.598	3.38288	2.88127	2.72228	3.17227	5.95135	2.73615	2.69549	2.75363	2.73	2.71743	2.81759	2.77949	2.86723	12.1645	7.90518	2.60176
1368048_at	Serine protease inhibitor	0	0	0	0	0	0	0	0	0	0	0	0	0	0	0	1	0	0	0	0	0	0	1	0	0	0	0	0	0	0	0	4.2769	2.34606	2.31852	2.20445	2.3908	2.1492	2.25566	2.20888	2.21424	2.25758	2.52097	2.21559	2.24888	2.30134	2.20144	14.4356	2.68705
1368052_at	transmembrane 4 superfamily member 3	1	0	1	1	1	0	1	1	1	1	1	0	1	1	1	0	1	1	1	1	1	1	0	1	1	1	0	0	1	1	1	8.79414	3.03838	7.54452	11.2911	11.2454	5.13929	13.9007	13.6582	12.5606	13.4623	13.1076	6.4295	13.3341	8.74959	10.3424	4.56652	12.207
1368059_at	crystallin, mu	0	0	0	0	0	1	1	1	0	0	0	0	0	1	1	1	0	0	0	1	1	0	0	0	1	0	0	0	0	1	1	3.34476	5.61298	2.95641	3.99357	5.48925	9.8409	7.28486	6.74656	3.54166	4.04008	3.73972	5.47588	2.57594	6.68707	11.1092	7.90312	4.50888
1368066_at	BCL2-antagonist/killer 1	0	0	0	0	0	0	1	0	1	1	1	0	0	0	0	0	0	0	0	0	0	0	0	0	0	0	0	0	0	0	0	4.81852	4.38298	5.81597	4.57743	6.40011	3.34752	6.79674	6.07371	7.84263	7.24154	7.51938	5.75493	5.36473	4.64163	4.17508	3.82105	4.72425
1368072_at	B-cell translocation gene 3	1	1	1	1	1	1	0	1	1	0	0	1	1	1	1	0	1	1	0	1	1	1	1	1	1	1	1	1	1	1	1	8.35989	8.09724	7.79225	8.57419	8.02968	7.89324	6.40883	7.15345	6.18263	5.81926	5.71531	7.29034	7.30034	6.98169	7.18899	5.84672	9.36626
1368073_at	interferon regulatory factor 1	1	1	1	1	1	0	1	1	1	1	1	1	1	1	1	1	1	1	1	1	1	1	1	0	1	1	0	1	1	1	1	8.34203	8.932	8.47799	7.9573	8.52019	4.30235	10.313	9.77089	9.99115	10.6181	10.5381	10.4685	8.14696	7.79469	6.97942	8.56951	9.73377
1368075_at	lipase A, lysosomal acid	1	1	1	1	1	1	1	1	1	1	1	1	1	1	1	1	1	1	1	1	1	1	0	0	1	1	0	1	1	1	0	7.82972	12.1712	8.77662	7.58408	8.25114	7.29329	8.00818	8.54128	9.89503	9.18933	9.19556	8.77344	7.02857	8.96487	9.40794	11.3717	8.89625
1368077_at	fructose-1,6- biphosphatase 1	0	0	0	0	0	0	0	0	1	1	1	0	0	0	1	1	0	0	0	0	0	0	0	0	0	0	1	0	0	0	0	2.76804	2.04316	2.04049	1.99623	2.00339	1.89344	3.64256	4.32256	9.58855	7.76905	9.22851	1.94405	3.82674	2.06799	13.1519	12.5677	2.89653
1368085_at	GTP cyclohydrolase I feedback regulator	0	0	1	0	0	0	1	1	1	1	1	0	0	0	1	1	0	0	0	0	0	0	0	1	0	0	0	0	0	0	0	5.42297	3.47541	6.38572	3.73483	4.3462	3.68686	8.52531	7.50739	8.26519	9.78026	9.30304	4.39433	5.1728	5.73971	9.96475	10.457	4.84991
1368093_at	myosin heavy chain, polypeptide 6	0	0	1	0	0	0	0	0	0	0	0	0	0	1	0	0	1	0	0	0	0	0	1	0	0	0	0	0	0	0	0	2.65971	3.2753	8.95353	3.65689	3.13068	2.52896	2.62054	2.55566	4.85452	3.18317	2.65258	2.62638	2.69513	14.5841	2.60983	3.05519	9.81455
1368097_a_at	reticulon 1	1	1	1	1	0	1	1	1	1	1	1	1	1	1	0	0	0	1	1	1	0	1	1	0	1	1	1	0	1	0	1	8.94522	7.32383	8.44265	7.24528	4.58843	13.6923	7.3141	8.39076	7.80661	7.49473	7.69694	7.28744	7.12893	8.50313	4.91698	3.91499	6.54274
1368101_at	calmodulin 3	1	1	1	1	1	1	1	1	1	1	1	1	1	1	1	1	1	1	1	1	1	0	1	1	1	1	1	1	1	1	1	9.17638	8.67423	7.52353	7.28116	9.42751	10.9573	9.21398	8.79186	9.46703	9.95293	9.67542	8.44621	7.42799	9.07291	9.27562	7.6268	8.37055
1368103_at	ATP-binding cassette, sub-family G (WHITE), member 1	1	1	1	1	1	1	0	0	0	0	0	1	0	0	0	0	1	1	0	0	1	0	1	0	1	1	0	1	1	0	0	9.169	6.13544	8.42004	6.76348	8.67644	8.32741	5.16492	5.08135	4.2637	5.03577	5.47396	9.21534	5.7579	5.27076	5.62834	4.7363	9.68904
1368104_at	tetraspan 2	1	0	1	1	1	1	1	1	1	1	1	0	1	1	0	0	1	1	1	1	0	0	1	0	1	1	0	1	0	1	1	7.27899	3.9954	7.35126	10.194	9.47255	10.1618	7.99703	8.27897	6.95708	7.19868	6.8681	6.09074	8.23719	7.97756	4.86253	3.78329	10.5545
1368105_at	tetraspan 2	1	0	1	1	1	1	1	1	1	1	1	1	1	1	0	0	1	1	1	1	0	0	1	0	1	1	0	1	0	1	1	7.97331	3.85415	8.12064	10.763	9.93541	10.838	8.62018	8.92432	7.83362	8.0323	7.55487	6.8264	9.24574	9.01004	5.67311	3.54132	11.0231
1368109_at	sialyltransferase 9 (CMP-NeuAc:lactosylceramide alpha-2,3-sialyltransferase)	1	1	1	0	1	1	0	0	1	1	1	1	1	1	1	0	1	1	1	1	1	0	1	0	0	1	1	0	1	0	0	8.11186	8.54326	7.8854	6.50123	10.5134	9.09026	4.63382	5.05063	6.57413	7.50311	7.67676	8.79892	7.59844	9.69479	8.65871	5.41586	8.16559
1368111_at	ankyrin repeat and BTB (POZ) domain containing 2	0	0	0	0	0	0	0	0	1	1	0	0	0	0	0	1	0	0	0	1	0	0	0	0	0	0	0	0	0	0	0	3.28813	5.29957	4.42229	4.40739	4.58566	4.20506	6.33592	5.64199	6.20912	7.22154	6.0727	5.62982	4.2248	6.40863	5.95017	8.50785	3.63368
1368114_at	fibroblast growth factor 13	0	1	0	0	0	1	0	1	1	0	0	0	0	1	1	0	0	0	1	1	0	1	0	1	1	0	0	0	1	1	0	2.58317	6.21874	2.73105	3.32435	2.35156	11.0651	4.35923	6.34816	6.53566	5.8484	6.2924	4.36657	5.37724	9.66257	6.13728	2.46267	3.44058
1368115_at	claudin 3	0	0	0	0	0	0	1	1	1	1	1	0	0	0	1	1	1	0	0	0	0	1	1	1	1	0	0	0	1	1	1	3.61246	3.86102	3.98202	3.57859	2.76622	3.6024	12.9986	12.8398	11.6895	13.0148	12.1658	4.29677	4.4209	3.95436	7.11317	10.0433	9.29567
1368120_at	NEL-like 1 (chicken)	0	0	0	0	0	1	0	0	0	0	0	0	0	0	0	0	0	0	0	0	0	0	1	0	0	0	0	0	0	0	0	2.55332	2.49542	2.46418	5.75563	2.47313	8.42537	2.89958	3.3201	2.58594	2.94341	2.70098	2.34149	2.67015	2.44425	2.45219	2.47362	6.00478
1368121_at	aldo-keto reductase family 7, member A3 (aflatoxin aldehyde reductase)	0	0	0	0	1	0	1	1	1	1	1	0	1	0	1	1	0	0	0	0	0	0	0	0	0	0	0	0	0	0	0	2.60063	3.58144	2.91328	2.24221	7.02243	4.51446	11.0497	11.1637	12.2946	10.8204	11.3053	2.15627	12.3619	2.46416	12.7309	10.1504	4.76217
1368130_at	aldehyde dehydrogenase family 3, member A1	0	0	0	1	0	0	0	0	0	0	0	0	1	0	0	0	0	0	0	0	0	0	1	0	1	0	0	0	0	0	0	3.32702	3.26158	4.39764	8.6307	3.73969	3.14681	3.28418	3.23998	4.75805	3.47768	3.48515	3.70751	11.1308	4.95966	3.05557	3.45565	4.87345
1368133_at	multiple PDZ domain protein	1	1	1	1	0	1	1	1	1	1	0	0	1	1	1	1	1	1	1	1	1	1	1	0	1	1	0	0	1	1	0	8.81898	8.24907	7.11628	9.26408	4.25703	8.80553	7.67747	8.4803	6.29166	6.76439	6.24289	6.12662	7.28138	9.47775	8.33416	8.5715	8.85907
1368134_a_at	interleukin 4 receptor	1	1	0	1	0	0	1	1	1	1	1	1	0	0	1	1	1	1	0	0	1	0	0	0	1	1	0	1	0	1	0	7.66171	7.36805	5.80263	8.08418	6.4539	2.68734	7.53152	6.72689	7.40841	7.86855	8.11256	8.75224	5.43679	6.05595	7.05496	7.91553	8.50406
1368138_at	hypothetical gene supported by NM_017212	0	0	1	0	0	1	0	0	0	0	0	0	0	1	1	0	1	0	1	1	0	0	1	0	0	0	0	0	0	0	0	3.4326	3.72472	6.19403	3.03631	3.19513	10.3407	3.70904	3.99696	3.46632	3.34078	3.37386	2.79081	2.82195	7.49961	8.47556	3.33605	7.85469
1368143_at	annexin A7	1	1	1	1	1	1	1	1	1	1	1	1	1	1	1	1	1	1	1	1	1	1	1	1	1	1	0	1	1	1	1	10.15	10.3036	9.21391	10.0628	9.98852	7.39937	10.6569	10.4712	10.8275	10.378	10.3189	8.72338	10.4144	7.77074	8.58778	6.42691	9.13853
1368145_at	Purkinje cell protein 4	1	0	0	1	0	1	1	1	1	1	1	0	1	0	0	0	0	0	0	0	0	0	1	1	1	0	0	1	1	1	1	6.03111	3.53372	3.95576	13.1398	2.8217	12.9009	9.30167	10.3808	9.31969	9.78331	9.46618	3.89894	10.1149	3.30381	3.69504	2.70466	2.27938
1368146_at	dual specificity phosphatase 1	1	1	1	1	1	1	1	1	1	1	1	1	1	1	1	1	1	1	1	1	1	1	1	1	1	1	0	1	1	1	1	10.0894	7.62049	10.504	8.99421	8.4038	8.76879	8.8026	8.30875	7.91481	8.81095	7.73151	7.44296	8.15747	9.41763	7.96985	9.50771	11.1229
1368147_at	dual specificity phosphatase 1	1	1	1	1	0	1	1	0	0	1	0	0	0	1	0	1	1	1	1	1	1	0	1	1	1	1	0	0	1	0	0	8.56435	6.16839	8.68521	6.74568	5.21104	7.16209	7.23555	6.27151	5.91806	7.16682	5.57074	5.41443	6.34119	7.3588	5.85643	7.81134	9.8934
1368154_at	guanylate cyclase 1, soluble, alpha 3 /// hypothetical gene supported by NM_017090	1	1	1	1	1	1	1	1	1	1	1	1	1	1	1	1	1	1	1	1	1	1	1	0	1	1	0	1	1	1	1	8.67733	8.09365	8.57643	8.27114	8.55158	8.97724	8.22582	8.81034	7.50437	7.93804	7.83462	7.77785	7.74488	8.40705	8.50499	8.07105	11.5283
1368155_at	cytochrome P450, family 2, subfamily c, polypeptide 40	0	0	0	0	0	0	0	0	0	0	0	0	0	0	0	1	0	0	0	0	0	0	0	0	0	0	0	0	0	0	0	3.06072	2.43591	2.39294	2.21194	2.39694	2.15758	2.28159	2.21968	2.24433	2.22591	2.21645	2.23273	2.23227	2.34214	2.21758	12.3414	2.60863
1368163_at	dipeptidylpeptidase 4	1	0	0	0	1	0	0	1	1	1	1	1	1	1	1	1	1	1	0	0	0	0	0	0	1	1	0	1	0	0	1	8.1973	5.84111	5.33281	6.25311	7.91	2.85206	4.80036	6.60697	11.0961	12.3048	12.0397	7.66583	6.6881	6.81591	12.2673	10.5789	9.94584
1368168_at	solute carrier family 34 (sodium phosphate), member 2	0	0	0	0	0	0	0	0	1	0	1	0	0	0	1	1	1	0	0	0	0	0	0	0	1	0	0	0	0	0	1	2.45902	2.6251	2.52063	2.38018	2.64226	2.29902	2.395	2.37361	5.54884	2.38604	7.19757	2.46696	2.43689	2.52094	7.64414	9.22006	13.4571
1368174_at	hypothetical gene supported by NM_019371	0	0	0	1	1	0	1	1	1	1	1	0	1	1	0	0	0	0	1	1	0	0	0	0	1	0	0	1	0	0	1	4.37864	2.24952	5.53634	7.79865	6.70249	6.10231	8.30515	9.07185	8.77441	9.61348	8.31554	5.07554	8.9604	11.3274	5.19448	2.14608	3.13362
1368177_at	acyl-CoA synthetase long-chain family member 3	1	1	1	1	0	1	1	1	1	1	1	0	1	0	1	1	1	1	1	1	1	0	1	1	1	0	1	1	1	1	1	7.10489	7.23448	6.96907	9.34456	6.4046	9.88043	8.2039	8.72871	8.71946	8.35588	8.12316	6.52362	8.0972	6.30338	7.73187	7.89532	7.43442
1368178_at	PDZ domain containing 1	0	0	0	0	0	0	0	0	1	1	1	0	0	0	1	1	0	0	0	0	0	0	0	0	0	0	0	0	0	0	1	2.074	2.19445	2.09323	2.05259	2.15853	1.99276	3.26722	2.8573	8.08767	10.514	9.92759	2.04887	2.19514	2.42884	11.3507	7.99111	2.00219
1368179_at	thymic stromal-derived lymphopoietin, receptor	1	1	0	0	1	0	0	1	0	0	0	1	0	0	1	1	1	1	0	0	1	1	0	0	0	1	1	1	1	0	1	6.76476	8.16762	6.41472	6.32576	8.35758	5.47591	5.54333	6.55913	6.2632	6.27086	6.39006	7.847	5.18726	4.93192	6.68191	6.3794	7.13981
1368180_s_at	glutathione-S-transferase, alpha type2	0	0	0	0	0	0	0	0	1	1	1	0	0	0	1	1	0	0	0	0	1	0	0	0	0	0	1	0	0	0	0	4.34318	4.55976	4.06509	3.99646	4.4461	3.64232	4.78203	4.17287	13.3383	9.04815	12.7808	4.07097	4.8845	4.06886	12.5168	13.0739	3.79006
1368187_at	glycoprotein (transmembrane) nmb	1	1	0	1	1	0	0	0	0	0	1	1	1	0	0	1	1	1	1	1	1	1	0	0	1	1	0	1	0	1	1	8.78382	7.29629	5.94997	10.0415	11.2318	4.80538	6.40651	6.37982	5.08642	5.05862	6.55301	10.7524	8.32457	5.82069	4.03767	7.75822	11.5128
1368188_at	4-hydroxyphenylpyruvic acid dioxygenase	0	0	0	0	0	0	0	0	0	0	0	0	0	0	1	1	0	0	0	0	0	0	0	0	1	0	0	0	0	0	0	3.42776	2.35734	2.29874	2.19718	2.3953	2.20094	2.20733	2.1949	2.21348	2.20266	2.19513	2.20246	2.81493	3.94992	13.3131	13.9971	2.2796
1368190_at	renin 1	0	0	0	0	0	0	0	0	0	0	0	0	0	0	1	0	0	0	0	0	0	0	0	0	0	0	0	0	0	0	0	2.20584	2.48421	2.29257	2.18754	2.45099	2.1597	2.19296	2.17517	2.19691	2.19044	2.23598	2.19406	2.20764	2.26052	8.17587	2.53547	2.17915
1368191_a_at	solute carrier family 22 (organic cation transporter), member 1	0	0	0	0	0	0	1	0	1	1	0	0	0	0	1	1	0	0	0	0	0	0	0	0	0	0	0	0	0	0	0	2.11009	2.17768	2.13039	2.08874	2.1937	2.00991	6.56902	5.56343	6.66202	6.5953	5.94332	2.08558	2.08524	2.3335	9.29958	9.65935	2.09635
1368194_at	1-acylglycerol-3-phosphate O-acyltransferase 4	1	1	0	1	0	1	1	1	0	1	1	0	1	0	0	0	1	0	0	0	1	0	1	0	1	0	0	0	0	1	0	6.67443	9.14963	5.51379	8.05479	5.05652	8.93168	9.91867	9.27461	5.89837	9.49362	7.71501	5.82135	6.96965	5.95859	6.11221	4.85416	7.59163
1368213_at	P450 (cytochrome) oxidoreductase	1	1	1	1	0	1	1	1	1	1	1	0	1	1	1	1	1	1	0	1	1	0	1	1	0	1	0	1	1	0	1	8.71862	10.4531	9.42744	6.90294	6.07456	7.0337	8.404	7.84328	8.27572	8.55917	8.4488	5.91169	7.13992	7.31042	7.8902	9.00064	8.74928
1368218_at	ralA binding protein 1	0	1	0	0	0	0	0	0	0	0	0	0	1	0	0	0	1	0	0	0	1	0	0	1	1	0	0	1	1	0	0	5.81785	6.82758	5.3	6.16115	6.25182	5.73065	6.31629	6.03921	6.03062	6.24048	6.16112	6.03796	6.75093	5.80035	5.30411	5.36553	7.31534
1368219_at	chloride channel 2	0	0	0	0	0	0	1	1	1	1	1	0	0	0	0	0	0	0	0	0	0	0	0	0	0	0	0	0	0	0	0	3.07852	3.25947	2.79025	2.56295	4.66861	5.92612	9.05286	9.15536	8.05581	7.94562	7.74786	2.52023	3.38597	3.46969	5.83856	5.27176	2.44834
1368221_at	nuclear receptor subfamily 3, group C, member 1	1	1	1	1	1	1	1	1	1	1	1	1	1	1	1	1	1	1	1	1	1	1	1	1	1	1	0	1	1	1	1	10.0716	6.77101	8.77877	9.80934	8.78756	8.85225	9.52279	9.09271	8.80071	9.05169	9.04016	9.2747	9.18194	9.36064	9.19639	10.0724	10.1329
1368224_at	Serine protease inhibitor	1	0	0	0	0	0	0	0	0	0	0	0	0	0	0	1	0	1	0	0	0	0	0	0	1	0	0	0	0	0	0	9.47269	2.22526	2.23171	4.02223	2.21112	2.06318	2.21019	2.64401	2.13371	2.19174	2.28608	5.69054	2.18813	2.16225	2.13615	12.8661	2.20281
1368227_at	solute carrier family 28 (sodium-coupled nucleoside transporter), member 2	1	1	1	1	1	0	1	0	1	1	1	1	0	1	0	1	1	1	1	1	0	1	0	0	1	1	0	1	1	1	0	10.0346	6.72596	8.75852	6.59847	7.68598	5.07973	6.72731	6.49308	11.5752	10.4309	9.68279	9.21815	6.06322	9.23846	5.92017	10.6212	6.8665
1368234_at	prolyl endopeptidase	1	1	1	1	1	0	1	1	1	1	1	1	1	1	1	1	1	1	1	1	1	0	1	1	1	1	0	1	1	1	1	7.22875	6.86993	7.69978	7.06702	7.41267	6.44724	7.60508	7.19202	7.80558	7.13257	7.42428	7.51146	7.33582	7.03272	8.7707	8.25838	6.95173
1368236_at	meprin 1 alpha	0	0	0	0	0	0	1	1	1	1	1	0	0	0	1	0	0	0	0	0	0	0	0	0	0	0	0	0	0	0	0	2.05251	2.25822	2.0917	2.02898	2.272	1.99112	12.294	12.3379	10.6115	13.0963	12.6901	2.22224	2.26195	2.10885	12.9367	2.149	1.99727
1368247_at	heat shock 70kD protein 1A /// heat shock 70kD protein 1B	1	0	1	1	0	0	1	1	1	1	1	0	1	1	1	0	1	1	1	1	0	0	0	1	1	0	0	1	1	1	1	7.0039	5.3706	10.911	11.4079	4.15017	5.39077	8.02816	8.18912	7.53295	7.05657	6.76483	5.39698	9.21804	6.74001	7.99338	6.11897	8.59149
1368248_at	CDP-diacylglycerol synthase 1	0	1	1	1	0	1	1	1	1	1	1	0	1	0	1	1	1	0	0	0	1	1	1	1	1	0	1	0	1	1	1	6.16612	7.56645	7.39106	10.5184	6.11259	9.46615	10.6022	10.1113	11.4359	11.144	11.4108	4.56571	10.6226	4.06263	8.53789	6.0272	8.50139
1368249_at	Kruppel-like factor 15	1	1	1	1	0	1	0	1	1	1	1	0	1	1	1	1	1	1	1	1	1	1	1	1	1	1	0	0	1	0	1	9.41142	7.2734	8.70219	8.57141	3.31128	8.24576	6.03275	7.56905	7.71883	6.67283	8.2378	6.46933	9.62674	10.3064	10.3998	10.5442	10.0203
1368253_at	guanidinoacetate methyltransferase	1	1	1	0	1	1	1	1	1	1	1	0	1	1	1	1	0	1	1	1	1	1	0	0	1	1	1	0	1	1	1	7.82572	10.1694	7.73784	5.8841	6.9389	8.24867	8.03479	7.50319	9.00241	8.99233	9.25125	6.35747	6.93637	6.74913	9.81945	12.2316	5.85561
1368265_at	cytochrome P450 monooxygenase CYP2T1	0	1	0	0	0	0	1	0	0	1	1	0	1	0	0	1	0	0	0	0	0	1	0	1	0	0	0	0	1	0	0	6.3054	6.65678	5.38025	4.21324	2.50616	2.71026	6.83861	5.96577	6.35445	6.71727	6.78009	3.79906	7.38689	3.48149	6.31175	9.5874	5.1481
1368270_at	apolipoprotein B editing complex 1	1	0	0	0	0	0	1	1	1	1	1	1	1	0	0	1	0	1	0	0	0	0	0	0	0	1	0	1	0	0	0	8.7926	3.2057	4.86417	4.56518	6.42335	2.70609	9.94071	9.59329	8.68699	8.87111	9.0275	7.87985	6.51839	3.65257	4.38745	8.24506	5.23647
1368271_a_at	fatty acid binding protein 4, adipocyte	1	1	1	1	1	0	1	1	1	1	1	1	1	1	1	0	1	1	1	1	1	1	0	0	1	1	0	1	1	0	1	15.0229	9.4259	14.6681	12.6782	9.51409	4.04765	10.6402	10.8572	8.21533	9.72886	9.14536	10.856	9.77261	12.457	6.88784	3.95389	7.82851
1368275_at	sterol-C4-methyl oxidase-like	1	1	1	1	0	1	1	1	1	1	1	1	1	0	1	1	1	1	0	0	1	0	1	1	1	1	0	1	1	1	1	7.32819	8.94401	6.83001	8.28092	6.08374	9.86164	8.80285	9.21159	10.0483	10.1407	8.61463	7.83215	9.64867	6.4238	8.15013	10.353	7.63691
1368281_at	dipeptidase 1 (renal)	1	0	0	0	0	0	1	1	1	1	1	0	0	0	1	0	1	0	0	0	1	1	0	0	1	0	0	0	0	0	1	7.42163	3.83196	2.59299	5.50584	3.73814	2.19014	10.0106	10.0636	9.0172	12.6704	10.9657	3.03534	3.62123	3.24552	7.20718	3.30154	9.79087
1368282_at	dipeptidase 1 (renal)	1	0	0	0	0	0	1	1	1	1	1	0	0	0	1	0	1	0	0	0	0	1	0	0	0	0	0	0	0	0	1	7.07612	4.87161	4.15593	4.86588	3.26399	3.00116	7.62257	7.51963	6.31587	10.7143	8.86197	3.49542	4.1333	3.59176	7.36635	4.27811	9.6528
1368283_at	enoyl-Coenzyme A, hydratase/3-hydroxyacyl Coenzyme A dehydrogenase	1	0	1	0	0	0	1	1	1	1	1	0	1	0	1	1	0	0	0	0	0	0	0	0	0	0	0	0	0	1	0	6.22569	3.45742	7.86729	3.36666	2.95199	2.61837	7.71909	7.44699	8.84866	8.4589	9.07341	3.04257	7.30473	5.26898	10.1093	11.4566	3.27549
1368288_at	group specific component	0	0	0	0	0	0	0	0	0	0	0	0	0	0	1	1	0	0	0	0	0	1	0	0	0	0	0	0	0	0	1	4.9175	2.69734	2.59526	2.49244	2.71928	2.42271	2.6722	2.60641	2.83546	2.5171	2.89749	2.55677	2.59677	2.58638	6.42117	14.7424	2.9629
1368294_at	deoxyribonuclease I-like 3	1	0	0	0	1	0	1	1	1	1	1	1	1	0	0	1	0	1	0	0	0	1	0	0	1	1	0	1	0	0	1	9.01639	3.01959	5.12738	5.90195	10.7528	2.88474	9.4809	8.01379	8.91127	9.12433	9.66905	12.1799	7.14736	3.04839	2.98464	9.82645	5.47412
1368297_at	GATA binding protein 2	0	0	0	1	1	0	0	0	0	0	0	0	0	0	0	0	1	0	0	0	0	0	1	1	0	0	0	0	0	1	0	5.7746	4.43677	5.47512	9.24264	7.34658	3.86531	4.18573	3.8122	3.69969	3.9131	4.22118	4.27078	4.06613	6.19804	5.76936	3.30118	8.66507
1368303_at	period homolog 2 (Drosophila)	1	1	1	1	0	1	1	1	1	1	1	1	1	0	1	1	1	1	0	1	0	1	1	1	0	0	0	0	1	1	1	7.73656	7.24499	7.0367	7.34181	4.42368	8.09182	8.21629	7.4468	7.8716	8.27391	8.171	6.81765	7.30972	6.33628	7.47323	6.0721	6.68778
1368304_at	Flavin containing monooxygenase 3	1	1	1	1	0	0	0	0	0	0	0	0	1	1	1	1	1	0	0	0	0	0	0	0	1	0	0	0	0	0	1	8.47669	5.83355	7.29276	8.41981	3.46717	2.42454	3.14874	3.84939	2.69161	2.58723	2.36747	4.28838	8.71177	8.23939	12.9695	12.6381	10.7321
1368311_at	O-6-methylguanine-DNA methyltransferase	1	1	1	0	1	0	0	0	0	0	1	1	1	0	1	1	1	1	0	1	1	1	1	1	0	1	0	1	1	0	1	8.72477	6.82978	8.1543	6.41549	7.46032	4.25387	4.96755	5.50655	5.61255	6.02025	6.7272	7.72583	7.21754	5.48997	6.79107	8.58967	7.31347
1368317_at	aquaporin 7	1	0	1	0	0	0	0	0	1	1	1	0	0	1	1	0	0	1	1	1	0	0	0	0	1	0	1	0	1	0	1	12.5928	3.63752	12.1171	3.15798	2.32056	2.06182	5.61425	4.80611	8.95883	11.3056	10.0936	4.86823	3.84043	10.62	10.7003	2.68399	3.10171
1368321_at	early growth response 1	1	0	1	1	1	1	1	1	1	1	1	1	1	1	1	1	1	1	1	1	1	1	1	0	1	1	0	1	1	1	1	7.78018	6.21771	7.65486	8.89923	8.02354	11.6203	8.35119	8.81075	7.79791	8.05552	7.75456	9.36339	8.47526	7.13097	7.27603	7.92117	8.67322
1368322_at	superoxide dismutase 3, extracellular	1	1	1	1	0	1	1	1	1	1	1	1	1	1	1	1	1	1	1	1	1	1	1	0	1	1	1	0	1	1	1	12.7078	13.4338	13.3146	9.13019	4.36222	6.94361	8.40078	8.29815	7.60714	7.26787	7.06642	6.40998	10.1139	10.1089	12.127	8.08903	10.2817
1368334_at	growth factor receptor bound protein 7	0	0	0	0	0	0	1	0	0	1	1	0	0	0	1	1	0	0	0	0	0	0	0	0	0	0	0	0	0	0	0	2.63163	2.71943	2.70779	4.80509	2.74534	2.51912	6.78185	6.39367	5.8496	7.31935	6.72409	2.43192	4.44973	2.6958	5.98216	6.54891	3.76155
1368335_at	apolipoprotein A-I	0	0	0	0	0	0	1	1	1	1	1	0	1	0	0	1	0	0	0	0	0	0	0	0	0	0	0	0	0	0	0	3.58918	2.41067	2.37145	2.22968	2.36095	2.18484	9.27084	7.60512	13.7996	14.5027	14.6683	2.9869	6.52182	2.30798	2.24877	13.7498	2.5027
1368336_at	ferredoxin 1	1	1	1	1	1	1	1	1	1	1	1	1	1	1	1	1	1	1	1	1	1	1	1	1	1	1	1	1	1	1	1	9.73438	14.6125	11.0504	9.14084	8.71192	7.69606	9.72096	10.0528	10.5667	10.3757	10.4281	8.80264	10.2188	11.085	10.5362	12.126	9.21973
1368342_at	adenosine monophosphate deaminase 3	1	0	1	1	1	1	1	1	1	1	1	1	1	1	1	0	1	1	1	1	0	0	1	1	1	1	0	0	1	1	0	7.63723	6.21624	8.60245	8.32052	9.78357	9.0792	10.3915	10.2986	8.33973	9.60442	8.78413	6.7711	9.9566	10.0021	9.03791	3.68122	8.49672
1368348_at	solute carrier family 6 (neurotransmitter transporter, serotonin), member 4	0	1	0	0	1	0	1	0	1	1	1	0	0	0	0	0	1	0	0	0	0	0	0	0	1	0	0	0	0	0	0	5.15553	8.65655	3.03107	5.35839	7.61133	2.83786	7.69985	6.23443	9.10245	9.70728	9.74863	2.59926	2.67599	2.39639	2.63727	2.8092	8.75128
1368350_at	protein tyrosine phosphatase, receptor-type, Z polypeptide 1 /// hypothetical gene supported by NM_013080	0	0	0	1	0	1	0	0	0	0	0	0	0	0	0	0	0	0	0	0	0	0	1	0	0	0	0	0	0	0	0	2.75965	3.34031	2.83635	7.50901	4.22766	9.54299	2.8632	3.71035	3.54329	2.88449	2.76809	2.65097	3.57424	2.79157	2.68643	2.90163	2.97758
1368358_a_at	protein tyrosine phosphatase, receptor type, R	1	1	1	1	0	1	1	1	1	1	1	0	1	1	1	0	1	0	0	1	0	1	1	0	0	0	0	0	1	0	0	7.36149	6.55935	6.98381	9.091	2.75223	7.8101	8.40416	8.84502	8.99829	10.2593	9.41626	3.40168	6.45721	9.37455	8.05998	3.20273	6.88692
1368359_a_at	VGF nerve growth factor inducible	0	0	0	0	0	1	0	0	0	0	0	0	0	0	0	0	0	0	0	0	0	0	1	0	0	0	0	0	0	0	0	2.12947	2.45327	2.22407	2.10631	2.18232	9.05435	2.10977	2.37393	2.113	2.11183	2.10724	2.10007	2.11321	2.15718	2.08876	2.20847	2.05886
1368363_at	Kruppel-like factor 5	0	0	0	1	0	0	1	1	1	1	1	0	1	0	0	0	1	0	0	0	0	0	1	0	1	0	1	0	0	1	0	3.37179	3.41287	2.60319	8.49569	5.89363	3.33363	11.2508	11.3857	10.2358	11.1725	10.4135	2.7022	8.78593	2.64406	3.16766	2.55243	7.39709
1368367_at	CUB and zona pellucida-like domains 1	0	0	0	0	0	0	0	0	1	0	0	0	0	0	0	0	0	0	0	0	0	1	0	0	0	0	1	0	0	1	1	2.30675	2.43663	2.96929	2.27313	2.68418	2.21637	2.27886	2.26864	6.02546	2.27413	2.32485	2.28692	2.63633	2.44512	2.26992	2.45563	2.2075
1368369_at	prepronociceptin	1	0	0	0	0	0	0	0	0	0	0	0	0	0	0	0	0	0	0	0	0	0	0	0	0	0	0	0	1	1	0	6.00798	2.55186	2.47398	2.76142	2.5408	5.28134	2.37501	2.36308	2.38106	2.36633	2.36185	2.37695	2.38651	2.45848	2.45465	2.56572	2.33266
1368371_at	potassium voltage-gated channel, subfamily Q, member 1	0	0	0	0	0	0	0	1	1	1	1	0	1	1	1	0	0	0	0	0	0	1	0	0	0	0	0	0	0	0	0	2.49325	2.69225	3.21937	2.38332	2.47216	2.32332	6.21753	7.06843	6.50897	7.47732	6.52499	2.56587	9.17678	7.94279	7.08536	2.57095	6.08347
1368374_a_at	gamma-glutamyltransferase 1	0	0	0	0	0	0	1	0	1	1	1	0	0	0	1	0	0	0	0	0	1	1	0	0	0	0	0	0	0	0	1	3.41597	3.71782	4.33669	3.60754	4.97222	3.5162	6.90321	4.71882	8.43296	10.7151	9.41049	4.24712	3.6732	3.95052	13.2319	4.25311	4.8261
1368375_a_at	interleukin 15	1	0	0	0	0	0	1	1	1	1	1	1	0	0	1	0	1	1	1	0	0	1	0	0	1	1	0	1	1	0	1	7.17222	4.97628	5.16161	5.07261	4.82188	4.46314	7.59131	7.35622	6.55128	7.80742	8.23115	6.75965	5.67038	5.87384	7.09864	6.07986	8.4965
1368376_at	nuclear receptor subfamily 0, group B, member 2	0	1	1	0	0	0	0	0	1	0	1	0	1	1	0	1	0	0	0	0	0	1	0	0	0	0	0	0	0	0	0	3.26794	7.13178	7.76305	2.95896	3.82735	2.90274	2.99973	4.10045	6.14678	4.81194	7.38464	3.02174	8.55553	6.99681	4.87247	8.26168	2.8796
1368379_at	CD36 antigen (collagen type I receptor, thrombospondin receptor)-like 2	1	1	1	1	0	1	1	1	1	1	1	1	1	1	0	1	1	1	1	1	1	1	1	1	1	1	0	1	1	1	1	8.18774	6.79953	8.91605	7.69273	5.8338	7.30184	9.45544	9.31318	9.7649	9.67902	9.49401	7.63373	7.36193	6.99372	6.08509	8.2823	7.73057
1368392_at	solute carrier family 7 (cationic amino acid transporter, y+ system), member 1	0	1	0	0	1	1	0	0	1	0	1	0	1	0	0	0	0	0	0	0	0	1	1	1	1	0	0	0	0	1	1	4.09128	9.81651	5.58603	6.27956	8.16717	6.64132	6.22291	6.28638	7.64035	6.55465	7.15786	6.326	7.04914	5.94412	5.42956	4.51167	4.75493
1368393_at	lymphocyte antigen 68	1	0	1	1	1	0	0	0	0	0	0	1	1	1	1	1	1	1	1	1	1	0	0	0	1	1	0	0	1	1	0	8.59209	6.22648	8.75901	8.11388	8.18053	4.0228	5.97375	4.88155	5.13144	5.17532	5.87185	6.88549	6.37995	9.1612	5.51208	6.3818	10.9757
1368394_at	secreted frizzled-related protein 4	1	0	1	0	1	0	0	0	0	0	0	0	0	0	0	0	0	0	1	1	1	1	0	0	1	0	0	0	0	1	0	9.12131	3.48264	6.67809	5.03292	7.20101	3.10265	3.01208	3.2145	2.99143	2.97382	2.99264	3.91033	3.02794	3.06037	3.09147	3.22896	3.0117
1368405_at	v-ral simian leukemia viral oncogene homolog A (ras related)	1	1	1	1	1	1	1	1	1	1	1	1	1	1	1	1	1	1	1	1	1	1	1	1	1	1	1	1	1	1	1	8.4133	8.17878	8.69403	8.5222	8.18398	7.89234	9.28431	9.21483	9.08469	8.92795	8.88336	8.31701	8.96785	8.84467	8.02697	7.60334	8.37046
1368418_a_at	ceruloplasmin	1	1	1	1	1	0	0	0	0	0	0	1	0	0	1	1	1	1	1	1	1	1	1	1	1	1	0	0	1	1	1	9.12668	9.27811	7.66758	6.37383	7.28198	4.76477	5.42273	5.44329	5.32962	5.04441	6.03473	9.44195	5.60851	5.48351	9.1158	13.4356	10.3783
1368419_at	ceruloplasmin	1	1	1	1	1	0	0	0	0	0	1	1	1	1	1	1	1	1	1	1	1	1	1	1	1	1	1	1	1	1	1	9.68921	10.2905	8.63174	7.6766	7.77026	5.96607	6.58913	6.50227	6.50852	6.09565	6.88659	10.3549	7.10175	6.83854	9.97478	9.38964	10.8759
1368420_at	ceruloplasmin	1	1	0	0	0	0	0	0	0	0	0	1	0	0	1	1	1	1	0	1	0	1	1	0	1	1	0	0	1	1	1	7.64847	8.28206	5.65169	5.24649	6.29745	3.53009	4.4021	4.51121	4.9382	4.61198	5.38475	8.02702	4.59084	4.41197	7.96605	14.3131	9.70241
1368428_at	X-prolyl aminopeptidase (aminopeptidase P) 2, membrane-bound	0	0	0	0	0	0	0	0	1	1	1	0	0	0	1	1	1	0	0	0	1	0	0	0	0	0	0	0	0	0	0	4.58708	3.13088	4.70301	3.05152	3.27979	2.93355	5.98502	5.62763	9.17927	11.3103	10.7575	3.60965	3.22252	3.85301	10.7303	9.65106	8.98427
1368430_at	legumain	1	1	1	1	1	1	1	1	1	1	1	1	1	1	1	1	1	1	1	1	1	1	1	1	1	1	1	1	1	1	1	11.2162	9.46795	9.27597	9.53111	10.64	9.83128	9.98549	9.97133	9.99296	9.36868	10.1095	10.811	10.1643	10.5695	12.9062	9.75298	11.1819
1368438_at	phosphodiesterase 10A	0	1	0	0	0	1	0	0	0	0	0	0	0	0	0	0	0	0	0	1	0	0	1	0	0	0	1	0	0	0	0	3.26135	9.03223	3.31819	4.64239	2.60673	9.48415	2.65299	3.03552	2.98463	2.5228	2.51954	2.77175	2.74837	3.42845	3.16938	2.49103	2.64623
1368440_at	solute carrier family 3, member 1	1	1	1	1	0	1	1	1	1	1	1	0	1	1	1	1	1	0	1	1	0	0	1	1	1	0	1	0	1	1	1	7.41649	7.05108	6.84797	7.67757	3.20291	11.0559	6.8763	6.85133	10.9616	11.9331	11.4489	5.02989	7.63905	9.80051	14.4659	6.57774	8.44532
1368446_at	serine protease inhibitor, Kazal type 1	0	0	0	0	0	0	0	0	0	0	0	0	0	0	1	1	0	0	0	0	0	1	0	0	0	0	0	0	0	0	0	2.42449	2.64693	2.63934	2.37921	2.51183	2.31882	2.40512	2.37675	2.44417	2.60213	2.39003	2.39942	2.3997	2.61438	8.45892	5.08131	2.31196
1368449_at	centaurin, alpha 1	0	0	0	0	0	1	0	0	1	1	1	0	0	0	0	0	0	0	0	0	0	0	0	0	0	0	0	0	0	0	0	2.25647	2.45355	2.30106	2.43837	2.47056	6.35152	6.06193	5.27109	6.30886	7.00859	6.6702	2.64041	3.74109	2.26771	2.22223	2.28836	2.12621
1368450_at	myosin Va	0	0	0	0	1	1	0	0	0	0	0	1	0	0	1	0	0	0	0	0	0	0	1	0	0	1	0	1	0	0	0	4.57561	3.99387	3.8076	4.48289	7.42916	7.81661	3.12165	3.47388	2.99682	3.57826	3.27638	7.04144	3.67212	3.54737	6.71317	3.33355	4.23329
1368460_at	solute carrier family 2, member 5	0	0	0	0	0	0	0	0	1	0	1	0	0	0	1	0	0	0	0	0	0	0	0	0	0	0	0	0	0	0	0	2.98987	3.55956	3.15673	2.65011	4.05281	2.69406	2.61157	2.58027	6.11925	5.04962	7.91139	2.61753	2.65424	2.76482	7.04692	5.17219	2.68086
1368461_at	solute carrier family 22 (organic anion transporter), member 8	0	0	0	0	0	0	0	0	0	0	0	0	0	0	1	1	0	0	0	0	0	0	0	0	0	0	0	0	0	0	0	2.18381	2.32759	2.20542	2.03954	2.28042	5.57486	2.04746	2.0818	2.04764	2.03514	2.03747	2.07392	2.05113	2.11914	11.6322	6.37593	2.00961
1368467_at	cytochrome P450, family 4, subfamily F, polypeptide 2	0	0	0	0	0	0	1	1	1	1	1	0	0	0	1	1	0	0	0	0	0	0	0	0	0	0	0	0	0	0	0	3.10808	2.22034	2.17623	2.22185	2.19269	3.71912	11.7092	11.7689	12.0101	11.6949	12.8219	2.12659	2.80842	3.52739	12.1281	13.1358	2.11549
1368470_at	gamma-glutamyl hydrolase	1	1	1	1	1	1	1	1	1	1	1	1	1	1	1	1	1	1	1	0	1	1	1	0	1	1	0	1	1	1	1	7.57848	7.35729	7.70842	7.00135	11.2431	8.91331	7.87929	7.50113	10.3831	10.4886	9.99364	8.51871	11.3153	6.87528	11.7271	8.25015	9.13889
1368471_at	guanylate cyclase activator 2A	0	0	0	0	0	0	1	1	1	1	1	0	0	0	0	0	0	0	0	0	0	0	0	0	0	0	0	0	0	0	0	2.72912	2.84327	2.77756	2.75096	2.80378	2.59869	14.319	14.1481	10.4413	13.8066	12.9324	3.25694	3.34871	2.83014	5.50568	3.00539	2.68927
1368476_at	nuclear receptor subfamily 3, group C, member 2	0	0	1	1	0	1	1	1	1	1	1	0	0	1	1	1	1	0	1	1	0	0	1	1	0	0	0	0	1	0	0	6.22638	5.0928	6.7209	6.47849	4.35505	7.54432	9.6316	10.2444	7.89675	9.68109	8.36699	3.95684	6.04266	8.11988	7.97988	6.33375	6.80688
1368484_at	ATP-binding cassette, sub-family B (MDR/TAP), member 9	0	0	0	0	0	0	0	0	1	0	1	0	0	0	0	0	0	0	0	0	0	0	0	0	0	0	0	0	0	0	0	3.14009	2.89321	5.14139	2.53479	4.8811	5.44075	4.44511	4.47951	6.17487	6.34794	6.52306	2.52375	2.84577	4.75082	2.84309	3.66155	2.45587
1368497_at	ATP-binding cassette, sub-family C (CFTR/MRP), member 2	0	0	0	0	0	0	0	0	1	0	1	0	0	0	0	1	0	0	0	0	0	0	0	0	0	0	0	0	0	0	0	2.33495	2.34803	2.30062	2.20046	2.39233	2.25953	2.21004	2.20144	7.23435	5.11859	7.01374	2.22614	2.21154	2.26411	5.06074	11.1455	2.15939
1368498_a_at	kidney specific organic anion transporter	0	0	0	0	0	0	0	0	0	0	0	0	0	0	1	0	0	0	0	0	0	0	0	0	0	0	0	0	0	0	0	3.07687	4.36189	3.56125	2.92632	4.27138	2.79076	2.99969	2.91809	3.0398	2.99554	2.96679	3.03901	3.06047	3.48107	11.1436	3.62208	2.758
1368501_s_at	mast cell protease 8 /// mast cell protease 10 /// mast cell protease 9 /// mast cell protease 8-like 2	0	0	0	0	1	0	1	1	1	1	1	0	1	0	0	0	1	0	0	0	0	0	0	0	0	1	0	1	0	0	1	3.17022	3.47333	3.25981	3.79776	13.1071	2.54183	9.61986	8.44441	6.24621	7.6916	8.01002	3.36791	8.8116	3.4806	2.72205	3.79816	7.35587
1368503_at	GTP cyclohydrolase 1	0	0	0	0	1	0	0	0	1	0	0	0	0	0	0	1	0	0	0	0	0	0	0	0	0	0	0	0	0	0	0	2.45117	3.25114	2.56343	2.37809	6.79482	2.4167	5.49765	5.09625	5.17571	5.29763	5.12219	2.44023	2.68833	2.50935	2.43662	7.1231	2.71627
1368509_at	Bardet-Biedl syndrome 2 (human)	1	1	1	1	0	1	0	1	0	0	0	1	0	1	1	1	1	1	1	1	1	1	1	0	1	0	1	1	1	1	1	7.21231	8.2359	7.08483	7.51402	6.01382	7.34344	6.5304	6.73746	5.69778	6.38673	5.88378	6.6657	6.27337	7.37043	9.44496	5.86452	7.03547
1368512_a_at	glutamyl aminopeptidase	1	1	1	1	1	0	1	1	1	1	1	1	0	1	1	1	1	1	1	1	1	1	1	0	1	0	0	1	1	0	0	10.2836	6.69809	10.3754	6.99416	7.10225	3.91413	8.64913	7.43025	10.5271	13.5038	12.9222	6.99975	5.84123	9.87108	11.6572	10.7792	10.1862
1368515_at	erythrocyte protein band 4.1-like 3	0	0	0	0	0	1	1	1	1	1	1	0	0	0	1	0	0	0	0	0	0	0	1	1	0	1	0	0	0	1	0	5.06716	3.91245	3.99082	5.08468	3.64769	10.2347	9.38572	9.04036	9.94292	10.3141	10.7812	5.65547	5.04105	3.65284	8.27775	2.83054	3.61601
1368517_at	single stranded DNA binding protein 3	1	1	1	1	1	1	1	1	1	1	1	1	1	1	1	1	1	1	0	0	1	1	1	1	1	1	1	1	1	1	0	7.89093	8.3869	8.56758	8.12043	9.80894	8.46968	8.73859	8.0837	7.47427	8.40555	7.8649	8.39288	8.27172	7.33978	7.07847	7.13496	7.3802
1368518_at	CD53 antigen	1	1	1	0	1	0	1	1	1	1	1	1	0	0	1	1	1	1	0	0	1	1	0	0	1	1	0	1	0	1	1	8.79773	6.30983	7.50081	5.85342	11.143	6.02664	7.36647	6.75286	6.46671	7.16925	8.50075	13.0677	5.55641	6.49414	6.75129	6.9419	10.0676
1368520_at	apolipoprotein A-IV	0	0	0	0	0	0	1	0	1	1	1	0	0	0	0	1	0	0	0	0	0	0	0	0	0	0	0	0	0	0	0	4.10041	4.10428	4.13836	3.5402	3.9455	3.37453	6.19961	4.14004	12.4698	11.9895	14.571	3.65351	4.13602	3.94905	3.58193	12.7654	3.35358
1368528_at	MIC2 like 1	1	1	0	1	0	1	1	1	1	1	1	1	1	1	1	1	1	1	1	1	1	1	1	1	1	0	1	0	1	1	1	9.00674	8.03144	6.29733	7.44812	3.98302	9.49314	10.3743	9.78621	6.24752	8.12532	6.88284	6.81235	7.61718	6.64038	8.92592	8.47261	7.14469
1368533_at	hephaestin	1	0	0	1	0	0	1	1	1	1	1	0	0	1	1	0	1	1	0	0	1	1	0	0	1	1	0	0	0	1	0	8.87608	5.77862	5.65328	6.65297	6.45308	3.9425	11.6388	11.2195	12.1252	12.0344	11.8986	6.32849	6.12952	6.85799	6.99349	3.42978	9.1104
1368536_at	ectonucleotide pyrophosphatase/phosphodiesterase 2	1	1	1	1	0	1	0	1	1	1	1	1	1	1	1	1	1	1	1	1	1	1	0	0	1	1	0	0	1	1	0	11.6949	6.6162	10.7738	8.31387	5.13534	11.2998	5.71599	6.40878	8.03863	6.86359	8.12813	10.843	8.10408	7.25775	5.97982	9.68376	10.019
1368537_at	dynactin 4	1	1	1	1	0	1	1	1	1	1	1	0	1	1	1	0	1	0	1	1	1	0	1	1	1	1	1	1	1	1	0	7.04036	8.47	7.67092	7.08198	5.76539	7.58253	7.05218	6.90747	6.77079	7.18222	6.931	5.94985	6.64908	7.09796	6.46675	6.16757	7.30033
1368540_at	trophoblast glycoprotein	0	1	0	0	0	0	0	0	0	0	0	0	0	0	0	0	0	0	0	0	1	0	0	0	1	0	0	0	1	1	0	3.17939	6.5392	3.03637	4.66829	3.34048	5.83202	3.6716	2.90674	3.53542	3.26033	3.30732	4.67599	4.99009	4.60772	3.36343	3.16719	5.67626
1368543_at	NADPH oxidase 4	0	0	0	0	0	0	0	0	0	0	0	0	0	0	1	1	0	0	0	0	0	0	0	0	0	0	0	0	0	0	0	3.47422	3.02674	2.83295	2.5011	2.77286	2.44056	2.48186	2.44192	2.4768	2.46326	2.41958	2.50512	2.5148	2.87084	8.99712	5.13657	6.51799
1368544_a_at	nucleolar protein 3 (apoptosis repressor with CARD domain)	1	0	0	0	0	0	0	0	0	0	0	0	0	1	0	0	1	0	1	1	0	0	1	1	1	0	0	0	1	1	0	8.14177	4.82506	6.52068	6.1585	2.7989	6.17787	4.49193	4.46311	3.45524	3.37278	3.51353	4.50191	5.00668	9.36705	2.91854	2.9481	6.6726
1368550_at	HNF-3/forkhead homolog-1 /// hypothetical gene supported by NM_022858	0	0	0	1	0	0	0	0	1	0	0	0	1	0	1	0	0	0	0	0	0	0	0	0	0	0	0	0	0	0	0	2.80801	2.18262	2.20497	9.02064	2.2251	2.11667	2.15296	2.68152	8.09422	2.17082	2.80321	2.25925	9.00881	2.19863	7.00684	2.22645	4.10202
1368558_s_at	allograft inflammatory factor 1	1	0	0	0	1	1	1	0	1	1	1	1	0	0	1	1	1	1	0	0	1	1	1	0	1	1	1	1	0	1	1	8.85106	6.39726	5.99485	5.8805	10.4679	6.5373	6.79122	5.65572	6.73311	6.38463	6.96032	10.1982	5.15683	5.21564	6.79239	7.65928	7.65676
1368565_at	solute carrier family 1 (glial high affinity glutamate transporter), member 3	1	1	1	1	1	1	0	0	0	0	0	1	1	0	0	0	1	1	0	0	1	1	1	0	1	1	1	1	1	1	0	11.1714	7.37819	10.5551	8.49446	7.27772	12.8533	4.27082	4.22784	5.15104	3.70408	3.50112	8.1623	7.46336	6.12056	3.83801	3.04431	8.68349
1368569_at	aldo-keto reductase family 1, member B7	0	1	0	0	0	0	0	0	0	0	0	0	0	0	1	1	0	0	0	0	1	0	0	0	0	0	0	0	0	0	0	2.8224	14.9209	2.46206	2.40717	4.07649	2.34023	2.39569	2.38822	2.40922	2.39587	2.387	2.40668	2.40044	2.46016	5.80183	9.49497	2.41045
1368574_at	adrenergic receptor, alpha 1b	0	0	0	0	0	0	0	0	0	0	0	0	0	1	1	1	0	0	0	0	0	0	0	0	0	0	0	0	0	0	0	3.5965	2.45519	2.63108	2.44511	2.32034	5.96555	2.34168	2.29214	2.31928	2.31991	2.38043	4.9285	2.39225	9.80329	5.90888	9.9418	6.14871
1368586_at	zymogen granule protein 16	0	0	0	0	0	0	1	1	1	1	1	0	0	0	0	0	0	0	0	0	0	1	0	0	0	0	0	0	0	0	0	2.15181	2.26748	2.19295	2.12175	2.22994	2.08097	12.3164	11.9235	12.5046	13.7135	13.4157	2.67419	2.80848	2.18727	2.12388	2.26979	2.08651
1368589_at	protein tyrosine phosphatase, receptor type, J	0	0	0	0	1	0	0	0	0	0	0	0	0	0	1	1	0	0	0	0	0	0	1	0	0	1	0	0	0	0	0	3.9499	3.8891	3.5648	4.06011	7.79923	6.08626	4.40277	4.6888	4.47833	4.9044	4.60433	5.19427	4.28736	3.39844	6.9501	6.89787	5.56205
1368593_at	CD1d1 antigen	1	1	0	0	1	0	0	0	1	0	0	1	1	1	1	1	1	1	1	1	1	1	0	1	1	1	0	1	0	0	1	7.89348	8.62732	5.07908	5.28844	7.77001	2.92355	4.94922	4.50164	6.95511	5.38902	5.68466	7.48656	6.7638	7.28004	7.6062	9.07796	6.66072
1368599_at	solute carrier family 9, member 2	0	0	0	0	0	0	1	1	1	1	1	0	1	0	0	0	0	0	0	0	0	0	0	0	0	0	0	0	0	0	0	2.71662	2.93435	3.12983	4.36797	3.0002	3.41146	8.62902	8.71421	7.58936	8.90074	8.15222	2.96682	6.47846	2.88248	3.82984	2.89917	2.48739
1368607_at	cytochrome P450, 4a12	0	0	0	0	0	0	0	0	0	0	0	0	0	0	1	1	0	0	0	0	0	0	0	1	0	0	0	0	0	0	0	2.09573	2.20264	2.13296	2.06826	2.16569	2.02803	2.07321	2.07021	2.08496	2.09671	2.06581	2.08631	2.07357	2.12225	12.8411	4.59111	2.03999
1368612_at	integrin beta 4	1	0	1	1	0	0	1	1	1	1	1	1	1	0	0	0	0	1	1	1	0	1	0	1	1	0	0	1	1	1	1	7.27229	6.04434	7.07376	9.12747	3.32337	4.16894	10.7256	10.2507	11.267	11.2565	10.67	7.23251	9.65324	5.77793	6.00915	5.39876	6.36677
1368625_at	proline-rich acidic protein 1	0	0	0	0	0	0	0	0	1	1	1	0	0	0	0	0	0	0	0	0	0	0	0	0	0	0	0	0	0	0	0	2.34827	2.39857	2.54828	2.2939	2.33402	2.22207	4.51534	2.91631	13.7648	10.8222	12.4283	2.27489	3.43831	2.31752	2.27216	2.6692	2.22277
1368627_at	regucalcin	0	1	0	0	0	0	0	0	0	0	0	0	0	0	1	1	0	0	0	0	0	0	0	0	0	0	0	0	0	0	1	5.9994	8.13484	4.47569	2.74623	2.5679	2.24415	2.39059	2.47515	5.48896	2.5389	3.80036	2.37906	4.32783	3.46367	9.92647	12.6027	2.83771
1368650_at	TGFB inducible early growth response	1	1	1	1	1	1	1	1	1	1	1	1	1	1	1	1	1	1	1	1	1	1	1	1	1	1	0	1	1	1	1	9.07048	9.48303	9.19301	9.31994	8.58145	7.45713	8.92052	8.83713	8.45175	8.89386	8.70219	8.1	8.9216	7.9043	7.44536	8.26731	9.68783
1368651_at	pyruvate kinase, liver and RBC	0	0	0	0	1	0	1	1	1	1	1	0	0	0	1	1	0	0	0	0	0	0	0	0	0	0	0	0	0	0	0	2.09475	2.20641	2.14956	2.04401	7.17264	1.94494	7.73643	6.81344	9.2048	8.95258	9.81567	2.07928	2.29315	2.1423	6.46446	10.2003	2.02155
1368655_at	proteoglycan peptide core protein	1	1	1	1	1	1	1	1	1	1	1	1	1	1	1	1	1	1	1	1	1	1	1	1	1	1	1	1	1	1	1	10.9013	9.7154	10.8783	9.63745	14.215	8.96158	10.1657	9.39771	8.82421	8.80835	9.8513	12.733	9.55423	10.7424	9.93424	8.41625	12.3664
1368660_at	cAMP-regulated guanine nucleotide exchange factor I (cAMP-GEFI)	0	1	0	0	0	0	0	0	0	0	0	0	0	0	1	0	1	0	0	0	0	0	0	0	0	0	0	0	1	0	0	5.78175	6.60522	5.20844	4.35044	3.62871	5.98579	4.22344	4.7452	4.47765	4.46586	4.42597	5.04117	3.55302	5.68104	6.99512	4.17165	6.70375
1368661_at	solute carrier family 13 (sodium-dependent dicarboxylate transporter), member 2	0	0	0	0	0	0	1	1	1	1	1	0	0	0	1	0	0	0	0	0	0	0	0	0	0	0	0	0	0	0	1	2.17121	2.22289	2.19285	2.15156	2.2135	2.10029	8.75272	9.0926	9.30125	11.2568	10.3052	2.32652	2.22494	2.18533	8.5635	5.64304	3.81776
1368673_at	discoidin domain receptor family, member 2	1	0	1	1	0	0	1	1	0	0	0	0	1	1	0	0	1	0	0	0	0	0	0	0	0	0	0	0	0	1	0	8.23921	4.73222	6.5995	7.56912	4.48025	3.5469	6.68099	7.21312	5.61389	5.97444	5.40229	5.1947	6.77242	6.53289	4.9495	3.88284	6.88228
1368674_at	liver glycogen phosphorylase	1	1	1	1	1	0	1	1	1	1	1	1	1	0	1	1	1	1	0	0	1	1	0	0	1	1	0	1	1	0	1	11.4755	7.62658	12.6442	9.04553	10.9945	4.37983	8.30083	8.59877	7.37735	7.58844	7.61626	8.48799	7.75897	4.46872	9.13554	11.8036	8.38071
1368675_at	chimerin (chimaerin) 2	0	0	0	0	0	1	0	0	1	0	1	0	0	0	0	1	0	0	0	0	1	0	0	0	0	0	1	0	0	0	1	5.06922	3.34598	4.21517	6.05172	5.3859	8.87146	4.71916	4.40217	6.87746	6.16662	6.73865	4.69205	6.03322	3.38043	5.55215	7.6087	5.14535
1368677_at	brain derived neurotrophic factor	0	0	0	0	0	1	0	0	0	0	0	0	0	1	0	0	0	0	0	0	0	0	1	0	0	0	0	0	0	0	0	2.39961	2.76449	2.47725	2.37102	2.72245	6.99586	2.40614	2.38924	2.38309	2.38889	2.36157	2.38315	2.43016	7.0748	2.36497	2.48094	6.1439
1368679_a_at	Yamaguchi sarcoma viral (v-yes-1) oncogene homolog	1	1	1	0	1	0	1	0	1	1	1	1	1	0	0	0	1	1	0	0	0	0	0	1	0	1	0	0	0	0	1	7.08602	7.07091	7.47841	4.12897	8.1132	3.33181	6.91315	5.95488	7.73572	7.79499	8.15959	8.96922	7.01771	5.6514	5.08058	6.25571	9.07351
1368691_at	glutamate receptor, ionotropic, AMPA3 (alpha 3)	0	1	0	0	0	1	0	0	0	0	0	0	0	0	0	0	0	0	0	0	0	0	0	0	0	0	0	0	0	0	0	2.45595	6.24419	2.54004	2.40066	2.59023	6.76774	2.40857	2.40392	2.42239	2.41236	2.3963	2.49272	2.42021	3.30603	2.39124	2.55049	3.01485
1368692_a_at	choline kinase alpha	1	1	1	1	0	1	0	0	1	0	1	1	1	0	1	1	1	1	0	0	1	1	0	0	0	1	1	0	1	0	1	7.01147	8.26318	7.25859	8.89859	5.58002	7.75886	5.12226	5.73052	7.60584	6.31623	8.21647	7.57159	8.17692	6.0806	7.17048	9.90834	7.32725
1368700_at	phospholipase C-like 1	1	1	1	1	0	1	0	0	0	0	0	0	1	1	1	0	0	0	1	1	1	0	1	0	1	1	0	1	1	1	1	7.44463	11.4225	6.72227	8.4516	4.02285	10.2603	6.30303	6.39864	5.91001	5.99257	5.50638	5.99905	8.59959	6.924	9.86647	4.10199	6.34966
1368706_at	transmembrane 4 superfamily member 4	0	0	0	0	0	0	0	0	1	1	1	0	1	0	0	1	0	0	0	0	0	1	0	0	0	0	0	0	0	0	0	3.975	3.03378	2.99012	2.77959	2.9897	2.31322	4.23907	6.10233	11.6866	10.314	12.2626	2.47284	7.90897	2.71499	2.49383	11.6347	2.39511
1368709_at	fucosyltransferase 1	0	0	0	0	0	0	1	1	1	1	1	0	0	0	0	0	0	0	0	0	0	1	1	0	1	0	0	0	0	0	0	2.56068	2.78545	2.68103	2.48606	2.68808	2.44879	8.84509	8.64237	7.58634	8.30898	7.01867	2.53759	3.57766	2.64149	2.50312	2.67603	2.46085
1368719_at	6-phosphofructo-2-kinase/fructose-2,6-biphosphatase 4	0	0	0	0	0	0	0	0	1	1	1	0	0	0	0	0	0	0	0	0	0	0	0	1	0	0	1	0	0	0	0	3.02081	2.88097	4.3035	2.59073	3.17433	2.57961	5.88466	5.5045	5.60353	6.94884	6.24402	2.67257	3.33399	2.57385	3.0161	2.81777	3.08599
1368727_at	solute carrier family 7 (cationic amino acid transporter, y+ system), member 9	0	0	0	0	0	0	0	0	1	1	1	0	0	0	1	0	0	0	0	0	0	0	0	0	0	0	0	0	0	0	0	2.38558	2.3408	2.26727	2.18656	2.35325	2.11711	3.83679	2.24657	10.4819	11.5568	11.3162	2.18656	2.41689	2.25772	10.5925	2.28521	2.13821
1368732_at	transporter 2, ATP-binding cassette, sub-family B (MDR/TAP)	0	0	0	0	1	0	0	0	1	1	1	1	0	0	0	0	0	1	0	0	0	0	0	0	0	1	0	1	0	0	0	5.50093	5.92319	4.7853	4.33415	7.76354	2.72804	5.55917	5.52163	7.24282	6.75256	7.42473	7.46413	4.30161	4.37067	4.86157	5.57522	6.27314
1368733_at	sulfotransferase, estrogen preferring	0	0	0	0	0	0	0	0	0	0	0	0	0	0	0	1	0	0	0	0	0	0	0	0	0	0	0	0	0	0	1	3.4593	3.64688	4.01977	2.75092	3.53339	2.6556	2.79594	2.75067	2.82573	2.82619	2.78079	2.87089	2.83731	3.06817	2.77661	8.21486	2.65746
1368748_at	testis-specific kinase 2	0	0	0	0	0	0	1	0	1	1	1	0	0	0	0	0	0	0	0	0	0	0	0	1	0	0	1	0	0	0	0	3.09705	2.8158	3.22949	3.67441	5.4354	4.15825	6.71313	6.60479	7.42749	8.48129	8.3219	5.57909	4.38468	3.32133	4.63872	4.6686	3.6788
1368751_at	potassium voltage-gated channel, delayed-rectifier, subfamily S, member 3	0	0	0	1	0	1	0	0	1	0	0	0	1	0	0	0	1	0	0	0	0	0	0	0	0	0	0	0	0	1	0	4.58832	2.99088	4.0402	7.00626	4.62349	6.61992	5.10837	6.02824	5.50911	4.83037	4.99609	4.2157	7.77622	5.59164	5.0888	3.14615	9.88154
1368770_at	glucosaminyl (N-acetyl) transferase 1, core 2	1	0	0	1	1	0	0	1	1	1	0	1	0	1	1	0	1	1	0	0	0	1	0	0	1	1	0	0	1	1	1	7.02997	5.47681	5.85434	6.81623	8.82251	5.83128	6.18346	6.9318	7.06263	6.88265	6.42736	8.36763	6.55856	8.45814	7.1631	5.46964	6.96974
1368774_a_at	espin	0	0	0	0	0	0	1	1	1	1	1	0	0	0	1	0	0	0	0	0	0	0	0	0	0	0	1	0	1	0	1	3.91303	4.43065	4.16808	3.65715	4.39424	3.74599	8.64852	7.74519	9.11033	9.98578	9.62666	3.88424	4.75266	4.1441	8.6735	4.19489	3.82624
1368779_a_at	guanylate cyclase 1, soluble, beta 2	0	0	0	0	0	0	0	0	0	0	0	0	0	0	1	1	0	0	0	0	0	0	0	0	0	0	0	1	0	0	0	2.55734	2.70375	3.19923	2.51155	2.64927	2.51031	2.55784	2.54042	2.63202	2.53672	2.52179	2.62316	2.57746	2.94052	6.07293	7.29613	2.53116
1368782_at	somatostatin receptor 2	0	1	0	0	0	0	0	0	0	0	0	0	0	0	0	0	0	0	0	0	0	0	0	0	0	0	0	0	0	0	0	2.36573	6.20102	2.41505	2.32671	2.51112	5.99306	2.34111	5.91542	2.36343	2.33323	2.33455	2.33485	4.92956	2.40078	2.33387	2.44939	2.27702
1368790_at	serine (or cysteine) proteinase inhibitor, clade A (alpha-1 antiproteinase, antitrypsin), member 10	0	0	0	0	0	0	0	0	0	0	0	0	0	0	1	1	0	0	0	0	0	1	0	0	0	0	0	0	0	0	0	2.69324	2.35003	2.30603	2.21695	2.35964	2.15289	2.26794	2.29494	2.29724	2.26009	2.34953	2.22375	2.22022	2.28825	5.82256	12.0503	2.32839
1368808_at	CAP, adenylate cyclase-associated protein 1 (yeast)	1	1	1	1	1	1	1	1	1	1	1	1	1	1	1	1	1	1	1	1	1	1	1	1	1	1	1	1	1	1	1	9.30378	9.01367	8.95522	9.97731	9.33892	9.57352	10.5962	10.1269	9.99436	10.5954	10.396	10.7629	9.89819	7.20332	8.73455	7.964	9.877
1368820_at	nuclear transcription factor-Y gamma	1	1	1	0	0	1	1	1	1	1	1	1	1	1	1	1	1	1	1	1	0	0	1	1	0	1	1	1	1	0	1	6.99455	7.16971	7.80362	6.19579	5.92634	7.36458	7.27301	6.69902	6.98179	7.15198	7.23601	7.39419	6.93038	7.379	7.39159	6.70937	7.01487
1368824_at	caldesmon 1	1	1	1	1	1	0	1	1	1	1	1	0	1	1	1	1	1	1	0	1	1	1	1	0	0	1	0	0	1	1	1	9.42158	7.94343	7.56627	9.70803	7.75428	4.74156	7.73972	8.68629	7.22643	7.66565	6.95267	5.74507	8.36429	6.89043	7.5232	9.17353	8.22679
1368839_at	Wolfram syndrome 1	1	1	1	1	0	1	0	0	0	0	0	0	1	1	1	1	0	0	1	1	0	1	1	1	0	0	0	0	1	1	1	6.43328	8.92298	8.81316	8.36614	2.3375	9.29706	5.52936	6.01589	6.00189	5.18106	5.34242	4.47414	6.70099	7.91761	6.9337	6.61376	5.426
1368840_at	LR8 protein	1	1	1	1	1	1	1	1	1	1	1	1	1	1	1	1	1	1	1	1	1	1	1	1	1	1	1	1	1	1	1	10.6308	13.397	9.2622	11.7318	10.3487	9.75598	12.5678	12.2346	11.7042	12.1804	12.0653	12.0112	10.8751	8.41934	10.9803	11.9824	10.9556
1368854_at	visinin-like 1	0	1	0	0	0	1	0	0	0	0	0	0	0	0	0	0	1	0	0	0	0	1	1	0	1	0	0	0	0	0	0	3.18996	9.23235	2.64594	2.9528	2.65122	13.2143	2.37222	2.39506	2.63921	2.36081	2.42465	2.3753	4.5682	2.91135	2.35566	2.56213	8.11577
1368856_at	Janus kinase 2	0	1	0	1	1	0	1	1	1	1	1	1	0	0	1	0	1	1	0	0	1	0	0	0	0	1	0	1	1	1	1	5.98267	6.68954	4.71576	7.21865	7.2174	5.98199	6.65288	6.65867	6.53061	7.02588	6.55709	7.64006	6.26191	5.0868	6.30193	4.87112	6.91711
1368859_at	protein phosphatase 1A, magnesium dependent, alpha isoform	1	1	1	1	1	1	1	1	1	1	1	0	1	1	1	1	1	0	1	1	0	0	1	1	1	1	1	1	1	0	1	7.74371	7.36078	7.65096	6.79374	7.30195	7.33053	7.99486	7.51973	8.24964	8.26759	8.33382	5.91605	8.13444	7.75434	6.87023	8.68213	7.02485
1368867_at	GERp95	0	1	0	0	1	0	0	1	0	0	0	0	0	0	1	0	0	0	0	0	1	0	1	0	0	1	1	0	0	1	0	4.76924	7.37988	4.54703	4.39939	10.1136	4.18795	4.80441	6.17417	5.6638	5.74028	5.3815	4.92511	4.80597	5.00955	5.71432	4.75748	4.81188
1368869_at	A kinase (PRKA) anchor protein (gravin) 12	1	1	1	1	1	1	1	1	1	1	1	1	1	1	1	0	1	1	1	1	1	1	1	1	1	1	1	1	1	1	1	11.3003	8.35581	9.54267	11.6855	9.89109	9.4138	9.41898	9.28333	8.20003	8.59176	8.4025	7.50993	9.05762	9.41318	9.08977	5.23682	11.5998
1368870_at	Inhibitor of DNA binding 2, dominant negative helix-loop-helix protein	0	1	0	1	1	1	0	0	1	1	0	1	1	0	1	1	1	1	0	0	1	0	0	0	0	1	0	0	1	1	1	5.36522	10.3735	5.95016	7.80413	6.50895	7.70485	6.35551	6.09194	6.55203	6.73287	5.84957	6.07381	7.8426	4.98527	9.11447	7.68991	7.3281
1368874_a_at	v-maf musculoaponeurotic fibrosarcoma oncogene family, protein G (avian)	0	0	0	0	1	0	0	0	1	0	0	0	0	0	0	0	0	0	0	0	0	0	0	0	0	0	0	0	0	0	0	5.18304	5.67506	5.22608	5.11043	6.74562	5.57031	5.30334	5.25275	6.12438	5.8743	5.65884	4.28288	4.92272	5.09795	5.07635	5.43098	5.27105
1368877_at	zinc finger protein 354A	0	0	0	1	0	0	0	0	0	0	0	0	0	0	1	1	0	1	0	0	0	0	1	0	0	0	0	0	0	0	0	6.43629	5.92264	5.39977	6.59794	4.55055	5.47715	4.99684	5.24404	4.89788	5.0276	5.52459	6.18452	5.91851	5.98036	9.45908	8.63163	6.4006
1368878_at	isopentenyl-diphosphate delta isomerase	1	1	1	1	1	1	1	1	1	1	1	1	1	1	1	1	1	1	1	1	1	1	1	1	1	1	1	1	1	1	1	8.90942	11.7022	8.64277	9.30225	8.94932	10.1225	9.95043	10.3326	10.7715	10.8407	9.2033	9.36136	10.843	6.51616	9.07141	11.2285	8.45408
1368882_at	sialyltransferase 7c	0	0	0	0	0	0	0	0	0	0	0	0	0	0	1	0	0	0	0	0	0	0	1	0	0	0	0	0	0	1	1	4.84509	3.45244	3.56949	4.161	4.56702	6.12627	3.16521	3.03545	3.20364	3.12175	3.29397	4.02202	2.96597	3.38411	8.46663	3.23889	6.06343
1368886_at	mitogen activated protein kinase kinase kinase 12	1	1	1	1	1	1	1	1	1	1	1	1	1	1	1	1	1	1	1	1	1	1	1	1	1	1	1	1	1	1	1	9.24313	8.14461	9.27822	8.11695	7.04172	9.36793	8.46549	8.60575	7.88995	8.30663	7.94829	8.79191	8.77007	8.68457	9.29824	8.43008	9.11822
1368888_a_at	reticulon 4	1	1	1	1	1	1	1	1	1	1	1	1	1	1	1	1	1	1	1	1	1	1	1	1	1	1	1	1	1	1	1	12.5522	12.5646	12.0494	11.8948	11.5924	12.7391	11.0589	11.2368	10.891	11.0375	10.9988	10.3163	11.209	11.4447	10.8891	9.02449	11.4044
1368908_at	annexin A4	1	1	0	1	0	0	1	1	1	1	1	1	1	0	1	1	1	1	1	1	1	1	1	1	1	1	0	1	1	1	1	7.88213	7.99339	6.50437	9.33492	4.92216	4.2812	9.86017	9.65172	10.2587	10.3765	11.2394	6.93944	9.35782	6.52798	8.42855	6.86981	9.78129
1368921_a_at	CD44 antigen	1	0	1	1	1	0	1	1	1	1	1	1	1	1	0	0	1	1	1	1	0	0	1	0	1	1	0	1	1	0	0	7.06817	2.91434	6.77049	8.97904	8.9277	3.65828	8.81748	9.63829	9.05652	8.45682	8.36972	9.54085	8.15185	6.73304	5.13107	3.53525	9.74059
1368923_at	endothelin converting enzyme-like 1	0	0	0	0	0	0	0	0	0	0	0	0	0	0	0	0	0	0	0	0	0	0	1	0	0	0	0	0	0	0	1	2.37498	2.51553	2.51692	2.3352	2.53806	3.00064	2.35345	2.33152	2.45327	2.34853	2.34135	2.35063	2.35893	2.45982	2.34732	2.49309	2.28136
1368924_at	growth hormone receptor	1	1	1	0	0	0	1	1	1	1	1	0	1	1	1	1	1	1	1	1	0	1	0	0	1	0	0	0	1	0	0	11.7743	8.7845	9.07393	6.59332	3.96328	3.52572	6.98571	6.96959	7.35926	8.32137	7.59251	5.06975	7.62881	9.99035	9.07718	11.2601	7.051
1368934_at	cytochrome P450, family 4, subfamily a, polypeptide 10 /// cytochrome P450, family 4, subfamily A, polypeptide 22	0	0	0	0	0	0	0	0	0	0	0	0	0	0	1	1	0	0	0	0	0	0	0	0	0	0	0	0	0	0	0	2.68498	2.61492	2.5662	2.43446	2.56247	2.38934	2.45291	2.43552	4.20109	2.4773	4.91159	2.4787	2.50127	2.54733	9.82708	11.6381	2.37838
1368947_at	growth arrest and DNA-damage-inducible 45 alpha	1	1	1	1	1	1	1	1	1	1	1	1	1	1	1	1	1	1	1	1	1	1	1	1	1	1	1	1	1	1	1	9.50588	6.10563	6.50899	9.12321	10.1527	6.86116	10.2054	9.5349	9.4085	9.81697	9.57337	7.32806	9.61811	9.80801	10.703	8.28751	9.75592
1368955_at	calcium/calmodulin-dependent serine protein kinase	1	1	0	1	0	1	1	1	1	1	1	0	1	0	1	1	1	0	0	0	1	1	1	1	1	0	0	0	1	1	1	6.77017	7.98507	5.94267	6.88363	5.11571	7.90471	8.67995	8.91026	9.57298	8.97322	9.23951	5.44379	8.2793	5.75618	6.74261	7.54526	7.09776
1368965_at	monocarboxylate transporter	0	0	0	0	1	0	1	0	1	1	1	0	0	0	0	0	0	0	1	1	0	0	0	0	0	0	0	0	1	0	0	2.42971	3.31681	3.3519	4.35042	6.91918	2.32667	7.38956	5.75194	7.85306	7.44791	7.11789	3.71064	5.20998	2.68745	3.28652	2.57239	3.92472
1368966_at	myosin binding protein H	0	0	0	0	0	0	0	0	0	0	0	0	0	0	0	0	0	0	1	1	0	0	0	0	1	0	0	0	0	0	0	2.18114	2.30435	2.22695	2.15337	2.34056	2.1129	2.15301	2.14561	2.1599	2.14917	2.14933	2.15918	2.15896	2.22342	2.15009	2.27621	2.11252
1368989_at	tissue inhibitor of metalloproteinase 3 (Sorsby fundus dystrophy, pseudoinflammatory)	1	1	1	0	0	0	0	0	0	0	0	0	0	0	1	0	1	0	0	0	0	0	0	0	0	1	0	0	1	0	0	7.18467	8.82919	8.02861	4.94669	3.90162	4.39846	3.90476	3.60106	2.80826	3.56334	3.48384	3.36622	4.80446	6.02912	8.02078	2.89466	9.364
1369007_at	nuclear receptor subfamily 4, group A, member 2	0	0	1	0	0	1	0	0	0	0	0	0	1	0	0	0	0	0	0	0	0	0	1	1	0	0	0	0	1	0	0	5.18757	5.41692	9.21293	4.76498	3.81856	7.25971	4.77331	6.36234	5.40195	4.92922	4.67516	3.83523	7.03865	4.52359	3.95711	4.42048	4.28252
1369031_at	interferon gamma inducing factor binding protein	0	1	0	0	0	0	0	0	0	1	0	1	0	1	0	1	0	1	0	1	1	0	1	0	0	1	0	1	0	0	0	6.19686	7.87067	5.48383	5.23634	5.13796	4.74012	4.92657	4.93574	5.15683	6.68822	5.36904	7.42969	4.91628	7.05426	5.17575	8.05977	6.42241
1369039_at	phosphatidylinositol 4-kinase, catalytic, beta polypeptide	1	1	1	1	1	1	1	1	1	1	1	1	1	1	1	1	1	1	1	1	1	0	1	1	1	1	1	1	1	1	1	8.03438	8.27214	7.57537	7.97617	6.50062	7.79302	7.57905	7.00465	7.35123	7.27744	7.47076	7.18073	7.62344	7.10786	7.5869	7.59339	7.43911
1369061_at	glutathione reductase	0	0	0	0	0	0	1	1	1	1	1	0	0	0	1	1	0	0	0	0	0	0	0	1	0	0	0	0	0	0	1	5.50262	5.00996	5.32422	5.59126	4.98836	3.92303	7.42623	7.16543	7.92417	7.59117	7.47223	3.68068	6.44066	3.39665	7.08506	6.53777	4.86692
1369073_at	nuclear receptor subfamily 1, group H, member 4	0	0	0	0	0	0	1	1	1	1	1	0	0	0	1	1	0	0	0	0	0	0	0	0	0	0	0	0	0	0	0	3.16202	2.95037	3.90323	2.79108	2.91672	2.75706	9.30354	9.97521	7.96263	10.3654	7.89318	2.92068	2.9676	2.9114	8.66567	10.0819	2.81005
1369077_at	N-acylsphingosine amidohydrolase 1	1	1	1	1	1	1	1	1	1	1	1	1	1	1	1	1	1	1	1	1	1	1	1	1	1	1	1	1	1	1	1	9.21335	10.0427	8.34232	8.3026	7.37246	8.0598	8.51082	8.20972	7.98791	8.62684	8.433	7.53841	8.53759	9.36143	8.45789	6.95078	9.15409
1369088_at	v-erb-b2 erythroblastic leukemia viral oncogene homolog 3 (avian)	0	0	0	0	0	0	1	0	1	1	1	0	0	0	0	1	0	0	0	0	0	0	0	0	0	0	0	0	0	0	0	3.3207	3.20801	3.31573	3.46803	3.52714	3.47436	7.18967	6.22169	6.81828	8.0846	7.48058	3.65968	3.7489	3.44247	4.99091	6.56096	5.00417
1369100_at	angiotensin/vasopressin receptor	0	0	0	0	0	0	1	1	1	1	1	0	0	0	1	0	0	0	0	0	0	0	0	0	0	0	0	0	0	0	0	2.71026	3.27695	2.88827	2.66401	3.34882	2.52561	11.3251	10.5897	10.504	11.4748	11.6429	2.79287	2.68673	2.79876	8.36798	3.04773	2.46523
1369111_at	fatty acid binding protein 1, liver	0	0	0	0	0	0	1	1	1	1	1	0	1	0	0	1	0	0	0	0	0	0	0	0	0	0	0	0	0	0	0	4.43687	2.74227	2.77412	2.51094	2.7435	2.37991	11.9519	13.3061	13.905	13.8862	14.4117	3.62572	6.62572	2.65188	2.528	14.5053	2.89308
1369113_at	gremlin 1 homolog, cysteine knot superfamily (Xenopus laevis)	0	0	0	0	1	0	1	1	1	1	1	1	1	0	1	0	0	1	0	0	0	0	0	0	1	0	0	0	0	0	0	2.99154	3.63828	3.76193	4.05602	6.52382	3.95535	9.03059	8.92713	9.30363	10.0026	9.55851	9.29504	9.76703	3.09341	8.47613	3.41179	3.08175
1369150_at	pyruvate dehydrogenase kinase, isoenzyme 4	1	0	1	0	0	0	0	0	1	0	1	0	1	1	0	1	0	0	1	1	0	0	0	0	1	0	0	0	1	0	0	9.13477	3.80812	11.8071	5.81628	3.38972	3.64623	4.18943	4.97556	5.75121	4.38851	6.62298	3.82349	6.35463	9.52451	4.58859	8.69393	5.10371
1369151_at	delta-like 1 homolog (Drosophila)	0	1	0	0	0	0	0	0	0	0	0	0	0	0	0	0	0	0	0	0	0	0	1	0	0	0	0	0	0	0	0	2.32591	10.1757	2.3778	2.29493	3.56238	2.30676	2.3051	2.29144	2.3099	2.30031	2.29482	2.30676	2.51963	2.59857	2.29613	2.38583	3.47817
1369157_at	phosphodiesterase 3B	1	0	1	1	0	0	0	0	0	0	0	1	0	0	0	1	0	1	0	0	0	0	1	1	0	1	1	1	0	1	0	9.89988	3.87162	10.2293	8.12709	4.79244	5.1178	5.77658	6.22182	4.91462	5.27263	5.05389	7.92012	5.71924	3.02969	5.35411	8.45413	6.11989
1369160_a_at	solute carrier family 4, sodium bicarbonate cotransporter, member 7	0	0	0	0	0	0	1	0	1	0	0	0	0	0	0	0	0	0	0	0	0	0	0	0	0	0	1	0	0	0	0	3.52618	4.1612	4.80072	4.56161	4.46739	3.07237	7.65957	6.27981	9.02214	4.2309	3.86417	4.33153	4.33888	3.29773	3.63291	3.58163	3.05977
1369162_at	guanylate cyclase 2C	0	0	0	0	0	0	1	1	1	1	1	0	0	0	0	0	0	0	0	0	0	0	0	0	0	0	0	0	0	0	0	2.29863	2.47113	2.35067	2.26281	3.14542	2.19587	11.6994	11.244	10.2495	10.5746	10.8113	2.36796	2.64138	2.34931	2.25807	2.38621	2.20618
1369165_at	transient receptor potential cation channel, subfamily C, member 3	1	0	0	0	0	1	0	0	0	0	0	0	0	0	0	0	0	0	0	0	0	0	0	0	0	0	0	0	0	1	0	5.03639	2.78393	2.77424	2.75559	2.59296	6.76062	2.98236	2.66906	2.70133	2.97888	2.80664	2.80023	2.44816	2.93751	3.65032	2.72524	3.86218
1369169_at	solute carrier family 23 (nucleobase transporters), member 1	0	0	0	0	0	0	0	0	1	1	1	0	0	0	1	1	0	0	0	0	0	0	0	0	0	0	0	0	0	0	0	2.15485	2.24542	2.18301	2.30809	2.2125	2.07066	2.86376	2.39318	7.02914	8.52786	8.8803	2.12849	2.16064	2.17411	9.64673	9.30987	2.28259
1369179_a_at	peroxisome proliferator activated receptor, gamma	1	0	1	1	0	0	1	1	1	0	0	0	1	0	0	0	0	1	0	0	1	0	0	0	1	1	0	0	1	0	0	10.7695	4.01539	11.0374	9.63188	5.5759	2.74568	9.90537	9.66509	6.96033	5.46407	4.14416	4.39364	7.51461	4.96187	3.17642	3.79254	6.48449
1369182_at	coagulation factor 3	1	0	1	1	0	1	1	1	1	1	1	1	1	1	1	0	1	1	1	1	0	1	0	0	1	0	0	1	1	1	1	10.8892	5.60462	10.0256	7.82588	3.63019	6.90081	7.18592	7.00963	6.63361	7.08144	6.98303	7.24824	7.59578	7.43316	8.31907	4.00277	10.5954
1369193_at	cyclin-dependent kinase inhibitor 2B (p15, inhibits CDK4)	0	0	0	0	0	0	1	1	1	1	1	0	1	0	0	0	1	0	0	0	1	0	0	0	0	0	1	0	0	0	0	2.19635	2.95564	2.22067	2.17752	2.28262	2.11196	8.14846	6.78704	6.69504	7.61187	6.99875	2.16748	7.82963	2.21944	2.16061	2.27108	7.54547
1369195_at	fatty acid binding protein 2, intestinal	0	0	0	0	0	0	1	1	1	1	1	0	1	0	0	0	0	0	0	0	0	0	0	0	0	0	0	0	0	0	0	2.0016	2.09764	2.02709	1.98002	2.26325	1.93995	12.3773	10.4312	11.8064	13.5113	13.5243	2.6711	9.18073	2.02749	1.97688	5.46276	1.94804
1369200_at	5 nucleotidase	1	0	1	1	0	0	0	0	0	1	0	0	1	1	1	1	0	1	0	0	1	1	1	0	1	1	0	0	0	0	1	8.34095	5.39482	6.78624	7.4326	2.77793	5.25362	4.96631	5.85262	5.14747	8.61702	6.03112	6.27845	6.55359	8.14043	8.99297	9.98676	6.23078
1369204_at	hemopoietic cell kinase	0	0	0	0	1	0	1	0	1	1	1	1	0	0	0	0	1	1	0	0	0	0	0	0	0	1	0	1	0	0	0	6.37384	4.14076	4.37221	3.40665	10.0208	3.0547	8.38851	5.89673	7.33352	8.25308	8.08263	8.81345	6.08154	3.3624	3.79786	5.73862	8.28916
1369215_a_at	carboxypeptidase D	1	1	1	1	1	1	1	1	1	1	1	1	1	1	1	1	1	1	1	1	1	1	1	1	1	0	1	0	1	1	1	9.35563	9.81604	8.3968	9.69097	7.16859	9.05479	10.1429	11.167	9.41081	10.4152	10.0137	7.33501	11.5484	10.5189	9.96709	8.82178	10.4757
1369224_at	cadherin 17	0	1	0	0	0	0	1	1	1	1	1	0	0	0	0	1	0	1	0	0	0	0	0	0	0	0	0	0	0	0	0	2.20179	6.77305	2.24252	2.2055	2.27052	2.14205	12.9591	12.6902	12.9198	13.1489	13.1939	3.45634	3.77089	2.24096	2.19062	5.27161	2.38129
1369228_at	leukemia inhibitory factor receptor	0	0	0	0	0	0	0	0	0	0	0	0	0	0	0	1	0	0	0	0	0	0	0	0	0	0	0	0	0	0	0	2.28719	2.40628	2.32567	2.21746	2.45231	2.18531	2.24195	2.22798	2.23989	2.23609	2.2228	2.24377	2.25042	2.81152	3.31378	6.01992	2.60631
1369241_at	---	0	0	0	0	0	0	0	0	0	0	0	0	0	0	0	0	0	0	0	0	0	0	1	0	0	0	0	0	0	0	0	2.23638	2.36466	2.36354	2.17476	2.30096	2.13405	2.22512	2.17216	2.18974	2.23053	2.17257	2.18468	2.22409	2.2462	2.17678	2.30892	2.12863
1369249_at	progressive ankylosis homolog (mouse)	1	0	1	0	1	1	1	1	1	1	1	1	0	1	0	1	1	1	1	1	0	1	1	1	1	1	0	0	1	1	1	7.91809	4.62911	8.08915	6.55521	7.60742	9.13511	8.36663	9.75093	9.34987	8.56814	8.51039	7.23036	6.23095	9.63815	5.25963	8.82828	7.39432
1369250_at	solute carrier family 28 (sodium-coupled nucleoside transporter), member 1	0	0	0	0	0	0	0	0	1	0	1	0	0	0	0	0	0	0	0	0	0	0	0	0	0	0	0	0	0	0	0	2.30549	2.28613	2.51282	2.30756	2.24473	2.13423	2.26613	2.19523	5.62308	4.72392	7.13968	2.20975	2.19682	2.24918	6.05341	2.66746	2.17681
1369278_at	guanine nucleotide binding protein, alpha 12	0	1	1	0	0	1	0	0	0	0	0	0	0	1	1	1	1	0	0	0	1	0	0	0	0	0	0	0	0	0	0	6.42628	7.27657	6.99164	5.19096	4.32791	7.01096	4.75864	4.46575	4.31789	4.17952	4.30171	4.37448	5.67915	7.32171	6.74424	7.10139	6.46724
1369286_at	protein C	0	0	0	0	0	0	0	0	0	0	0	0	0	0	1	1	0	0	0	0	0	0	0	0	0	0	0	0	0	0	0	2.55023	2.35621	2.23527	2.12743	2.2937	2.08642	2.14712	2.16614	2.16187	2.13922	2.19491	2.14227	5.85882	2.26856	7.11043	12.3691	2.26042
1369289_at	hepatocyte nuclear factor 4, alpha	0	0	0	0	0	0	1	1	1	1	1	0	0	0	1	1	0	0	0	0	0	0	0	0	0	0	0	0	0	0	0	2.41259	2.68957	2.46655	2.37691	2.57337	2.32138	9.33844	8.23452	7.69441	8.97839	8.10219	2.40492	4.41262	2.45173	9.16765	9.27907	2.3425
1369294_at	bone marrow stromal cell antigen 1	0	0	0	0	1	0	0	0	1	1	1	1	0	0	0	0	1	1	0	0	0	0	0	0	0	1	0	1	0	0	0	5.00441	2.86613	3.93713	3.18266	9.55989	2.66396	3.80234	2.89389	9.4691	10.2265	10.9986	8.79683	3.04783	4.48888	5.60453	2.82672	8.38366
1369296_at	sulfotransferase family 1A, member 2	0	0	0	0	0	0	1	0	0	0	0	0	1	0	0	1	0	0	0	0	0	0	0	0	0	0	0	0	0	0	0	2.77562	2.43228	3.05589	2.193	2.38302	2.1045	7.49141	2.30612	2.55439	2.21312	2.21518	4.84726	10.0767	2.28131	4.91644	10.2543	2.14603
1369310_at	brain abundant, membrane attached signal protein 1	0	0	0	1	1	1	0	0	0	0	0	1	0	0	1	0	0	1	0	0	0	0	1	0	0	1	0	0	0	0	1	6.33023	3.99494	4.6146	7.0831	6.95802	9.64141	4.88018	4.78513	4.71818	4.44088	4.90984	7.41098	5.23656	3.87434	6.52688	4.15482	4.70857
1369316_s_at	synaptosomal-associated protein 29	0	0	0	0	0	0	0	0	1	1	0	0	0	0	0	0	0	0	0	0	0	0	0	1	0	0	1	0	0	0	0	6.05959	5.86165	6.18844	4.83968	5.09877	4.97774	6.29685	5.58041	6.44175	6.57789	6.34632	5.90083	6.11663	5.41411	5.52252	5.66164	5.5822
1369377_at	hypocretin (orexin) receptor 2	0	1	0	0	0	0	0	0	0	0	0	0	0	0	0	0	0	0	0	0	0	0	0	0	0	0	0	0	0	0	0	2.26732	7.38653	2.35252	2.35326	2.34655	2.85882	2.27697	2.32533	2.25664	2.317	2.24376	2.27171	2.2704	2.31874	2.23643	2.33714	2.53256
1369381_a_at	solute carrier family 15 (oligopeptide transporter), member 1	0	0	0	0	0	0	0	0	1	1	1	0	0	0	0	0	0	0	0	0	0	0	0	0	0	0	0	0	0	0	0	2.41347	2.65501	2.46344	2.36346	2.96873	2.32841	4.10924	2.40028	10.2112	11.6091	11.5891	2.52162	4.04584	2.45982	4.47558	2.54372	2.29226
1369398_at	N-acetylated alpha-linked acidic dipeptidase-like 1	0	0	0	0	0	0	1	0	1	1	1	0	0	0	0	0	0	0	0	0	0	0	0	0	0	0	0	0	0	0	0	2.29694	2.46958	2.35897	2.25392	2.51349	2.19653	8.59537	5.32308	8.48019	14.0005	13.0614	2.81419	2.2702	2.34803	2.25296	2.5189	2.20658
1369406_at	N-acylsphingosine amidohydrolase 2	0	0	0	0	0	0	0	0	1	0	1	0	0	0	0	0	0	0	0	0	0	0	0	0	0	0	0	0	0	0	0	2.82581	3.07865	3.2403	2.7946	2.87925	2.8657	2.67352	2.66052	7.67936	2.67808	9.5569	2.70716	3.83202	3.09559	3.3173	2.84516	2.60315
1369410_at	---	1	1	1	1	1	1	1	1	1	1	1	1	1	1	1	1	1	1	1	1	1	1	1	1	1	1	1	1	1	1	1	7.542	8.83427	7.02766	8.35974	7.01505	7.07683	7.55142	8.02943	7.44175	7.77669	7.18711	8.10809	7.79884	6.93638	7.5739	8.85626	7.40563
1369412_a_at	solute carrier family 19, member 1	0	0	1	0	1	0	1	1	1	1	1	1	0	0	1	0	0	0	0	0	0	0	0	0	0	0	0	1	0	0	0	5.81032	4.28546	6.44589	4.19692	6.77587	4.88232	7.44962	6.9858	8.5331	6.85914	7.90091	6.85481	5.0673	5.62722	9.17353	5.94905	4.72707
1369415_at	basic helix-loop-helix domain containing, class B2	0	0	0	0	0	0	0	0	1	0	0	0	0	0	0	0	0	0	1	0	0	0	0	0	0	0	0	0	0	0	1	3.37962	4.16675	6.0384	3.08033	2.24888	5.10688	5.83403	5.27305	6.20709	4.49758	5.56708	3.42053	4.72658	4.91898	5.82347	6.40034	3.6957
1369424_at	cytochrome P450, subfamily 2A, polypeptide 1	0	0	0	0	0	0	0	0	0	0	0	0	0	0	0	1	0	0	0	0	0	0	0	0	0	0	0	0	0	0	0	2.89208	2.69393	2.53535	2.36773	2.62396	2.29155	2.37269	2.35524	2.38171	2.37101	2.36851	2.386	2.39068	2.51156	2.36748	8.04188	2.30234
1369427_at	macrophage expressed gene 1	0	1	0	0	0	0	0	0	0	0	0	0	0	0	0	1	0	0	0	0	0	0	0	0	0	1	0	1	0	0	0	3.46224	5.76004	2.74076	2.59216	3.79741	2.89338	3.44313	2.68021	3.07839	2.9963	3.47538	6.32765	2.90882	2.4897	2.84787	7.88547	5.69733
1369439_at	angiotensin II receptor, type-1	0	1	0	0	0	0	0	0	0	0	0	0	0	0	0	0	0	0	0	0	0	0	1	0	0	0	0	0	0	0	0	2.98699	9.86605	2.83228	2.45145	2.81596	2.33101	2.48924	2.45494	2.4923	2.96015	3.00905	2.48564	2.88937	2.60225	6.30375	2.66921	2.34948
1369440_at	ATP-binding cassette, sub-family G (WHITE), member 8	0	0	0	0	0	0	0	0	1	0	1	0	0	0	0	0	0	0	0	0	0	0	0	0	0	0	0	0	0	0	0	2.20242	2.29227	2.24193	2.16414	2.29973	2.15086	2.19721	2.17698	6.6654	6.43562	8.85567	2.17831	2.18596	2.23546	2.18138	4.88657	2.14614
1369443_at	angiopoietin-like 2	1	1	1	0	0	0	0	0	0	0	0	0	0	1	1	0	0	0	1	1	0	0	0	0	1	1	0	0	1	0	0	9.60614	7.69984	9.02113	6.38175	3.40934	3.56068	6.24399	5.77108	4.92372	5.16545	4.72752	4.42545	5.6544	6.70757	6.07109	5.57674	5.82732
1369450_at	integral membrane transport protein UST5r	0	0	0	0	0	0	0	0	0	0	0	0	0	0	1	1	0	0	0	0	0	0	0	0	0	0	0	0	0	0	0	2.53726	2.57935	2.457	2.35156	2.53944	2.2956	2.36046	2.34354	2.36963	2.35686	2.34744	2.39027	2.36811	2.43923	8.07983	6.9507	2.29742
1369453_at	Epsin 1	0	0	1	0	1	1	1	1	1	1	1	0	0	1	0	1	0	0	1	1	1	1	0	0	0	1	1	0	0	0	0	5.42431	5.99721	7.11124	4.74875	7.52917	7.26624	7.3485	7.01196	8.44889	7.5926	7.97276	5.70234	6.15163	7.13923	6.0663	6.41624	5.49643
1369454_at	vitamin D receptor	0	0	0	0	0	0	1	1	1	1	1	0	0	0	1	0	0	0	0	0	0	0	0	0	0	0	0	0	0	0	0	2.52567	2.63433	2.59691	2.46259	2.65392	2.36888	8.07083	7.52135	8.23825	7.20331	7.36132	2.48244	2.48845	2.72905	5.88652	2.57939	2.43191
1369455_at	ATP-binding cassette, sub-family G (WHITE), member 5	0	0	0	0	0	0	0	0	1	1	1	0	0	0	0	1	0	0	0	0	0	0	0	0	0	0	0	0	0	0	0	1.96717	2.03985	1.98918	2.0194	2.01575	1.90926	2.00344	1.93868	7.16553	7.65054	9.66409	1.99834	1.95213	1.98289	1.94098	6.45604	1.91306
1369465_at	steroid delta-isomerase, 3 beta	0	0	0	0	0	0	0	0	0	0	0	0	0	0	0	1	0	0	0	0	0	0	0	0	0	0	0	0	0	0	0	2.62552	2.37635	2.30241	2.23047	2.41602	2.18559	2.2372	2.22465	2.23995	2.23901	2.23003	2.23894	2.24417	2.31377	2.23408	6.84686	2.20451
1369491_at	D-amino acid oxidase	0	0	0	0	0	0	0	0	1	0	0	0	0	0	1	1	0	0	0	0	0	0	0	0	0	0	0	0	0	0	1	2.34628	2.52418	2.46609	2.31687	2.50147	4.66981	2.31517	2.29961	7.1855	2.31202	5.23245	2.31904	2.36511	2.53505	12.4452	9.20762	2.24154
1369492_at	arylacetamide deacetylase (esterase)	0	0	0	0	0	0	0	0	1	0	1	0	0	0	1	1	0	0	0	0	0	0	0	0	1	0	0	0	0	0	0	2.659	2.47391	2.34065	2.2503	2.51052	2.19221	3.61734	2.32052	10.4566	6.07656	10.607	2.26253	4.08979	2.31994	7.55851	11.0855	2.19825
1369493_at	prolactin receptor	0	1	0	0	0	0	0	0	1	0	1	0	0	0	1	1	0	0	0	0	1	0	0	1	0	0	0	0	0	0	0	3.26085	10.7773	3.17419	3.09413	3.28746	3.06569	3.54153	5.09424	6.9902	6.21733	7.20743	3.11902	3.1184	3.12723	7.73069	10.2293	3.0383
1369508_at	potassium inwardly-rectifying channel, subfamily J, member 15	0	0	0	0	0	0	0	0	0	0	0	0	0	0	1	0	0	0	0	0	0	0	0	0	0	0	0	0	1	0	1	2.06654	2.19453	2.09389	2.04346	2.12677	2.01222	2.05775	2.03641	2.04901	2.04169	2.03707	2.06923	5.48678	2.08607	6.07345	2.1393	4.98425
1369509_a_at	alpha-1-B glycoprotein	0	0	0	0	0	0	0	0	0	0	0	0	0	0	0	1	0	0	0	0	0	0	0	0	0	0	0	0	0	0	0	2.74706	2.52526	2.39623	2.2812	2.48272	2.21972	2.29572	2.28351	2.30381	2.29093	2.28184	2.29576	2.30281	2.38898	2.29033	8.94769	2.39389
1369525_at	GATA binding protein 3	0	0	0	1	0	0	0	0	0	0	0	0	0	0	1	0	0	0	0	0	0	0	0	0	1	0	0	1	1	0	1	4.05175	5.72414	4.4685	8.65983	4.61991	3.1909	3.36591	3.29218	3.56318	3.44595	3.36581	6.27231	4.31758	3.74474	6.55109	3.84593	4.72656
1369557_at	caspase 7	0	0	0	0	0	0	1	1	1	1	1	0	1	0	0	0	0	0	0	0	0	0	0	0	0	0	0	0	0	0	0	4.96899	5.20265	4.70438	4.45325	3.91166	3.24796	8.1215	7.37902	7.80021	6.867	7.98937	5.04294	6.36331	5.79267	5.16594	5.92602	5.97322
1369560_at	glycerol-3-phosphate dehydrogenase 1 (soluble)	1	1	1	0	0	1	0	0	1	1	1	0	0	0	1	1	0	1	1	1	0	0	0	0	1	0	0	0	1	0	0	11.6404	7.98085	12.1561	3.32503	2.86309	6.90796	4.6621	4.82841	8.62621	7.73191	8.46014	4.13727	3.77975	6.03201	8.20547	9.27448	4.89108
1369564_at	rad and gem related GTP binding protein 2	0	0	0	0	0	0	0	0	0	0	0	0	0	0	0	0	0	0	0	0	0	0	1	0	0	0	0	0	0	0	0	2.10492	2.22335	2.14571	2.10693	2.14046	2.38566	2.18931	2.08588	2.09354	2.11227	2.07999	2.08488	2.10512	2.13555	2.09162	2.18756	2.06435
1369571_at	golgi phosphoprotein 3	1	1	1	1	0	1	1	1	1	1	1	1	1	1	1	1	1	1	1	1	1	0	1	1	1	1	1	1	1	1	1	7.85391	8.05882	8.6	8.41309	5.36433	7.62037	9.0961	8.58149	8.1415	8.17768	8.29864	7.37087	8.91892	7.58018	8.13556	7.96855	8.38143
1369631_at	---	1	1	1	1	1	0	1	1	1	1	1	1	1	1	1	1	1	1	1	1	1	1	1	1	1	1	0	1	1	1	1	10.8997	9.51678	10.2876	10.2998	8.86842	6.31943	8.33756	8.88201	8.30841	8.24389	7.99956	9.14956	9.917	10.2182	9.31024	7.27062	10.5075
1369634_at	solute carrier family 4, member 1	0	0	0	0	1	0	0	0	0	0	0	0	0	0	1	0	0	0	0	0	0	0	0	0	0	1	0	0	0	0	0	3.80761	3.25423	3.43559	2.73829	10.906	2.63124	2.75625	2.75321	2.8302	2.75332	2.74221	2.74578	2.75306	5.04315	6.15139	3.12583	2.88749
1369636_at	sorbitol dehydrogenase	1	1	1	1	1	1	1	1	1	1	1	1	1	1	1	1	1	1	1	1	1	1	1	0	1	1	1	1	1	1	1	8.77111	7.88985	7.49202	7.49539	8.74441	7.35434	8.9706	8.92803	6.52641	7.95738	6.83537	7.30571	8.65825	8.90556	12.0769	12.3121	6.78148
1369640_at	gap junction membrane channel protein alpha 1	0	1	1	0	0	1	0	0	0	0	0	0	0	1	0	0	0	0	0	0	1	0	0	0	0	0	0	0	0	0	0	5.54003	7.36386	8.08822	3.05848	2.49727	7.8837	3.74615	2.74477	3.46048	2.47563	2.97268	2.44407	4.31361	8.36213	2.50802	2.63988	4.86314
1369643_a_at	latrophilin 2	0	1	0	0	0	0	0	0	0	0	1	0	0	1	0	1	1	0	0	0	0	0	0	0	0	0	0	0	0	0	0	6.34732	6.46591	5.53877	5.17627	3.68396	5.64003	3.78956	4.41841	6.04376	6.31392	6.70039	3.45306	4.76698	7.13338	5.8965	7.4819	7.33464
1369649_at	calcium channel, voltage-dependent, alpha2/delta subunit 1	0	1	0	1	0	1	1	1	1	0	0	0	1	1	0	0	1	0	1	1	0	0	1	0	1	0	0	0	1	1	0	5.16657	8.26754	4.95772	9.90309	2.93151	9.60833	7.25231	7.6557	6.36335	6.0662	5.88174	2.80751	7.4897	8.78518	3.2534	2.44545	6.52826
1369654_at	protein kinase, AMP-activated, alpha 2 catalytic subunit	0	0	1	1	0	0	1	1	1	1	1	0	1	1	1	1	1	0	1	1	0	0	0	1	0	0	0	0	1	0	0	5.76831	3.34213	7.90146	6.38862	2.412	4.97879	9.07073	8.50009	7.2938	7.74702	7.8507	2.29651	8.14596	10.5322	8.98238	9.4661	7.06397
1369655_at	phosphoinositide-3-kinase, class 3	1	1	1	1	1	1	1	1	1	1	1	1	1	0	1	1	1	1	1	1	1	0	1	1	1	1	0	1	1	1	0	7.17234	6.76777	7.00429	7.20752	7.40019	7.10652	8.46902	7.79546	7.00902	7.55756	7.2439	7.91681	7.19161	6.46161	7.1407	7.81554	7.2653
1369656_at	phosphate cytidylyltransferase 1, choline, alpha isoform	0	0	0	0	0	0	0	0	1	1	1	0	0	0	0	0	0	0	0	0	0	0	0	0	0	0	1	0	0	0	0	6.25271	4.91132	6.28571	4.95577	4.95785	4.81474	5.83327	5.25228	6.91067	7.6597	7.44932	4.38046	5.89135	6.19798	5.3067	5.91567	5.48375
1369657_at	carboxypeptidase A1	1	0	0	0	0	0	0	0	1	0	0	0	0	0	0	1	0	0	0	1	1	1	0	0	0	0	0	0	0	0	0	9.84036	2.56591	2.43329	2.49651	2.51623	2.23405	2.33591	2.33678	11.1314	2.33739	2.31498	2.69558	5.46325	2.41451	2.31177	6.78939	2.24152
1369661_at	dynamin 2	0	0	0	0	0	0	1	1	1	1	1	0	0	0	0	0	1	0	0	0	0	0	0	1	0	0	1	0	0	0	0	5.68603	5.93051	5.96124	5.97983	5.83729	5.09525	7.29599	6.83725	6.81083	7.02144	6.75492	6.35899	6.57739	6.07037	5.45384	5.67343	6.31946
1369666_at	Glycerol-3-phosphate dehydrogenase 2	1	0	1	0	0	1	1	1	1	1	1	0	1	1	1	0	1	0	1	1	0	0	0	1	1	1	0	0	1	0	1	7.38189	5.67939	11.7393	4.86114	6.35122	7.28029	6.86389	7.34406	8.58644	8.04594	8.64048	5.42232	6.83999	6.94791	6.38835	5.48707	6.73655
1369667_at	vacuolar protein sorting 52 (yeast)	0	0	0	0	0	1	1	0	1	0	0	1	0	0	1	0	1	1	0	1	0	0	0	1	0	1	0	1	1	0	0	6.32929	6.15325	6.56859	5.83082	4.30139	6.82809	6.4878	5.97429	6.58024	6.42854	6.54168	6.83966	6.07456	6.27949	6.53645	5.62215	6.76203
1369677_at	---	0	1	0	1	0	1	0	0	0	0	0	0	0	0	1	0	1	0	0	0	0	0	0	0	0	0	0	0	0	0	0	2.78653	8.62239	2.72729	8.41772	2.85302	11.1004	3.96978	5.59224	4.07674	4.34321	4.66972	2.70398	3.47983	2.63686	7.00019	2.8537	7.32967
1369679_a_at	nuclear factor I/A	1	1	1	1	1	1	1	1	1	1	1	1	1	1	1	1	1	1	1	1	1	1	1	1	1	1	1	1	1	1	1	10.5281	8.81691	10.85	10.2426	8.0773	8.37778	8.71435	8.85861	8.46417	8.07738	8.01689	7.85657	9.23227	10.3345	8.84771	10.0085	9.30593
1369683_at	BH3 interacting domain death agonist	0	0	0	0	0	0	1	0	1	1	1	1	0	0	0	0	0	1	0	0	0	0	0	0	0	1	0	1	0	0	0	3.83088	2.89951	3.29457	3.17805	6.22706	2.86803	6.83878	6.11513	6.63367	8.4732	7.99679	8.52124	2.56807	2.49807	5.01684	5.17055	3.94997
1369698_at	ATP-binding cassette, sub-family C (CFTR/MRP), member 3	0	0	0	0	0	0	1	1	1	1	0	0	0	0	0	0	0	0	0	0	0	0	0	0	0	0	0	0	0	0	0	5.07703	4.36688	4.4454	4.8111	3.60103	2.82832	9.19823	8.759	6.78327	7.9445	6.27207	3.26215	4.80851	5.51647	4.31933	3.405	4.07128
1369703_at	endothelial PAS domain protein 1	1	1	1	0	0	1	1	0	1	0	0	0	0	1	1	1	1	0	1	1	1	0	1	0	0	1	0	0	1	0	0	8.00015	6.78516	8.80847	5.73783	5.14792	6.92659	7.35931	6.30249	6.76836	5.43842	5.33952	5.86869	5.95517	8.45962	6.83109	7.10293	11.5037
1369716_s_at	lectin, galactose binding, soluble 5 /// lectin, galactose binding, soluble 9	1	0	1	0	1	0	1	1	1	1	1	1	1	1	1	1	1	1	0	1	1	1	1	0	0	1	0	0	1	1	1	9.75642	6.38194	9.06904	5.91981	12.6888	5.7831	10.7164	10.5334	11.7304	11.4228	11.8619	8.51042	10.568	9.14163	7.68738	9.80509	8.67996
1369725_at	Centaurin-alpha2 protein	1	0	0	0	0	0	0	0	1	0	1	0	0	0	1	1	1	1	0	0	0	1	0	0	0	1	0	0	0	0	0	7.37934	5.53708	5.40285	5.54619	5.6233	5.1259	5.43754	5.33136	6.71325	5.95946	6.75067	6.52656	5.75885	5.87426	9.20905	8.619	8.28813
1369726_at	TAP binding protein	0	1	0	0	1	0	1	1	1	1	1	1	1	0	1	1	1	1	0	0	1	0	1	1	0	1	0	1	1	0	1	6.25533	7.70907	6.24769	6.38675	7.95415	3.22163	8.6719	8.65395	8.30231	9.46566	8.71236	8.59261	6.54169	5.76418	6.41807	7.88551	7.16735
1369729_at	ADP-ribosylation factor-like 5	1	0	1	1	0	1	1	1	1	1	1	0	1	1	1	1	1	0	1	1	1	0	0	1	1	1	0	1	0	0	0	6.67394	6.34217	6.82307	6.64428	5.54968	7.0649	7.01476	6.58554	7.15172	7.56444	7.43548	6.33255	6.76963	6.62135	7.0333	7.74738	7.74913
1369733_at	catenin (cadherin associated protein), beta 1, 88kDa	1	1	1	1	1	1	1	1	1	1	1	1	1	1	1	1	1	1	1	1	1	0	1	1	1	1	0	1	1	1	1	7.73442	8.75158	7.31828	8.22368	6.65214	7.73544	8.92459	8.36431	8.46982	9.31191	8.82048	7.18708	8.33298	7.43135	7.67456	7.60723	8.51448
1369736_at	epithelial membrane protein 1	1	0	0	0	0	0	1	1	1	1	1	0	0	0	0	0	1	0	1	1	0	0	0	0	1	1	0	0	1	1	0	7.83539	3.6058	5.52224	6.29431	3.32262	2.27817	12.3291	11.5351	7.75609	9.67772	8.1372	4.01053	5.01672	5.85751	4.92525	2.31891	8.44128
1369737_at	cAMP responsive element modulator	1	1	1	1	0	0	0	0	0	0	0	1	1	1	0	1	1	1	1	1	1	1	1	0	0	1	1	1	1	1	0	7.92182	11.6111	8.14808	8.12568	6.31294	6.32966	6.00088	6.29636	6.14384	5.79582	5.80997	7.32608	6.51293	7.26316	6.39635	9.40963	6.95826
1369738_s_at	cAMP responsive element modulator	1	1	1	1	0	1	0	0	0	0	0	1	0	1	1	1	1	1	1	1	1	0	1	0	0	1	1	1	1	1	0	8.4042	11.2416	9.045	7.87545	4.00193	6.92365	6.29207	6.27936	6.14346	5.74442	5.54285	7.4815	6.51041	7.8056	6.86657	9.89414	7.32214
1369747_at	N-Acetyltransferase-2 (arylamine N-acetyltransferase)	0	0	0	0	0	0	1	1	1	1	1	0	0	0	0	0	0	0	0	0	0	0	0	0	0	0	0	0	0	0	0	6.08557	4.27912	4.97709	4.50727	4.8297	3.51629	10.6271	10.0621	6.43269	7.99429	8.04411	5.57869	6.19227	4.15367	5.18888	5.78152	5.23508
1369759_at	solute carrier family 5 (sodium/glucose cotransporter), member 1	0	0	0	0	0	0	0	0	1	1	1	0	0	0	0	0	0	0	0	0	0	0	0	0	0	0	0	0	0	0	0	2.17207	2.24787	2.23914	2.14879	2.23406	2.09684	2.70901	2.69159	7.95092	7.51526	9.2204	2.18632	2.34416	2.19846	3.09513	2.23941	2.26524
1369765_at	achaete-scute complex homolog-like 1 (Drosophila)	0	0	0	0	0	0	0	0	0	0	0	0	0	0	0	1	0	0	0	0	0	0	1	0	0	0	0	0	1	0	0	2.39054	2.52781	2.40711	2.30975	2.482	2.55078	2.33211	2.30626	2.33736	2.32305	2.3131	2.33472	2.34103	2.40515	2.31378	6.44359	2.27609
1369779_at	myosin IC	0	0	0	0	0	0	1	1	1	1	1	0	0	0	0	0	0	0	0	0	0	0	0	1	0	0	0	0	0	0	0	3.03915	5.47601	2.97773	3.68488	2.39091	2.59295	8.06146	7.02891	6.97867	7.80258	6.99805	2.13286	5.13337	2.83947	5.13367	3.19311	5.71131
1369788_s_at	v-jun sarcoma virus 17 oncogene homolog (avian)	1	1	1	1	0	1	1	1	1	1	1	1	1	1	1	1	1	1	1	1	1	1	1	1	1	0	0	0	1	1	1	8.46399	11.3983	8.02578	9.20567	5.0383	8.13047	9.46471	8.65978	8.73542	8.87879	8.53866	6.65005	9.02581	8.92013	8.49825	6.21026	10.3004
1369799_at	4-aminobutyrate aminotransferase	0	0	0	0	0	0	0	0	1	1	1	0	0	0	1	1	0	0	0	0	0	0	0	0	0	0	0	0	0	0	1	2.55483	2.73191	2.72565	2.49562	2.69142	6.22862	3.42556	2.5055	6.77537	7.01709	7.70657	2.50707	2.52846	2.66948	9.04329	10.341	2.41067
1369814_at	chemokine (C-C motif) ligand 20	0	0	0	0	0	0	1	1	1	1	1	1	1	0	0	0	1	0	0	0	0	0	0	0	0	0	0	0	0	0	0	2.35224	2.48217	2.55527	2.30582	2.54077	2.28641	11.0539	9.60434	8.72374	11.0607	8.1039	6.8831	8.58068	2.37136	3.32469	2.45622	6.60369
1369840_at	integral membrane transport protein UST4r	0	0	0	0	0	0	0	0	0	0	0	0	0	0	0	1	0	0	0	0	0	0	0	0	0	0	0	0	0	0	0	2.28956	2.51391	2.35171	2.23637	2.46271	2.17345	2.24406	2.2347	2.8747	3.82609	3.45849	2.2533	2.25856	2.32396	2.24338	9.65875	2.1872
1369854_a_at	CEA-related cell adhesion molecule 1	0	0	0	0	0	0	1	0	1	1	1	0	0	0	0	1	0	0	0	0	0	0	0	0	0	0	0	0	0	0	0	2.49736	2.51285	2.48635	2.21463	2.61524	2.15531	7.97127	4.56841	7.15347	8.33747	7.98536	2.26487	3.7743	2.31678	3.60569	8.03304	5.55704
1369859_at	---	0	1	0	0	0	0	0	0	0	0	0	0	0	0	0	0	0	0	0	0	1	0	0	0	0	0	0	0	0	0	0	2.16351	8.87517	2.2049	2.14043	2.26342	2.09166	2.14546	2.13695	2.16255	2.1586	2.16966	2.14282	2.14599	2.18992	2.13826	2.22316	2.09992
1369871_at	amphiregulin	0	0	0	0	0	0	1	1	1	0	1	0	1	0	0	0	0	0	0	0	0	0	0	0	0	0	0	0	0	0	0	2.37953	2.54166	2.40815	3.64609	3.74766	2.30705	7.8133	7.55378	7.7358	4.83205	5.45119	2.36987	7.33891	2.40092	4.56069	2.45801	3.66759
1369884_at	fibroblast growth factor 7	1	1	0	0	0	0	0	0	0	0	0	0	0	0	0	0	0	0	0	0	0	0	0	0	0	0	0	0	0	0	0	6.95362	4.87104	3.13734	4.06638	3.27015	2.63881	3.53467	2.71761	2.63274	3.15861	3.29725	4.04919	3.17641	3.19128	2.68712	2.80931	5.99036
1369907_at	Alkaline phosphatase 1, intestinal, defined by SSR	0	0	0	0	0	0	0	0	1	0	1	0	0	0	0	0	0	0	0	0	0	0	0	0	0	0	0	0	0	0	0	2.23937	2.40431	2.28618	2.21446	2.36676	2.18122	2.47067	2.36954	12.8051	2.80116	10.539	2.21708	3.01076	2.2761	2.22498	2.30687	2.17865
1369909_s_at	fasting-inducible integral membrane protein TM6P1	1	1	1	1	0	0	0	0	1	0	1	0	1	1	1	1	1	0	1	1	1	1	1	1	1	1	0	0	1	1	1	7.32979	8.49586	8.1579	7.09489	3.76725	5.34276	4.97955	5.04213	7.11344	5.64587	6.60595	5.90677	6.71993	8.53249	9.99944	11.1927	7.37699
1369942_at	actinin alpha 4	1	1	1	1	1	1	1	1	1	1	1	1	1	1	1	1	1	1	1	1	1	1	1	1	1	1	1	1	1	1	1	9.56029	10.6409	10.3275	10.8203	9.5886	8.85224	11.6533	10.8814	11.5181	11.7777	11.4864	9.46061	10.5003	9.25697	10.4893	9.86238	10.1089
1369943_at	transglutaminase 2, C polypeptide	1	1	1	1	1	0	1	1	1	1	1	1	1	1	1	1	1	1	1	1	1	1	1	1	1	1	1	0	1	1	1	11.662	8.77737	11.2325	12.2686	7.85543	5.55766	9.497	9.41897	9.22383	9.07707	9.58728	9.94449	10.6565	11.0862	11.1326	10.7319	12.2231
1369955_at	Collagen, type V, alpha 1	1	1	1	1	1	0	1	1	1	1	1	1	1	1	1	1	1	1	1	1	1	1	0	0	1	1	0	0	1	1	1	10.4824	7.91168	9.56396	10.0855	7.71436	4.7892	8.37884	7.62879	7.33415	7.38252	7.36766	7.15718	8.75035	8.7105	5.88347	6.76237	8.22805
1369964_at	coronin, actin binding protein 1A	1	0	1	0	1	1	1	1	1	1	1	1	0	0	1	0	1	1	0	0	0	1	0	1	1	1	0	1	1	1	1	7.67831	5.70628	6.94299	5.74716	12.9319	9.73696	8.11263	7.35733	6.99367	8.26099	9.60712	13.4823	5.60274	5.3603	7.09665	5.58717	10.285
1369967_at	citrate synthase	1	1	1	1	1	1	1	1	1	1	1	1	1	1	1	1	1	1	1	1	1	1	1	1	1	1	1	1	1	1	1	10.9887	9.69975	12.5471	8.86554	9.01184	9.49525	9.95052	9.86154	11.2977	10.6903	11.255	9.27848	9.94743	11.5937	9.20319	8.73201	8.53643
1369989_at	pyridoxine 5'-phosphate oxidase	1	1	1	1	1	1	1	1	1	1	1	1	1	1	1	1	1	1	0	0	1	1	1	1	0	1	0	1	1	0	1	7.15033	9.18507	8.62969	7.19113	6.96277	8.56731	8.20315	8.39727	8.70208	8.33164	8.37928	7.77947	8.06247	9.43722	9.20591	9.37111	7.54824
1369998_at	ADP-ribosylation factor 6	1	1	1	1	1	1	1	1	1	1	1	1	1	1	1	1	1	1	1	1	1	1	1	1	1	1	1	1	1	1	1	7.50792	9.26625	8.37919	8.27488	8.89778	7.06153	9.97323	9.32583	9.30466	9.75984	9.20478	9.32793	9.04632	7.3637	7.98005	7.91421	8.97499
1369999_a_at	neuronatin	1	1	1	0	0	1	1	1	0	1	0	1	1	0	0	0	1	1	1	1	0	1	1	0	1	0	0	0	1	0	0	13.0073	8.9078	9.40383	5.29429	3.2159	11.7716	7.36371	7.99022	5.0438	7.31331	6.29109	7.29439	7.68368	3.04817	3.06089	2.80459	8.03512
1370009_at	apolipoprotein C-III	1	0	0	0	0	0	0	0	1	1	1	0	0	0	1	1	0	0	0	0	0	0	0	0	0	0	0	0	0	0	0	8.11098	2.31329	6.44818	2.2942	3.49173	2.19088	5.99151	4.96632	11.0916	9.33042	12.2928	2.69277	3.01408	2.34244	7.96106	14.2682	2.79536
1370012_at	prostaglandin I2 (prostacyclin) synthase	1	0	1	1	0	0	1	1	0	0	0	0	1	1	0	1	1	0	1	1	0	0	0	1	0	0	0	0	0	1	1	8.2269	3.27398	8.67485	10.2021	4.67677	3.20246	7.76853	7.25449	5.82061	6.36995	5.26003	3.23378	8.52489	7.65509	2.82386	6.52094	7.94919
1370016_at	nel-like 2 homolog (chicken)	0	0	0	0	0	1	0	0	0	0	0	0	0	0	0	0	0	0	0	0	0	0	1	0	0	0	1	0	0	0	0	2.32064	2.42529	2.37164	2.29421	2.42973	11.2363	2.30753	2.73751	3.69836	3.70947	3.83858	2.30124	2.68739	2.3619	2.28908	2.39489	2.25525
1370017_at	emerin	0	1	0	1	1	0	1	1	1	0	0	1	1	0	0	0	1	1	0	0	0	0	1	0	1	1	0	1	1	1	1	6.11145	6.24573	5.89953	7.52119	6.68378	5.80884	6.69264	6.68166	6.50134	6.49472	6.3539	7.20067	6.98647	5.97733	5.55674	6.09872	6.99604
1370019_at	sulfotransferase family 1A, phenol-preferring, member 1	1	1	1	1	1	1	1	1	1	1	1	1	1	1	1	1	1	1	1	1	1	1	1	0	1	1	1	0	1	1	1	12.4235	9.0037	10.9892	10.2413	6.82534	7.75743	9.27467	9.08314	7.17511	8.07051	7.91723	9.19168	9.26753	9.52612	9.54115	13.3583	12.4663
1370026_at	crystallin, alpha B	1	1	1	1	0	1	1	1	1	1	1	0	1	1	1	0	1	1	1	1	0	1	0	0	1	1	0	0	1	1	1	10.0208	6.54464	9.93999	10.7418	3.0774	10.0364	8.44115	9.18664	7.77098	7.91954	7.516	5.70756	9.52839	14.1422	12.6778	5.60954	11.3941
1370028_at	angiotensin 1 converting enzyme	0	0	0	0	0	0	0	0	1	1	1	0	0	0	0	0	1	0	0	0	0	0	0	0	0	0	0	0	0	0	1	5.50481	2.99039	4.67746	4.25705	2.67991	4.07988	4.27372	5.62443	8.93239	6.65535	9.21204	3.68989	4.36946	3.41112	3.10633	3.21036	10.5475
1370031_at	golgi SNAP receptor complex member 2	1	0	1	0	0	1	1	1	1	1	1	1	1	0	1	1	0	1	1	0	0	1	1	1	0	1	1	1	0	1	1	6.71515	6.32844	7.18807	5.62067	6.22791	7.28412	6.9757	7.07694	8.28429	7.40306	8.21971	6.8699	6.7549	6.01865	8.16309	8.02792	5.77126
1370032_at	ERM-binding phosphoprotein	0	0	0	0	0	0	1	0	1	1	1	0	0	0	1	0	0	0	0	0	0	0	0	1	0	0	0	0	0	0	0	2.86456	2.63374	2.89095	3.51503	2.60186	2.9711	6.73449	4.35582	5.52754	7.71315	6.58009	3.85681	3.77662	2.57334	7.04256	4.35294	3.19603
1370043_at	activated leukocyte cell adhesion molecule	1	1	1	1	0	1	1	1	1	1	1	1	1	1	1	1	1	1	0	1	1	1	1	1	1	1	0	1	1	1	1	8.71586	9.07483	7.81487	11.3694	6.40677	11.1162	8.72348	9.95077	9.51184	9.57278	9.63304	8.39849	11.012	7.77125	9.62771	11.3601	12.5956
1370047_at	ectonucleotide pyrophosphatase/phosphodiesterase 1	1	0	1	1	1	0	1	1	1	1	1	1	1	1	1	1	1	1	1	0	1	0	0	1	1	1	0	0	1	1	1	9.30941	3.06061	7.02169	8.29519	7.95802	3.72891	7.94892	8.93677	8.3703	7.50023	8.018	7.41686	8.00458	7.48391	8.34669	10.3831	7.71511
1370048_at	endothelial differentiation, lysophosphatidic acid G-protein-coupled receptor, 2	1	1	0	1	0	1	1	1	1	1	1	1	1	1	1	0	1	1	1	1	1	1	1	0	1	1	0	1	1	1	1	7.75192	8.57392	6.46569	9.81364	6.34966	10.1027	9.21693	9.62758	9.54873	10.0073	9.91277	7.81159	8.6202	8.84706	7.06718	3.15759	8.64833
1370049_at	sphingomyelin phosphodiesterase 2, neutral	0	0	0	0	0	0	0	0	1	1	1	1	0	0	0	0	0	1	0	0	0	0	0	0	0	0	1	1	0	0	0	4.70624	5.05318	4.41171	4.59529	5.51802	3.50651	5.65104	5.14009	6.69315	8.90453	9.687	7.164	4.77491	4.85451	5.46298	5.39034	5.10152
1370052_at	3-phosphoinositide dependent protein kinase-1	1	1	1	1	1	1	1	1	1	1	1	1	1	1	1	1	1	1	1	1	1	1	1	1	1	1	1	1	1	1	1	7.97381	8.64492	8.08077	8.1984	9.38961	9.08404	8.70505	8.17553	8.31717	8.56449	8.57275	7.98072	8.2532	8.20469	8.17969	8.06758	8.12263
1370065_at	hemopexin	0	1	0	0	0	0	0	0	0	0	0	0	0	0	0	1	0	0	0	0	1	0	0	0	0	0	0	0	0	0	0	3.92313	10.9201	2.47153	2.38106	2.57845	2.31601	2.38159	2.37026	2.38783	2.37582	2.41521	2.37343	2.38343	2.44856	2.37286	14.1998	2.61827
1370067_at	malic enzyme 1	1	1	1	1	1	1	1	1	1	1	1	0	1	1	1	1	1	1	1	1	1	1	1	1	1	0	1	1	1	1	1	12.4587	11.0588	12.996	9.49004	6.84437	8.87124	9.17802	9.34571	10.7523	10.4867	9.85568	4.9226	9.99439	9.44993	10.3402	9.8178	7.18654
1370071_at	adenosine deaminase	1	0	1	1	1	0	1	0	1	1	1	1	1	0	0	0	1	1	0	0	0	0	0	0	0	1	1	1	1	1	1	7.08027	5.37242	6.55877	7.12119	6.69814	2.86775	7.88686	5.92585	12.8452	10.4309	10.4665	8.77086	8.28085	6.09724	6.42096	4.9167	6.90109
1370072_at	membrane metallo endopeptidase	1	1	1	0	0	0	0	0	1	1	1	0	0	0	1	0	1	0	0	0	1	0	0	1	1	0	0	0	0	1	0	10.4943	8.29124	10.3527	3.25738	4.77652	3.2353	4.99421	4.0196	11.415	9.33796	11.3572	5.61805	3.60806	3.09214	11.6516	4.06524	9.16906
1370075_at	dihydrofolate reductase	0	0	0	0	1	0	1	1	1	1	1	1	1	0	1	1	0	1	0	0	1	0	0	1	0	1	0	1	1	1	1	6.33995	6.49639	6.37095	5.14699	10.1435	4.62989	8.48844	8.14382	9.5522	9.19072	9.63778	8.91389	7.24476	4.92959	8.98999	9.8734	5.89609
1370080_at	heme oxygenase (decycling) 1	1	1	0	0	1	0	0	0	1	0	0	1	1	0	0	1	1	1	0	0	1	0	0	0	0	1	1	0	0	0	0	6.7642	5.68632	4.85273	3.52686	9.52564	2.61538	3.59063	4.09601	5.85359	3.74397	4.59186	7.91617	6.4463	4.69272	3.99024	7.08168	6.4912
1370112_at	phosphatase and tensin homolog	1	1	1	1	1	1	1	1	1	1	1	1	1	1	1	1	1	1	1	1	1	1	1	1	1	1	1	1	1	1	1	9.10051	9.33063	9.03505	7.4675	7.75178	7.17315	8.4977	8.03467	8.4401	8.75797	8.40823	8.59595	7.92514	7.16215	7.67526	8.58368	7.85391
1370113_at	inhibitor of apoptosis protein 1	0	0	0	0	1	0	1	1	1	1	1	1	0	0	0	0	0	1	0	0	0	1	0	0	0	1	1	1	0	0	0	4.67726	4.14302	5.94683	5.07654	6.82512	2.8022	8.95237	8.8468	6.40181	8.06347	7.09328	9.79789	3.8853	5.34569	4.26962	5.83524	5.46666
1370121_at	adducin 1 (alpha)	1	1	1	1	1	1	1	1	1	1	1	1	1	1	1	0	1	1	0	0	1	1	1	1	1	1	1	1	1	0	1	7.36392	6.59475	7.36911	7.3011	7.24159	8.29482	7.71734	7.3248	7.45848	7.84884	7.72648	7.88757	7.11321	6.72818	8.14304	6.21673	7.55621
1370130_at	ras homolog gene family, member A	1	1	1	1	1	1	1	1	1	1	1	1	1	1	1	1	1	1	1	1	1	1	1	1	1	1	1	1	1	1	1	10.4305	11.161	9.97838	9.96629	10.6729	10.0561	10.7953	10.3456	10.7897	11.0337	10.8499	10.7462	10.4111	9.27325	9.96697	9.8954	11.0849
1370134_at	acetyl-CoA transporter	1	1	1	1	0	1	1	1	1	1	1	1	1	0	1	1	1	1	0	0	1	1	1	1	1	1	1	1	1	1	1	7.3976	9.0456	6.78136	6.62344	6.24963	6.87248	7.99341	7.75238	8.39837	8.22058	8.72034	7.84293	8.16511	6.43599	8.84881	9.74274	7.2303
1370138_at	lymphoid enhancer binding factor 1	0	1	0	0	1	0	0	0	0	0	0	1	0	0	0	0	0	1	0	0	0	0	0	0	0	1	1	1	0	0	0	2.44776	5.66114	3.69513	2.36911	6.54308	3.33611	2.37485	2.73521	2.3442	2.37555	2.47682	9.29987	2.34695	2.39538	2.31522	2.44053	4.66196
1370144_at	G protein-binding protein CRFG /// similar to GTP-binding protein NGB /// similar to GTP-binding protein NGB	1	1	1	1	1	0	1	1	1	1	1	1	1	1	1	1	1	1	1	1	1	1	1	1	1	1	1	1	1	1	1	7.30273	8.38145	7.63794	8.07739	7.61118	6.36078	7.36494	7.24747	7.54319	7.15381	7.39051	8.68923	7.24407	6.90245	9.45595	7.62177	7.42782
1370157_at	Phospholamban	0	0	1	1	0	0	1	1	1	1	1	0	1	1	0	0	1	0	1	1	0	1	0	0	1	0	1	0	1	1	0	5.03031	3.06355	8.30912	11.6515	2.52165	3.41885	9.21084	9.35844	8.78099	8.85026	8.08127	3.28807	9.42091	14.1428	3.84001	2.82249	7.46086
1370158_at	myosin heavy chain 10, non-muscle	1	1	1	1	1	1	0	0	1	0	0	0	1	1	1	0	1	0	1	1	1	1	1	0	1	0	1	1	1	1	1	7.63735	6.74054	8.28621	9.0585	7.35455	11.2716	5.93539	5.98865	5.97316	5.49745	5.26462	4.66017	6.85179	8.43389	9.24919	5.84093	11.3104
1370161_at	steroid sensitive gene 1	1	0	1	1	1	0	1	1	1	1	1	1	1	1	1	1	1	1	1	1	1	1	1	1	1	1	1	1	1	1	1	13.3849	5.7274	10.9451	12.5694	7.8883	6.03875	9.82228	9.66803	7.96321	8.79013	8.3918	10.1493	10.33	11.055	9.03756	9.3624	10.386
1370176_at	amyotrophic lateral sclerosis 2 (juvenile) chromosome region, candidate 3 homolog (human)	1	1	1	1	1	1	1	1	1	1	1	1	1	1	1	1	1	1	1	1	1	1	1	1	1	1	0	1	1	1	1	7.51519	7.77234	7.65778	7.78163	10.9266	9.17189	9.0245	9.63451	7.86347	8.61631	8.09555	7.31979	8.40893	10.5933	9.16314	7.09009	8.30632
1370184_at	cofilin 1	1	1	1	1	1	1	1	1	1	1	1	1	1	1	1	1	1	1	1	1	1	1	1	1	1	1	1	1	1	1	1	10.3486	11.1963	10.1478	10.5441	11.1809	11.9572	11.2163	10.8441	10.9224	11.2786	11.2822	11.7103	10.2713	9.36035	10.5821	8.96716	10.7494
1370186_at	proteosome (prosome, macropain) subunit, beta type 9	1	1	1	1	1	0	1	1	1	1	1	1	0	1	1	1	1	1	0	0	1	1	1	1	1	1	0	1	1	1	1	8.35626	10.4281	7.42538	7.61686	9.92613	3.38949	9.49938	8.9562	10.784	10.2259	10.874	11.2189	6.0478	7.21622	6.77369	9.66272	9.6581
1370202_at	HRAS like suppressor	1	1	1	1	1	1	1	1	1	1	1	1	1	1	1	1	1	1	1	1	1	1	1	0	1	1	1	1	1	1	1	13.483	11.0072	12.8135	10.4813	6.92989	9.62327	10.6827	11.0091	11.8445	11.6585	11.5795	10.9948	11.7977	10.9753	9.91059	11.0087	10.9224
1370204_at	FGF receptor activating protein 1	1	1	1	1	1	0	1	1	1	1	1	1	1	0	1	1	1	1	0	0	1	0	1	1	1	1	1	0	1	1	1	8.62755	7.30256	9.69675	6.92424	6.9351	4.85705	8.73294	8.84962	7.47221	8.07625	7.69782	6.73346	7.81528	6.19036	7.08164	8.06186	8.5168
1370216_at	discoidin domain receptor family, member 1	0	0	0	0	0	0	1	0	1	1	0	0	1	0	0	0	0	0	0	0	0	0	1	1	0	0	0	0	0	0	0	3.28948	5.95576	3.53811	4.95012	3.4142	5.76767	6.89415	6.38344	6.37882	6.76906	6.42803	3.31112	7.28593	4.4843	6.11931	3.22425	4.0669
1370220_at	serine carboxypeptidase 1	1	1	1	1	1	1	1	1	1	1	1	1	1	1	1	1	1	1	1	1	1	1	1	1	1	1	1	1	1	1	1	12.1065	9.15215	11.8202	11.1831	10.3332	8.31804	10.6614	10.4395	11.1202	11.3348	11.3789	11.017	10.437	9.9734	12.1275	9.76542	10.8575
1370228_at	Transferrin /// signal recognition particle receptor, B subunit (predicted)	1	1	1	1	1	1	1	1	1	0	0	1	1	1	1	1	1	1	1	1	1	1	1	0	1	1	1	1	1	1	1	12.0249	7.79429	8.55923	9.67155	13.9785	12.7701	7.07721	8.05845	7.75997	5.83865	6.2962	11.43	8.82071	7.72575	8.83829	15.2037	9.16736
1370229_at	N-myc downstream regulated 4	0	1	0	1	0	1	1	1	1	1	1	0	1	1	1	0	0	0	0	1	0	1	1	0	0	0	1	0	1	1	1	6.48285	7.47562	6.50011	7.41604	2.75268	13.3002	7.22941	8.24323	6.80152	6.94562	6.72477	4.69458	7.48937	11.9361	7.88922	2.50888	6.53357
1370245_at	cathepsin L	1	1	1	1	0	1	1	0	0	0	0	1	1	1	1	1	1	1	1	1	1	1	1	0	1	1	1	1	1	1	1	8.96292	7.59908	7.67262	7.84612	6.48859	6.68503	6.95435	6.20578	5.36042	5.40995	5.48668	7.58116	7.62674	8.63857	12.1286	9.86814	8.75399
1370252_at	arginine vasopressin-induced 1	1	1	1	1	1	1	1	1	1	1	1	1	1	1	1	1	1	1	1	1	1	1	1	1	1	1	1	1	1	1	1	8.79338	8.74972	8.52479	9.4391	7.28904	8.53514	7.69788	8.29672	8.95214	7.72087	9.16246	7.96794	9.08907	9.39804	8.90217	8.48272	11.2076
1370269_at	cytochrome P450, family 1, subfamily a, polypeptide 1	0	0	0	1	0	0	0	0	1	0	0	0	0	0	1	0	0	0	0	0	0	0	0	0	0	0	0	0	0	0	0	2.1848	2.06886	2.37699	8.54722	2.07616	1.95092	1.99203	2.28119	6.60997	3.7565	6.19771	2.19072	2.39637	2.10092	6.905	2.70465	4.4547
1370282_at	cysteine and glycine-rich protein 2	1	1	1	1	1	1	1	1	1	1	1	0	1	1	1	1	1	1	0	1	1	0	0	0	1	0	1	1	0	1	1	6.94938	10.2296	8.67871	9.22811	7.41673	6.56288	9.79705	9.34927	8.65902	9.13132	8.34431	6.30533	11.3519	7.3543	10.7843	8.14158	6.83658
1370287_a_at	tropomyosin 1, alpha	1	1	1	1	1	1	1	1	1	1	1	1	1	1	1	1	1	1	1	1	1	1	1	1	1	1	1	1	1	1	1	10.5989	10.483	11.0009	14.0128	10.4956	9.13816	12.8861	13.2697	12.5229	12.8023	12.5093	8.88093	13.4868	8.46613	9.97835	9.1209	11.1932
1370289_x_at	kallikrein, submaxillary gland S3	0	0	0	0	0	0	0	0	0	0	0	0	0	0	1	0	0	0	0	0	0	0	0	1	0	0	1	0	0	0	0	3.23257	4.36255	3.6676	3.07392	4.25308	2.75346	3.0741	3.03946	3.14157	3.14045	3.08509	3.1095	3.43721	3.68864	5.33738	3.97422	2.79907
1370291_at	PDZ and LIM domain 3	1	0	1	1	0	0	1	1	1	1	1	1	1	1	0	0	1	1	1	1	1	1	1	1	1	0	1	0	1	1	1	7.4292	6.5767	9.20744	12.2219	4.0361	4.90547	10.3035	10.82	9.82978	9.90921	9.44176	6.86019	10.673	10.1493	5.72485	6.30239	9.00979
1370320_at	MAWD binding protein	0	0	0	0	0	0	1	1	1	1	1	0	1	0	1	1	0	0	0	0	0	1	0	0	0	0	0	0	0	0	1	2.94267	2.80111	2.71861	2.93357	2.82702	5.06627	7.19323	7.88401	9.41769	9.43751	9.8989	2.92165	8.55377	3.70098	11.25	10.6388	3.88542
1370329_at	cytochrome P450, family 2, subfamily d, polypeptide 22	1	0	0	0	0	0	1	0	1	1	1	0	0	0	1	1	0	0	0	0	0	0	0	0	0	0	0	0	0	0	0	7.23289	3.58678	6.48992	4.10424	3.35133	5.99163	8.02008	6.36897	8.65876	9.28516	9.39403	5.01899	3.60497	5.11358	6.57063	8.18794	5.8428
1370333_a_at	insulin-like growth factor 1	1	1	1	1	1	0	1	1	1	1	1	1	1	1	1	1	1	1	1	1	1	1	1	1	1	1	1	1	1	1	1	13.5038	7.90914	11.6772	10.9108	9.34159	5.95253	8.97224	8.46707	6.55274	7.4475	7.05718	10.4252	9.99911	9.51327	9.24047	13.6744	10.5066
1370342_at	potassium channel, subfamily K, member 2	0	0	0	0	0	1	0	0	0	0	0	0	0	1	0	0	0	0	0	0	0	0	1	0	0	0	0	0	0	0	1	2.5151	4.72346	2.71838	3.60377	2.84238	7.85233	2.54432	2.6595	2.82282	2.95018	3.28695	2.46736	2.65135	8.06114	2.50441	2.67868	4.95443
1370347_at	PDZ and LIM domain 7	1	1	1	1	1	0	1	1	1	1	1	1	1	0	0	0	1	1	1	1	1	0	0	1	1	1	0	1	1	1	1	8.07544	7.10418	8.00677	10.7966	8.22067	3.87025	8.929	8.95629	8.09174	8.13193	7.79533	8.03757	9.8443	6.09984	5.64808	4.32942	7.58406
1370350_x_at	Urinary protein 2	0	0	0	0	0	0	0	0	0	0	0	0	0	0	0	1	0	0	0	0	0	0	0	0	0	0	0	0	0	0	0	3.38834	3.23647	3.02765	2.66462	3.17501	2.55285	2.73423	2.69053	2.8594	2.68255	2.71192	2.69783	2.73046	2.89037	2.65727	12.197	2.68952
1370354_at	poly (ADP-ribose) glycohydrolase	1	1	1	1	1	1	1	1	1	1	1	1	1	1	1	1	1	1	1	1	1	0	1	0	1	1	1	1	1	1	1	7.26532	10.1391	6.78019	7.87997	7.38536	7.00025	7.85996	7.9875	7.98031	7.71533	7.65034	7.87375	7.23691	6.61993	8.79954	7.68246	7.57613
1370361_at	cell growth regulator with EF hand domain 1	0	0	0	0	0	0	0	1	1	1	1	0	1	0	1	0	0	0	0	0	0	0	0	0	1	0	0	0	0	0	1	5.21813	2.85461	4.95418	5.90929	4.77777	5.84657	6.17767	8.97464	10.7955	9.4316	11.1958	2.73895	7.44643	2.64479	7.4544	2.71362	2.39456
1370363_at	carboxylesterase 3	1	1	1	1	0	0	1	1	0	1	1	1	1	1	1	1	1	1	1	1	0	1	1	1	1	0	1	0	1	0	1	14.0633	6.88294	12.285	9.80161	3.22848	2.61521	8.88863	8.33916	5.47438	7.1674	6.53045	8.30824	7.26724	8.70677	10.2131	12.4828	13.0697
1370370_at	hyaluronidase 2	1	1	1	1	0	0	1	0	1	1	1	1	0	1	1	0	1	1	1	1	1	1	0	1	0	1	0	0	1	1	1	6.98367	6.52712	7.32667	6.71743	6.18686	5.20388	7.34247	6.64122	7.77898	7.9094	8.13431	8.02393	6.30021	7.41214	7.90005	6.31825	9.6923
1370371_a_at	CEA-related cell adhesion molecule 1 /// CEA-related cell adhesion molecule 10	0	0	0	0	1	0	1	0	1	1	1	0	0	0	0	1	0	0	0	0	0	0	0	0	0	0	0	1	0	1	0	2.80425	2.3261	2.54867	2.11222	10.5447	2.19526	7.30748	3.81014	5.88009	7.60871	7.19722	6.54891	2.77525	2.16899	2.97349	7.14094	4.89303
1370375_at	glutaminase 2 (liver, mitochondrial)	0	1	0	1	0	1	0	1	0	0	0	0	1	0	0	1	1	0	0	0	0	1	1	1	0	0	0	0	1	1	1	5.61634	8.43065	5.64969	8.637	3.56303	8.63759	6.03493	6.5741	6.41897	6.16936	5.65413	3.984	6.70126	5.40186	4.82504	11.5086	7.78974
1370377_at	cytochrome P450, family 2, subfamily d, polypeptide 9 /// cytochrome P450, family 2, subfamily d, polypeptide 10	0	0	0	0	0	0	1	1	1	1	0	0	1	0	1	1	0	0	0	0	0	0	0	0	0	0	0	0	0	0	0	3.66463	2.74269	2.67417	2.37713	2.74771	2.3036	10.9758	9.33086	7.05057	9.30584	5.8716	3.84144	5.80463	2.59056	7.42564	12.8748	2.48323
1370383_s_at	RT1 class II, locus Db1	1	1	1	1	1	0	1	1	1	1	1	1	1	1	1	1	1	1	1	1	1	1	1	1	1	1	1	1	1	1	1	9.56712	8.92386	8.36595	8.42248	8.89339	3.22196	10.1004	9.11387	10.1935	10.5538	10.8854	12.8375	8.12027	7.37916	9.86535	7.99727	10.6997
1370384_a_at	prolactin receptor	0	1	0	0	0	0	1	1	1	1	1	0	0	0	1	1	0	0	0	0	1	1	1	1	1	0	0	0	1	1	0	5.8207	11.8422	3.95276	3.96984	2.83867	4.09193	7.74075	8.39274	9.61659	9.74654	9.90088	4.0898	3.69565	2.58908	8.94546	9.1466	2.22425
1370387_at	cytochrome P450, family 3, subfamily a, polypeptide 13	0	0	0	0	0	0	1	1	1	1	1	0	1	0	0	1	0	0	0	0	0	0	0	0	1	0	0	0	0	0	0	2.53306	2.65445	2.55751	2.43522	2.71759	4.3896	12.2055	11.319	12.4285	12.8298	12.2335	2.74041	10.239	2.40971	2.32917	11.503	5.21151
1370389_at	hypothetical gene supported by NM_138846	1	0	0	1	0	1	0	0	0	0	0	0	0	0	0	0	1	0	0	0	0	0	1	0	0	1	0	0	0	1	0	6.00925	3.0688	4.24201	7.92346	3.1875	10.6955	3.83341	4.22428	3.65265	3.45216	3.4869	4.83071	5.91104	5.68427	4.71818	3.20534	7.56716
1370399_at	cytochrome P450, family 4, subfamily b, polypeptide 1	1	0	1	0	0	0	1	1	1	1	1	0	0	1	1	1	1	1	1	0	0	0	0	0	1	0	0	0	1	0	0	8.93766	5.26303	8.72368	5.06526	3.67368	2.45681	9.10988	8.90717	6.2535	8.34445	8.9269	5.78943	4.69385	7.91352	9.17933	7.4852	11.7797
1370406_a_at	decay accelarating factor 1	1	0	0	0	1	0	1	1	1	1	1	1	1	0	1	0	1	1	1	1	0	0	0	1	1	1	1	0	0	1	0	9.11707	3.67912	4.75117	6.07076	7.69518	2.64577	10.4509	10.2881	8.99978	10.1644	8.50676	7.32343	6.59422	5.2666	5.95164	2.86699	8.34439
1370408_at	putative small membrane protein NID67	0	1	1	1	1	0	1	1	1	1	1	0	1	1	0	0	1	0	0	0	1	0	0	1	0	0	0	1	1	0	1	5.99114	9.07795	7.03172	9.07941	7.51074	5.10833	7.74429	7.28773	7.37999	7.87248	6.91312	5.59583	7.40875	8.94175	4.96855	3.2068	7.47762
1370420_at	steroid 5 alpha-reductase 1	0	1	1	1	0	1	1	1	1	1	1	0	1	0	0	1	0	0	0	0	1	0	0	0	1	0	0	0	0	0	0	5.73523	9.57173	7.07257	9.55417	4.82116	7.54212	8.11841	9.77034	9.15423	8.12125	9.39599	4.38381	8.25827	4.44509	6.06075	12.4995	5.69549
1370422_at	receptor-interacting serine-threonine kinase 3	0	0	0	0	1	0	1	1	1	1	1	1	1	0	0	0	0	1	0	0	0	0	0	0	0	1	0	1	0	1	0	5.12428	4.20479	4.07101	3.86591	6.91285	2.93061	7.63094	7.04676	7.33343	7.3084	7.56902	8.51785	6.64646	3.17552	4.05835	4.26233	4.32129
1370425_at	alpha-2u globulin PGCL3 /// alpha-2u globulin PGCL5 /// alpha-2u globulin PGCL1 /// alpha-2u globulin PGCL4 /// major urinary protein 5 /// alpha-2u globulin PGCL2 /// alpha2u globulin /// alpha-2u-globulin (L type) /// major urinary protein 4 /// alpha 2U globulin /// similar to alpha-2u globulin PGCL4 /// similar to alpha-2u-globulin /// similar to Major urinary protein precursor (MUP) (Alpha-2…	0	0	0	0	0	0	0	0	0	0	0	0	0	0	0	1	0	0	0	0	0	0	0	0	1	0	0	0	0	0	0	3.271	3.06177	4.0393	2.58143	2.74381	2.56839	2.65969	2.63097	2.605	2.67569	2.8344	2.6747	2.77164	3.14828	2.74438	7.49878	2.50076
1370436_at	kidney-specific protein (KS)	0	0	0	0	0	0	0	0	0	0	0	0	0	0	1	1	0	0	0	0	0	0	0	0	0	0	0	0	0	0	0	2.08404	2.19902	2.11709	2.06749	2.17434	2.02431	2.06892	2.07257	2.07383	2.07895	2.05837	2.07668	2.06958	2.11344	12.9366	6.82877	2.02164
1370445_at	phosphatidylserine-specific phospholipase A1	1	0	0	1	1	0	0	0	0	0	0	1	1	1	0	1	1	1	1	1	1	0	0	1	1	0	0	0	0	0	1	7.50161	5.40866	6.1815	7.83355	8.16694	3.35859	6.22632	5.92641	5.72908	5.80074	5.90555	6.91698	10.5963	7.46963	4.97363	6.36941	10.272
1370446_at	non-metastatic cells 7, protein expressed in	1	0	0	1	0	1	0	0	0	0	0	1	0	0	1	0	1	1	0	0	1	0	1	1	0	0	1	1	1	1	1	6.64531	6.52639	6.11241	6.65556	6.05779	6.57023	6.13498	6.24062	5.62783	5.69827	5.53728	6.8688	6.35421	5.96692	10.1474	6.51806	7.17907
1370464_at	ATP-binding cassette, sub-family B (MDR/TAP), member 1A	0	0	0	0	0	1	1	1	1	1	1	0	0	0	0	1	0	0	0	0	1	0	0	0	0	0	0	0	0	0	0	3.00313	3.37312	3.13282	3.13808	3.31875	6.38266	11.4329	10.9285	7.05529	11.187	10.3067	3.30911	3.02036	3.70861	5.43446	6.70066	3.85143
1370465_at	ATP-binding cassette, sub-family B (MDR/TAP), member 1A	0	0	0	0	0	1	1	1	1	1	1	0	0	0	0	1	0	0	0	0	1	0	0	0	0	0	0	0	0	0	0	3.1015	4.21281	3.37355	4.15777	3.81182	7.04142	11.5052	11.0463	7.4211	11.5234	10.7546	3.38275	3.29642	5.1182	6.16427	7.47373	5.07771
1370467_at	solute carrier family 13, member 1	0	0	0	0	0	0	0	1	1	1	1	0	0	0	1	0	0	0	0	0	0	0	0	0	0	0	0	0	0	0	0	2.18321	2.30179	2.22562	2.16519	2.27581	2.10674	4.48152	6.85478	10.5709	12.5602	9.59677	2.20342	2.57916	2.21614	10.5492	2.2474	2.11045
1370479_x_at	alpha-2u globulin PGCL4	1	0	1	0	0	0	0	0	0	0	0	0	0	0	0	1	0	0	0	0	0	0	0	0	1	0	0	0	0	0	0	5.50688	3.11095	6.41118	2.33971	3.07271	2.26954	2.35183	2.31619	2.37562	2.37064	2.44925	3.56396	2.43396	2.58647	2.33122	8.01193	2.56765
1370485_a_at	Bcl2-like 1	0	0	1	0	1	1	0	0	0	0	0	0	0	1	1	0	1	0	0	0	0	0	0	0	0	1	1	1	1	0	0	5.79823	5.84898	7.00149	5.88697	6.78833	7.0722	6.40274	5.21313	5.17221	5.64297	4.93446	4.73546	6.04537	6.76068	7.87126	5.6175	7.47875
1370488_a_at	protein tyrosine phosphatase, receptor type, D	0	0	0	0	0	1	0	0	0	0	0	0	0	0	0	0	0	0	0	0	0	0	1	0	0	0	0	0	0	0	0	4.53963	5.68734	3.32643	2.66947	2.45289	6.7623	2.33356	2.33268	2.37951	2.29978	2.31834	2.37306	2.45896	3.74112	2.28139	3.68439	3.53067
1370495_s_at	cytochrome P450 2c13	0	0	0	0	0	0	0	0	0	0	0	0	0	0	0	1	0	0	0	0	0	0	0	0	0	0	0	0	0	0	0	2.9114	2.25811	2.20881	2.14888	2.20441	2.08165	2.12444	2.1165	2.13252	2.12133	2.11805	2.12429	2.12764	2.19805	2.11837	8.02087	2.08389
1370498_at	ABO blood group (transferase A, alpha 1-3-N-acetylgalactosaminyltransferase; transferase B, alpha 1-3-galactosyltransferase)	0	0	0	0	0	0	1	1	1	1	1	0	0	0	0	0	0	0	0	0	0	0	0	0	0	0	0	0	0	0	0	3.53638	4.04738	3.88411	3.32595	3.98895	3.21748	9.33625	8.96269	8.48754	8.76057	8.71912	3.50679	4.20713	3.74094	3.43842	3.83216	3.15244
1370503_s_at	erythrocyte protein band 4.1-like 3	0	0	0	0	0	1	1	1	1	1	1	0	0	0	1	0	0	0	0	0	0	0	1	1	0	1	1	0	0	0	0	4.55634	4.12554	3.50518	4.45767	3.38901	9.57634	9.68243	9.27139	10.316	10.6821	11.1647	5.61434	4.66708	3.28735	7.8449	2.71412	3.27164
1370510_a_at	aryl hydrocarbon receptor nuclear translocator-like	1	1	1	1	0	1	1	1	1	1	1	1	1	1	1	1	1	1	1	1	1	1	0	1	1	0	0	1	1	1	0	7.21076	6.16339	6.68806	7.43753	4.52077	7.15587	8.49814	8.11179	7.80834	8.79054	7.92852	6.70225	7.56749	7.90218	7.39162	8.28998	7.58515
1370517_at	hypothetical gene supported by NM_153735	0	0	0	0	0	1	0	0	0	0	0	0	0	0	0	0	0	0	0	0	0	0	1	0	0	0	0	0	0	0	1	2.38674	2.5093	2.4495	2.50848	2.46938	12.0834	2.34186	2.28844	2.43967	2.37037	2.42049	2.48303	4.23956	2.59033	2.79425	2.4464	3.05031
1370527_a_at	casein kinase 1, delta	1	1	1	1	1	1	1	1	1	1	1	1	1	1	1	1	1	1	1	1	1	1	1	1	1	1	1	1	1	1	1	8.2231	8.19926	8.99675	8.4168	7.64008	8.20708	9.29168	8.52444	9.24888	9.70242	9.47838	8.44202	8.74794	8.54247	8.34473	8.56934	8.69325
1370529_a_at	phospholipase D1	1	0	0	1	0	0	1	1	1	1	1	0	0	0	1	1	0	0	0	0	1	0	0	0	1	1	0	0	0	0	1	7.31059	4.05489	6.11548	8.32731	5.20638	5.59473	9.95877	9.8361	10.1997	10.7425	10.3428	5.05988	5.94464	5.42701	10.2051	6.67073	6.41053
1370530_a_at	phospholipase D1	1	0	1	1	0	0	1	1	1	1	1	0	1	0	1	1	1	0	0	0	1	1	0	0	1	1	0	0	1	1	1	7.78834	3.35283	6.83557	8.7828	6.11984	6.37223	10.2405	10.4397	10.9217	11.0581	10.9249	5.22671	6.83308	6.1696	10.4555	7.59537	6.87868
1370531_a_at	phospholipase D1	0	0	0	1	0	0	1	1	1	1	1	0	0	0	1	0	0	0	0	0	1	0	0	0	0	0	0	0	0	0	0	5.88783	5.87631	4.95721	7.09086	6.11604	4.25334	8.20795	8.69149	9.36415	9.25849	9.06659	4.51045	5.14635	5.00725	8.58394	5.92484	4.58453
1370538_at	laminin, alpha 3	0	0	0	0	0	0	1	1	1	1	1	0	1	0	1	1	1	0	0	0	0	0	1	0	1	0	0	0	0	1	0	4.26259	3.75094	3.22345	6.49621	3.30024	3.05977	7.5314	7.32257	6.05963	8.37443	5.70753	3.78603	6.74031	3.15944	7.03336	6.23201	7.52518
1370539_at	RAB8B, member RAS oncogene family	1	1	1	1	1	1	1	1	1	1	1	1	1	1	1	1	1	1	1	1	1	0	1	1	1	1	1	1	1	1	1	8.21601	7.21857	7.23593	7.55101	9.04325	7.12697	7.77321	7.0992	7.9212	8.00706	8.21684	8.8516	6.99245	6.4436	6.46456	7.11888	8.41873
1370540_at	nuclear receptor subfamily 1, group D, member 2	0	1	0	0	0	0	0	0	0	0	0	0	0	0	0	0	0	0	0	0	0	0	1	0	0	0	0	0	0	0	0	4.49212	6.88888	4.66134	4.81771	2.78106	5.56924	3.99827	3.9323	4.05884	3.83906	4.42648	4.10445	3.65675	4.37945	4.52477	3.9871	4.14795
1370541_at	nuclear receptor subfamily 1, group D, member 2	1	1	1	1	0	1	1	1	1	1	1	1	1	1	1	1	1	1	1	1	1	1	1	1	1	1	1	1	1	1	1	7.79109	10.1397	7.75973	9.00307	6.51015	8.98586	6.9454	7.34619	7.12216	6.85199	7.6148	7.72131	7.07993	7.99419	8.11375	7.48038	7.60694
1370542_a_at	E74-like factor 1	0	1	0	0	1	0	1	1	1	1	1	1	0	0	0	0	1	1	0	0	0	0	0	1	0	1	0	1	1	0	0	5.73058	6.6296	4.85733	6.1725	6.68824	2.92387	7.79196	7.01828	6.84087	7.2221	7.36835	8.87134	6.4449	4.56291	5.64317	4.48703	7.00457
1370547_at	pregnancy-zone protein	0	0	0	0	0	0	0	1	0	0	0	0	0	0	1	1	0	0	0	0	1	0	0	0	0	0	0	0	0	0	0	3.43088	3.07722	2.11529	2.01843	2.29489	1.95453	3.01469	7.33323	2.13369	2.14379	2.02488	2.03887	2.02707	2.07782	8.70657	14.2159	2.26754
1370548_at	solute carrier family 16 (monocarboxylic acid transporters), member 10	0	0	0	0	1	0	0	0	1	1	1	0	0	0	0	1	0	0	0	0	0	0	0	1	0	1	0	1	0	0	1	4.51276	4.39917	3.26181	3.02201	9.48555	2.99732	3.49466	3.5602	6.43849	6.82539	7.84557	5.16839	3.33683	4.67588	6.51201	7.16424	3.52409
1370563_at	3-alpha-hydroxysteroid dehydrogenase	1	0	1	0	0	0	1	1	1	1	1	0	1	1	0	1	1	1	0	0	1	1	0	0	1	0	0	0	0	1	0	9.76252	3.66894	8.3687	4.69631	5.85352	2.3787	9.54831	9.39941	11.0604	10.5399	10.8897	5.68886	9.83818	6.75406	3.00459	12.5744	7.91178
1370566_at	retinol dehydrogenase 2	0	1	0	0	0	0	0	0	0	0	0	0	0	0	0	1	0	0	0	0	1	0	0	0	0	0	0	0	0	0	0	2.54914	6.99042	2.62139	2.55725	3.64028	2.45177	2.52628	2.51169	4.0488	2.54386	4.80648	2.51779	2.62805	2.59229	4.18307	5.10591	2.45818
1370570_at	neuropilin 1	1	1	1	1	1	0	1	1	1	0	1	1	1	1	1	1	1	1	1	1	1	1	1	0	1	1	0	0	1	1	1	9.52377	7.24908	9.54726	7.80795	7.93234	6.40368	6.59589	6.94208	6.39028	6.49937	6.86861	7.82153	7.23146	9.96335	8.88647	6.47445	11.0191
1370573_at	sarcosine dehydrogenase	0	0	0	0	0	0	0	0	0	0	0	0	0	0	1	1	0	0	0	0	0	0	0	0	0	0	0	0	0	0	0	2.41072	3.96649	2.47095	2.34334	2.58132	2.29487	2.33838	2.27541	2.29876	2.32807	2.22834	2.34968	2.61731	2.84316	6.30624	7.88375	2.71535
1370583_s_at	ATP-binding cassette, sub-family B (MDR/TAP), member 1 /// ATP-binding cassette, sub-family B (MDR/TAP), member 1A	0	0	0	0	0	0	1	1	1	1	1	0	0	0	1	1	1	0	0	0	1	0	0	0	0	0	0	0	0	0	0	3.1613	3.79138	3.49048	3.17356	4.12013	5.98398	11.5139	10.7936	6.63584	11.343	10.3173	3.51929	3.17154	3.64568	8.12131	6.936	8.24757
1370593_at	cytochrome P450, family 3, subfamily a, polypeptide 11	0	0	0	0	0	0	0	0	0	0	0	0	0	0	0	1	0	0	0	0	0	0	0	0	0	0	0	0	0	0	0	3.61166	3.16879	2.8572	2.63215	2.92699	2.55749	2.64473	2.62865	2.65888	2.65744	2.65471	2.64959	2.67876	2.80529	2.64237	8.61575	2.59277
1370613_s_at	UDP glycosyltransferase 1 family, polypeptide A1 /// UDP glycosyltransferase 1 family, polypeptide A6 /// UDP glycosyltransferase 1 family, polypeptide A7 /// UDP glycosyltransferase 1 family, polypeptide A8 /// UDP glycosyltransferase 1 family polypeptide A2 /// UDP glycosyltransferase 1 family polypeptide A4 /// UDP glycosyltransferase 1 family polypeptide A11 /// UDP glycosyltransferase 1 fami…	1	1	1	1	1	0	1	1	1	1	1	1	1	0	1	1	1	1	0	0	1	1	0	1	1	1	1	1	0	1	1	10.3926	6.00855	6.83529	12.5945	8.50543	4.95865	13.0057	13.3446	13.2612	12.7864	13.2774	8.84294	12.0732	5.67448	12.8307	12.763	8.66605
1370615_at	UDP-glucuronosyltransferase	0	0	0	0	0	0	0	0	1	0	0	0	1	0	1	0	0	0	0	0	0	0	0	0	0	0	0	0	0	0	0	2.47085	2.74455	2.54516	2.42966	2.77765	2.35046	2.44158	2.41283	10.4822	2.44391	2.46944	2.43875	7.49251	2.54376	5.21102	2.84744	2.36602
1370618_at	optineurin	1	1	1	0	1	0	1	1	1	1	1	0	0	1	0	1	0	0	1	1	0	0	0	1	0	0	1	0	0	0	0	6.79478	7.03341	7.45929	5.38183	6.9657	5.27925	7.42198	6.9832	7.69615	9.10677	8.18231	4.19013	6.59432	7.0595	5.21142	6.9783	5.43059
1370648_a_at	SH3 domain binding protein CR16 /// hypothetical gene supported by NM_147211	0	0	0	0	0	1	0	0	1	0	1	0	1	1	0	0	0	0	1	1	1	0	1	0	1	0	1	0	0	0	0	5.41859	4.57848	5.78041	5.60438	4.22293	9.06316	4.4387	5.19318	7.47048	5.63704	7.59618	5.50176	7.51161	10.3603	5.48315	4.6761	4.98492
1370662_a_at	adaptor-related protein complex 2, beta 1 subunit	1	1	1	1	0	1	1	1	1	1	1	1	1	1	1	0	1	1	0	0	1	0	1	1	0	1	1	1	1	0	1	7.1859	6.77929	7.35739	7.45239	4.73548	8.73146	7.71744	7.38815	7.45623	7.91115	7.91494	6.70127	7.46341	6.99214	6.98759	6.0979	7.65075
1370669_a_at	phosphodiesterase 10A	0	1	0	0	0	1	0	0	0	0	0	0	0	0	0	0	0	0	0	0	0	0	1	0	0	0	1	0	0	0	0	2.84873	8.12194	2.95161	2.75033	2.57285	8.49817	2.48977	2.47895	2.69919	2.48377	2.45	2.49925	2.48522	2.60655	2.50225	2.54266	2.39545
1370697_a_at	nexilin	1	0	1	1	0	0	1	1	1	1	1	0	1	1	0	0	1	0	1	1	0	1	0	0	1	0	0	0	1	1	1	7.54328	3.46571	8.15259	11.4287	3.44741	4.98349	8.53027	8.83258	8.071	8.06293	7.60152	4.39127	9.38005	12.4003	4.87886	3.57672	8.79094
1370699_a_at	epidermal growth factor receptor /// peptidase D	1	1	1	1	1	1	1	1	1	1	1	1	1	1	1	1	1	1	1	1	1	1	1	1	1	1	1	1	1	1	1	11.1721	9.30068	10.6999	9.05789	8.9926	8.34269	10.4849	8.98956	11.793	12.5213	12.7668	9.83293	8.89655	8.58674	12.5272	9.85868	8.50797
1370708_a_at	3-alpha-hydroxysteroid dehydrogenase	1	0	1	0	0	0	1	1	1	1	1	0	1	1	0	1	1	1	0	0	1	0	0	0	1	0	0	0	1	1	0	10.5189	3.8463	9.01988	4.61438	5.60328	3.15131	10.3428	10.1206	11.6276	11.3649	11.5954	6.27718	10.5461	7.04421	3.28437	13.09	9.13297
1370725_a_at	glucose-6-phosphatase, catalytic	0	0	0	0	0	0	0	0	1	0	0	0	0	0	1	1	0	0	0	0	0	0	0	0	0	0	0	0	0	0	0	2.56078	2.25004	2.1758	2.11817	2.21775	2.07236	2.12376	2.11571	5.82595	3.23331	5.52299	2.1216	2.12559	2.16714	10.6443	11.9846	2.09053
1370728_at	interleukin 13 receptor, alpha 1	1	1	1	1	0	0	1	1	1	1	1	0	1	0	1	1	1	1	0	0	1	0	0	1	1	1	0	0	1	0	0	7.01807	6.8567	7.26209	7.35719	3.66226	3.66472	10.2745	9.02637	9.37201	10.2778	10.1584	6.51957	7.69474	5.92353	7.0949	8.84698	8.39217
1370745_at	Ribosomal_L22 domain containing protein RGD1359290	1	1	0	1	1	0	1	1	1	1	1	1	1	1	1	1	1	1	1	1	1	1	1	0	1	1	0	1	1	1	1	6.74352	6.50379	5.87103	7.61547	7.80889	5.34507	7.2497	7.68032	7.22489	7.22161	6.95269	7.54751	7.37559	6.50492	6.72196	7.25044	6.56289
1370772_a_at	hemochromatosis	0	0	0	0	0	0	0	0	0	0	0	0	0	0	0	1	0	0	0	0	0	0	0	0	0	0	0	0	0	0	0	4.69644	4.28306	3.73807	3.86821	3.35681	2.78144	3.81818	3.53929	3.39035	2.88947	2.96102	3.09929	3.17681	2.91635	2.90805	7.57727	5.48432
1370779_x_at	major urinary protein 5	0	0	0	0	0	0	0	0	0	0	0	0	0	0	0	1	0	0	0	0	0	0	0	0	0	0	0	0	0	0	0	2.67286	3.19339	2.91527	2.56454	3.23341	2.45521	2.5998	2.54907	2.63024	2.57999	2.57105	2.60974	2.70389	2.8305	2.57615	5.29504	2.46118
1370789_a_at	prolactin receptor	0	1	0	0	0	0	0	1	1	1	1	0	0	0	1	1	0	0	0	0	1	0	0	1	0	0	0	0	1	0	0	4.39916	11.2414	4.10231	2.80756	3.31183	3.19553	5.55842	6.65811	7.98873	8.32986	8.55748	2.92171	3.33628	3.52145	8.19639	10.1833	2.74385
1370806_at	all-trans-13,14-dihydroretinol saturase	1	1	1	1	1	1	1	1	1	1	1	1	1	1	1	1	1	1	1	1	1	1	1	1	1	1	1	1	1	1	1	13.847	12.6279	13.4923	10.2721	8.80664	9.0582	12.2063	12.4299	11.4471	10.8068	11.7752	10.2564	11.0455	10.2087	11.2449	12.1906	10.3018
1370807_at	vacuole membrane protein 1	1	1	1	1	1	1	1	1	1	1	1	1	1	1	1	1	1	1	1	1	1	1	1	1	1	1	1	1	1	1	1	9.10575	10.093	8.5503	8.99702	8.38869	9.60599	8.22259	8.41432	10.4728	10.1854	10.1456	9.365	9.24903	8.81475	8.94822	10.155	8.01257
1370810_at	cyclin D2	1	1	1	1	1	1	1	1	1	1	1	1	1	1	1	1	1	1	1	1	1	1	1	1	1	1	0	1	1	1	1	10.1637	11.503	8.14658	11.2426	8.93344	8.17021	10.3844	10.306	10.3921	11.0559	10.696	9.94818	10.6602	10.8072	7.15044	6.90775	10.089
1370815_at	neurofilament, heavy polypeptide	0	1	0	0	0	1	0	0	0	0	0	0	0	0	0	0	0	0	0	0	0	0	0	0	1	0	0	0	1	0	0	2.56221	6.43294	2.60448	2.90168	2.55855	11.4656	2.49142	2.57241	2.68233	2.49138	2.56586	3.46631	4.99252	2.53166	2.5059	2.56474	2.41751
1370819_at	casein kinase 1, delta	1	1	1	1	1	1	1	1	1	1	1	1	1	1	1	1	1	1	1	1	1	1	1	1	1	1	1	1	1	1	1	7.64236	8.12087	8.10503	8.3797	8.16152	7.58385	8.78425	8.30194	9.04719	9.28437	9.05487	8.15191	8.04927	7.39062	7.78946	8.33167	8.13687
1370821_at	Cb1-812	1	0	1	1	1	0	1	1	1	1	1	1	1	1	1	1	0	1	1	1	0	0	0	0	0	1	0	1	1	1	1	7.75999	3.01838	7.83908	6.74561	8.21875	5.92582	10.3941	10.4353	10.1027	10.1766	10.3297	9.96533	8.09665	8.32219	11.3847	9.85915	6.23674
1370822_at	RT1 class II, locus Ba	1	1	1	1	1	0	1	1	1	1	1	1	1	1	1	1	1	1	1	1	1	1	1	1	1	1	0	1	1	1	1	9.50064	8.58595	8.62629	8.22317	7.67361	3.08991	9.99241	8.74646	10.1112	10.6164	10.9879	12.696	7.98432	7.17153	9.90621	8.39155	10.858
1370828_at	zinc finger, DHHC domain containing 2	0	1	1	1	1	1	0	0	0	0	0	0	1	1	1	0	1	0	0	0	1	1	1	1	0	0	0	0	1	1	0	6.31726	6.95147	6.94408	7.80972	7.04209	8.19495	4.09903	4.95711	4.03431	5.31468	4.21517	4.52859	7.45762	8.67212	7.51373	6.09385	8.12236
1370830_at	epidermal growth factor receptor	1	0	0	1	0	0	1	1	0	1	1	0	1	0	1	1	0	0	1	0	1	0	0	0	1	0	0	0	0	1	0	6.0665	2.58507	3.85165	6.61725	2.57262	3.44147	6.32101	6.57179	5.77233	6.87108	6.29634	3.46391	6.47279	4.00686	5.52563	10.2521	5.60808
1370831_at	monoglyceride lipase	1	1	1	0	1	1	1	1	0	0	0	0	0	1	1	1	1	1	1	1	1	1	0	0	1	0	1	0	1	0	1	10.9563	9.42564	10.1129	5.44222	8.35168	7.60458	8.19436	8.49594	4.72947	5.00969	4.98123	4.42233	6.03162	7.76745	10.8865	7.7028	7.62104
1370853_at	CaM-kinase II inhibitor alpha	0	0	0	0	0	1	0	0	0	0	0	0	0	0	0	0	0	0	0	0	0	0	1	0	0	0	0	0	0	0	0	1.53314	1.5069	1.47836	1.56621	1.48172	7.97783	1.49923	2.0922	3.85521	4.94954	4.52605	1.45085	1.45723	1.48968	2.71361	1.48208	1.62641
1370854_at	nexilin	1	0	1	1	0	0	1	1	1	1	1	0	1	1	0	0	1	0	1	1	0	1	0	0	1	0	0	0	1	1	1	7.22094	3.33713	8.34891	11.2231	3.29618	4.71238	8.51145	8.71333	7.83478	7.82047	7.44889	3.90015	9.46781	12.4305	4.76298	3.25433	8.58543
1370870_at	malic enzyme 1	1	1	1	1	1	1	1	1	1	1	1	0	1	1	1	1	1	1	1	1	1	1	1	1	1	0	1	1	1	1	1	12.6769	11.4227	13.3531	10.3315	7.17398	8.95111	9.78545	10.1352	11.2209	10.7191	10.3339	5.57509	10.5426	10.2661	10.7007	9.22569	7.91337
1370873_at	calmodulin 3	1	1	1	1	1	1	1	1	1	1	1	1	1	1	1	1	1	1	1	1	1	1	1	1	1	1	1	1	1	1	1	9.05341	10.1239	7.83619	8.55317	9.95598	12.417	9.48376	8.96941	9.62997	10.1405	10.0918	8.10494	8.4754	7.98469	8.86261	7.54226	9.15858
1370882_at	major histocompatibility complex, class II, DM beta	1	0	1	0	1	0	1	1	1	1	1	1	1	1	1	1	1	1	1	1	0	1	0	0	1	1	0	1	1	1	1	8.4896	5.98579	9.55058	6.5682	8.92394	5.53857	8.39175	7.45883	9.29925	9.13001	10.205	11.2882	8.40238	8.64682	9.40019	7.47053	9.41371
1370883_at	RT1 class II, locus Da	1	1	1	1	1	0	1	1	1	1	1	1	1	1	1	1	1	1	1	1	1	1	1	1	1	1	1	1	1	1	1	11.7817	10.3885	10.4383	10.7507	10.5509	4.95895	11.95	10.9723	11.9434	12.3993	12.7474	13.8379	10.3687	9.31592	11.6578	10.1066	12.9111
1370892_at	complement component 4a /// complement component 4, gene 2	1	1	1	1	0	0	1	1	1	1	1	1	1	1	1	1	1	1	1	1	1	1	0	1	1	1	1	1	1	1	1	13.2639	12.0423	12.3827	11.4588	5.8306	5.78324	9.46078	9.04346	8.35219	9.149	9.33461	12.0564	9.20796	7.29316	9.04993	12.988	12.3514
1370896_a_at	myosin heavy chain 11	1	0	1	1	0	0	1	1	1	1	1	1	1	1	1	0	1	1	1	1	1	1	0	1	1	1	1	0	1	1	1	10.7483	6.13237	11.7951	14.3358	3.47678	6.14241	13.0766	13.2748	12.4843	12.4141	12.185	7.64174	13.3912	8.76973	7.43519	4.67069	10.5225
1370898_at	stannin	1	1	1	0	1	1	0	0	0	0	0	1	0	1	1	0	1	1	1	1	1	0	1	0	1	1	0	1	1	0	1	8.91708	5.92378	8.52455	6.46406	7.10252	10.3859	4.65749	5.07429	4.46445	4.8736	5.42327	10.2946	6.59246	8.73227	9.91324	4.2699	8.61824
1370902_at	aldo-keto reductase family 1, member B8	1	1	0	1	0	0	1	1	1	1	1	0	1	0	1	0	1	0	0	1	1	0	0	0	1	1	1	1	1	1	1	8.1859	14.5735	5.31553	9.05497	5.98406	2.76375	12.065	12.1779	13.2667	12.628	12.1346	4.78563	12.5782	4.45419	8.38992	4.63306	7.59108
1370904_at	major histocompatibility complex, class II, DM alpha	1	1	1	0	1	0	1	1	1	1	1	1	0	0	1	0	1	1	0	0	0	0	0	1	1	1	0	1	0	1	1	6.94756	6.47128	7.51889	6.16158	7.70818	6.38031	8.8206	7.64815	8.76694	8.12093	9.00752	9.89232	5.69147	3.87291	7.21358	5.38021	7.91346
1370913_at	Best5 protein	1	0	1	0	1	0	1	1	1	1	1	0	1	1	1	1	1	1	0	0	0	1	1	0	0	1	0	0	0	1	0	9.03658	5.84588	8.00553	5.08893	13.617	3.89261	9.92247	8.08234	6.06493	7.4479	6.93922	5.85932	6.58092	8.55898	7.90552	6.93712	7.95411
1370916_at	tec protein tyrosine kinase	0	1	0	0	1	0	0	0	1	1	1	1	0	0	0	1	0	1	0	0	1	0	0	0	1	1	0	1	0	0	1	5.57115	7.56605	4.88436	5.17563	7.18784	4.28698	5.85611	6.40405	6.78293	7.72183	7.56655	9.17353	5.92029	6.46517	5.80511	8.62831	5.86154
1370933_at	myosin IE	0	0	0	1	0	0	1	1	1	1	1	1	1	1	1	1	1	1	0	0	0	0	0	0	1	1	0	0	1	1	0	5.65356	5.0725	6.23147	6.77062	5.05751	5.18069	8.2956	7.66774	7.8731	8.3955	7.94522	7.58473	7.1964	6.48758	7.09262	7.28324	7.47032
1370935_at	CDW92 antigen	1	1	0	1	1	1	1	1	1	1	1	0	1	0	1	1	1	1	0	0	1	0	0	1	1	1	0	0	1	1	1	6.89771	6.61545	5.95309	8.42648	9.64537	6.76054	10.0306	9.84715	8.75447	9.15774	9.06098	4.90864	8.23374	5.50945	7.12497	6.37834	7.97547
1370951_at	ER transmembrane protein Dri 42	1	1	1	1	0	1	1	0	0	1	1	0	1	1	1	1	1	0	1	1	1	1	0	0	1	1	0	0	1	1	1	8.89678	8.8097	7.49274	8.49256	5.18046	8.57308	6.96939	6.16458	6.13857	6.66448	6.85784	5.45829	6.88669	8.3582	7.43623	9.34565	9.33599
1370957_at	interleukin 6 signal transducer	1	1	1	1	1	1	1	1	1	1	1	1	1	1	1	1	1	1	1	1	1	1	1	1	1	1	0	1	1	1	1	9.89852	9.96111	9.62792	10.492	7.182	7.8874	8.77171	9.34317	8.23565	8.62308	8.60746	10.1151	9.22024	9.9176	9.67127	10.6832	10.8194
1370962_at	castration induced prostatic apoptosis-related protein 1	1	0	1	1	0	0	1	1	1	1	1	0	0	1	1	0	0	0	0	0	0	0	1	1	0	0	0	0	1	0	0	7.04644	4.49412	8.83452	7.40328	4.85296	4.3727	10.0936	9.42412	7.40377	8.43201	7.41373	5.43873	6.29872	9.09464	6.47684	3.54824	3.99785
1370964_at	arginosuccinate synthetase	0	1	0	0	1	0	0	1	0	0	0	0	1	0	1	1	1	0	0	0	1	0	1	0	1	0	1	1	0	1	0	3.51444	10.9128	2.48711	5.31188	9.23889	5.38906	4.39979	7.5639	4.24177	4.02087	3.85085	2.88982	6.63976	2.43258	12.7729	13.8067	7.97541
1370967_at	Ig active lambda2-like chain mRNA, 3' end	0	0	0	0	1	0	1	0	1	1	1	1	0	0	0	0	1	1	0	0	0	1	0	0	0	1	0	1	0	0	0	2.47372	2.6388	5.02942	2.17862	12.401	2.87453	8.41456	6.11172	9.4156	8.52561	9.98617	14.0467	4.24691	2.26642	2.38648	3.4038	8.04469
1370973_at	sodium channel, voltage-gated, type 6, alpha polypeptide	1	1	1	1	0	0	1	1	1	1	1	0	1	1	0	0	1	1	1	1	0	1	1	0	1	1	0	0	1	0	0	9.10069	7.12571	8.97221	11.5075	3.87719	3.83626	8.62686	9.61945	8.62583	8.5772	8.56897	5.96438	9.30174	9.81915	4.37706	3.62414	11.1896
1370991_at	camello-like 3	0	0	0	0	0	1	0	0	0	0	0	0	0	0	1	0	0	0	0	0	0	0	0	0	0	0	0	0	0	0	0	2.77573	2.47111	2.37087	2.27261	2.45228	6.83553	2.27367	2.25944	2.27961	2.26754	2.25999	2.3213	2.28236	2.3526	8.80744	2.58024	2.82805
1370992_a_at	fibrinogen, alpha polypeptide	0	0	0	0	0	0	0	0	0	0	1	0	0	0	1	1	0	0	0	0	0	0	0	0	0	0	0	0	0	0	0	4.32754	3.81561	3.31667	2.87832	3.51334	2.71441	2.90381	2.89191	3.97223	2.94212	8.0578	2.91799	2.96142	3.24883	6.81029	14.7089	2.99477
1370996_at	RAS protein-specific guanine nucleotide-releasing factor 1	0	0	0	0	0	1	0	0	0	0	0	0	0	0	0	0	0	0	0	0	0	0	1	0	0	0	0	0	0	0	0	2.50692	2.51212	2.60968	2.06727	2.47324	10.4342	2.34604	2.2883	2.39189	2.40071	2.3721	2.40381	2.33416	2.41251	2.38131	2.43173	2.35769
1370999_at	sperm associated antigen 5	0	0	0	0	1	0	0	0	1	0	0	1	0	0	0	0	0	0	0	0	0	0	0	0	0	1	1	1	0	0	1	4.27885	4.34654	4.47055	3.95147	10.3864	4.87111	5.63541	5.51333	6.21302	6.1741	6.45596	6.7991	4.56151	4.41673	4.02245	4.38579	4.02326
1371012_at	2-hydroxyphytanoyl-Coenzyme A lyase	1	1	1	1	0	0	1	1	1	1	1	0	1	0	1	1	0	0	0	1	0	0	1	0	1	0	1	0	1	0	1	7.60278	6.74484	8.48212	6.99258	5.76366	5.54613	6.85617	7.04524	8.14231	6.90226	7.61513	5.96624	6.68461	6.56992	9.40097	11.8471	6.04144
1371016_at	similar to T-cell receptor alpha chain precursor V and C regions (TRA29) - rat (fragment)	1	0	1	0	1	0	0	1	0	1	1	1	0	0	1	1	1	1	0	0	0	1	0	0	0	1	0	1	0	0	1	7.71897	3.70836	7.11708	3.33576	6.17746	3.30583	5.64903	7.11061	5.18012	6.50555	7.83771	12.9428	3.49502	3.92718	7.27394	6.30754	7.5
1371027_at	Casitas B-lineage lymphoma b	1	1	1	1	1	0	1	1	0	1	1	1	1	1	0	1	1	1	1	1	0	1	1	0	1	1	0	1	1	1	1	8.20968	7.44635	7.66016	7.91259	6.79339	6.29789	7.01817	6.93487	6.34675	6.99712	6.80449	9.13925	6.85984	6.84256	6.41936	6.80329	7.93378
1371028_at	trans-golgi network protein 1	1	1	1	1	0	1	1	1	1	1	1	1	1	1	1	1	1	1	1	1	1	0	1	1	1	1	0	1	1	1	1	9.58959	8.89765	9.50797	8.01568	4.90396	7.84971	11.2452	11.1259	8.7543	9.02485	8.04187	7.38156	9.33882	7.93224	8.71563	8.67298	9.26315
1371033_at	RT1 class II, locus Bb	1	1	1	1	1	0	1	1	1	1	1	1	1	1	1	1	1	1	1	1	0	1	1	1	1	1	1	1	1	1	1	9.8117	7.46804	8.39825	8.78099	6.81005	4.37493	9.96103	8.84008	10.3214	10.3246	10.5397	12.7359	8.36354	8.03527	9.60349	8.4363	10.3522
1371037_at	protein S (alpha)	1	1	1	1	0	0	1	1	1	1	1	1	1	1	1	1	1	1	1	1	1	1	0	1	1	1	0	0	1	1	1	9.23568	8.35722	7.06792	8.13068	5.62227	4.31169	6.8141	6.72483	7.2128	7.07428	6.8312	6.9261	8.88701	7.34522	7.24018	10.7437	8.82288
1371046_at	---	1	0	0	0	0	0	0	0	0	0	0	0	0	1	1	0	1	0	0	0	0	0	0	0	0	0	0	0	0	0	0	7.58554	4.96193	5.65583	4.88535	3.92658	5.40239	4.90916	5.16965	4.35903	4.97386	4.60464	4.69477	4.47336	9.52971	6.35348	4.57964	7.99685
1371073_at	UDP-Gal:betaGlcNAc beta 1,4- galactosyltransferase, polypeptide 1	1	1	1	1	1	0	0	0	0	0	0	1	1	0	0	1	1	1	0	1	1	0	0	1	1	1	0	1	0	1	1	7.14295	8.96764	6.75164	7.58579	6.94157	3.05448	5.26302	5.42191	5.33292	5.4789	4.43226	7.65133	8.368	6.07332	5.22263	7.60443	7.7427
1371080_at	kallikrein	0	0	0	0	0	0	0	0	0	0	0	0	0	0	1	0	0	0	0	0	0	0	0	0	0	0	0	0	0	0	0	2.89308	3.81409	3.28842	2.70884	3.65628	2.5846	2.79618	2.81298	2.7901	2.75212	2.75199	2.79474	2.82466	3.22552	8.32969	3.34433	2.61489
1371083_at	Serine protease inhibitor	0	0	0	0	0	0	0	0	0	0	0	0	0	0	0	1	0	0	0	0	0	0	1	0	0	0	0	0	0	0	0	3.95789	2.50695	2.4206	2.32972	2.50746	2.27438	2.34072	2.32791	2.3439	2.33336	2.3408	2.34102	2.34977	2.40624	2.33191	14.5374	2.71668
1371089_at	glutathione S-transferase Yc2 subunit	0	0	0	0	0	0	0	1	1	1	1	0	1	0	1	1	0	0	0	0	0	0	0	0	0	0	0	0	1	0	1	2.5271	2.59158	2.47426	5.25484	2.57499	2.35926	4.83502	7.90106	11.2493	8.97661	9.76886	3.39771	9.36198	2.46364	9.05746	8.73626	5.40345
1371090_at	secretory carrier membrane protein 2	1	1	1	0	0	0	1	1	1	1	1	1	1	0	1	0	1	1	0	0	0	0	0	1	0	1	1	1	1	1	1	7.53432	6.94343	6.97905	6.46325	5.04217	4.16092	9.04972	8.43707	7.76212	8.59615	8.11876	7.11584	7.6662	5.57008	7.93506	6.31771	6.93794
1371091_at	unknown protein	1	1	1	1	1	1	1	1	1	1	1	1	1	1	1	1	1	1	1	1	0	0	1	0	1	0	0	1	1	0	1	7.35677	6.81506	8.4959	7.43912	6.54236	8.23514	7.73619	7.33978	7.31375	7.60636	7.44792	7.03822	7.01166	7.43285	7.9341	7.24443	7.18826
1371102_x_at	hemoglobin beta chain complex	1	1	1	1	1	1	1	1	1	1	1	1	1	1	1	1	1	1	1	1	1	1	1	1	1	1	1	1	1	1	1	14.187	11.7058	13.4492	10.4082	15.4821	11.2007	8.71211	8.6389	8.08105	7.67235	7.59643	8.99245	10.3667	13.2795	13.2735	12.038	14.06
1371103_at	RAB6A, member RAS oncogene family	1	1	1	1	1	1	1	1	1	1	1	1	1	1	1	1	1	1	1	1	1	0	1	1	1	1	1	1	1	1	1	7.46372	7.32422	7.20396	7.3533	6.7414	10.1761	8.82603	8.14564	8.24274	8.7679	8.62294	7.01231	7.73221	6.93751	6.87623	7.18721	7.94967
1371108_a_at	ATPase, Na+/K+ transporting, alpha 1 polypeptide	1	1	1	1	1	1	1	1	1	1	1	1	1	1	1	1	1	1	1	1	1	1	1	1	1	1	1	1	1	1	1	7.79314	11.4594	8.71724	9.53956	6.72421	10.6898	10.4195	10.9887	11.2658	11.2383	11.6358	8.36181	9.30491	9.88854	12.2302	9.33787	9.24703
1371123_x_at	RT1 class Ib, locus S3	1	1	1	1	1	0	1	1	1	1	1	1	1	1	1	1	1	1	0	0	0	1	1	1	1	1	0	1	1	1	1	8.49785	7.27705	7.07332	6.80403	9.3479	5.18408	6.99529	7.17742	7.39051	8.28819	8.2165	9.88819	6.31856	7.58622	7.24234	9.75138	9.31382
1371132_a_at	ankyrin 3, epithelial	0	0	0	0	0	1	0	0	1	0	1	0	0	0	1	0	0	0	0	0	0	0	0	0	0	0	0	0	0	0	0	3.20627	4.37053	3.55162	4.9574	3.98937	7.30963	6.35314	5.63322	6.55401	6.54059	6.86051	3.20263	6.28501	4.95322	6.80416	3.55639	5.55009
1371133_a_at	protein kinase, cAMP dependent regulatory, type II beta	1	1	1	1	1	1	1	1	1	1	1	1	1	0	1	0	1	1	0	1	1	1	1	0	1	1	1	1	1	1	1	13.0745	11.2947	12.9835	9.05772	11.3452	9.54666	7.51073	7.82574	7.14997	7.6535	7.18702	9.41446	8.61064	5.58231	7.44968	3.23065	9.33108
1371143_at	serine (or cysteine) peptidase inhibitor, clade A (alpha-1 antipeptidase, antitrypsin), member 7	0	0	0	0	0	0	0	0	0	0	0	0	0	0	0	1	0	0	0	0	0	0	0	0	0	0	0	0	0	0	0	2.79284	3.58875	3.10722	2.70201	3.51931	2.56248	2.72862	2.69981	2.77522	2.73284	2.72395	2.74499	2.76873	3.06394	2.71402	7.29883	2.5881
1371144_at	trehalase (brush-border membrane glycoprotein)	0	0	0	0	0	0	0	0	1	0	1	0	0	0	0	0	0	0	0	0	0	0	0	0	0	0	0	0	0	0	0	2.14989	2.27083	2.19167	2.12384	2.24358	2.0804	2.12906	2.11872	9.10402	2.25094	7.29738	2.12995	2.15095	2.17873	2.12179	2.21876	2.08252
1371147_at	serine (or cysteine) proteinase inhibitor, clade A, member 3M	0	0	0	0	0	0	0	0	0	0	0	0	0	0	0	1	0	0	0	0	0	0	0	0	0	0	0	0	0	0	0	3.04281	2.46419	2.34374	2.24865	2.35762	2.20644	2.25287	2.24701	2.26134	2.25262	2.25105	2.24816	2.27011	2.31749	2.26471	11.9016	2.19564
1371150_at	cyclin D1	1	1	0	1	0	0	1	1	1	1	1	1	1	1	1	0	1	1	0	0	0	0	1	1	1	0	0	0	1	1	1	6.61037	7.0728	5.57552	8.67231	4.18772	4.81365	9.29553	9.48493	8.0735	7.77087	7.54392	6.87271	8.65954	6.94445	8.97926	6.25058	9.36624
1371173_a_at	calpastatin	1	0	1	1	0	0	1	1	1	1	1	1	1	1	0	1	1	1	1	1	0	0	0	1	1	1	0	0	1	0	0	8.27311	5.98724	6.91704	7.68493	5.78871	4.54769	9.0251	8.51382	7.05024	7.36054	6.75966	6.74514	7.72721	6.41299	5.91754	6.86512	7.46884
1371186_at	integrin, alpha 6	0	0	0	0	0	0	1	0	1	1	1	0	0	1	1	0	0	0	0	0	0	0	0	0	0	0	0	1	1	0	0	5.74402	4.87144	4.87855	5.8877	4.76428	4.55917	6.47694	6.12199	7.08727	7.4986	6.62933	4.90906	6.09801	6.68703	6.67631	3.60414	5.2226
1371192_at	neurofibromatosis 2	0	1	0	0	0	0	0	0	0	0	0	0	0	0	0	0	0	0	0	0	0	0	0	0	0	0	0	0	0	0	0	3.22706	5.35839	3.9884	2.89601	3.14809	2.9439	3.10149	2.94839	3.4037	3.30365	3.23034	3.05243	3.0391	3.10335	2.97302	3.09444	2.95818
1371216_s_at	fucosyltransferase 2 (secretor status included)	0	0	0	0	0	0	1	1	1	1	0	0	0	0	0	0	0	0	0	0	0	0	0	0	0	0	0	0	0	0	0	2.54474	2.72192	2.62269	2.54063	3.15211	2.46121	8.20953	7.5472	6.40094	7.26791	6.04458	2.53869	5.87096	2.60438	2.5132	2.64897	2.48727
1371237_a_at	Metallothionein	1	1	1	1	1	1	1	1	1	1	1	1	1	1	1	1	1	1	0	1	1	1	1	1	1	1	1	1	1	1	1	7.92132	12.6154	10.4614	10.3301	12.1706	8.03146	11.2543	11.586	12.7872	12.8764	12.589	9.60831	10.7214	8.49155	13.3486	12.7643	8.14823
1371260_at	mast cell peptidase 2	0	0	0	0	1	0	1	1	1	1	1	0	1	0	0	0	0	0	0	0	0	0	0	0	0	0	0	0	0	0	0	2.47736	2.64775	2.55954	2.7174	6.50249	2.1124	10.1991	8.83462	8.06974	7.67532	9.0255	3.22575	9.84323	2.51477	2.31757	2.59038	5.88935
1371360_at	N-myc downstream regulated gene 1 (predicted)	1	1	1	1	1	1	1	1	1	1	1	1	1	1	1	0	1	1	1	1	1	1	1	1	1	1	1	1	1	1	1	9.96303	8.02006	8.59114	10.0688	8.18977	10.2411	11.1956	11.8803	11.0338	11.0281	11.3923	9.28129	10.4342	8.35697	13.3301	5.85647	9.19511
1371363_at	glycerol-3-phosphate dehydrogenase 1 (soluble)	1	1	1	1	0	1	1	1	1	1	1	1	1	1	1	1	1	1	1	1	1	1	0	0	1	1	1	0	1	0	1	13.5495	11.1024	14.0936	6.13121	6.01286	9.52315	7.81635	8.00835	11.4625	10.1835	11.0133	7.19384	7.25174	9.25436	10.9578	11.5367	7.51664
1371400_at	thyroid hormone responsive protein	1	1	1	1	0	1	1	1	0	1	0	1	1	0	0	1	1	1	1	0	0	1	0	0	1	0	0	0	1	0	1	13.6414	7.71311	13.7425	7.06415	3.18459	7.08268	6.82697	7.15743	3.39731	6.95364	6.1637	8.07488	6.33556	2.19388	4.53525	12.3595	5.9186
1371432_at	vesicle amine transport protein 1 homolog (T californica) (predicted)	1	1	1	1	1	0	1	1	1	1	1	1	1	0	1	1	1	1	0	1	1	1	1	1	1	1	0	0	1	1	1	8.35627	9.73827	7.5351	9.10682	7.78082	5.36366	8.49405	8.08859	9.86646	8.99516	9.94617	7.59415	8.43593	6.31302	7.79444	9.03912	8.88008
1371442_at	hypoxia up-regulated 1	1	1	1	1	1	1	1	1	1	1	1	1	1	1	1	1	1	1	0	1	1	1	1	1	1	1	1	1	1	1	1	7.50223	9.07745	8.96065	6.56004	8.11211	7.52228	7.25001	7.41549	8.18906	7.35982	7.95371	8.05922	8.04383	8.00847	7.27831	8.83337	7.2132
1371491_at	Notch gene homolog 1 (Drosophila)	1	0	1	1	1	1	1	1	1	1	1	1	1	1	1	1	1	1	1	1	0	1	0	0	1	1	0	1	1	1	1	7.61933	6.51719	7.10848	9.73669	7.18281	6.77714	7.6475	7.31841	7.51514	7.61777	7.5955	8.50294	6.56246	8.32028	7.01183	6.47675	9.73977
1371493_at	Transcribed locus, moderately similar to XP_421036.1 PREDICTED: similar to alpha-adaptin C - mouse [Gallus gallus]	1	1	1	1	1	1	1	1	1	1	1	1	1	1	1	1	1	1	1	1	1	1	1	1	1	1	1	1	1	1	1	9.17084	8.58314	8.44351	7.6621	9.13647	9.52964	8.06074	8.02273	8.56399	8.47921	8.74043	7.54377	7.598	7.81311	8.87765	8.38341	7.935
1371500_at	latent transforming growth factor beta binding protein 4 (predicted)	1	1	1	1	0	1	1	1	1	1	1	1	1	1	1	1	1	1	1	1	1	1	1	1	1	1	1	0	1	1	1	10.469	8.00947	10.3356	11.031	3.62115	7.19512	9.31188	9.27416	8.99367	9.26213	9.19972	8.68003	10.0112	11.4831	9.03017	8.2608	11.9672
1371510_at	host cell factor C1 regulator 1 (XPO1-dependent)	1	1	1	1	1	1	1	1	1	1	1	1	1	1	1	1	1	1	1	1	1	1	1	1	1	1	1	1	1	1	1	9.33656	9.79078	10.0132	9.8017	8.37453	9.93787	9.68638	9.61665	9.61127	9.14248	9.20427	8.3018	9.74118	10.5611	9.60924	8.38844	8.74171
1371517_at	Similar to Grb10 protein	1	1	1	1	1	1	1	1	0	0	0	1	1	1	1	0	1	1	1	1	1	1	1	0	1	1	1	0	1	1	1	10.0261	11.4028	8.3127	9.10089	7.90769	8.29488	6.59278	6.84554	4.69323	5.37531	5.64273	6.72722	7.83605	9.44249	7.99606	3.40985	9.38911
1371527_at	epithelial membrane protein 1	1	1	1	1	1	0	1	1	1	1	1	1	1	1	1	0	1	1	1	1	1	1	1	1	1	1	0	1	1	1	1	11.1127	8.5976	9.17128	10.5506	9.22529	5.22813	13.5323	13.2832	11.0782	12.0632	11.0875	7.84219	9.12059	10.1872	8.67639	6.25968	11.243
1371534_at	similar to RIKEN cDNA 1300006L01 (predicted)	1	1	1	1	0	1	1	1	1	1	1	1	1	1	1	1	1	1	1	1	1	1	1	1	1	1	0	1	1	1	1	8.75836	8.21174	9.75816	7.36947	6.43896	10.4535	8.53845	7.93444	8.39296	9.67573	8.77852	7.29124	7.34271	8.52021	6.70451	10.2777	6.7171
1371541_at	Myosin, light polypeptide kinase (predicted)	1	1	1	1	1	1	1	1	1	1	1	1	1	1	1	1	1	1	1	1	1	1	0	1	1	1	1	0	1	1	1	11.6648	8.02254	12.7472	14.1475	8.26901	7.52589	13.0469	13.2909	12.8453	13.0925	12.8563	9.54614	13.111	9.81803	10.2142	10.2702	12.2984
1371570_at	scratch homolog 1, zinc finger protein (Drosophila) (predicted)	0	0	0	0	0	1	0	0	0	0	0	0	0	0	0	0	0	0	0	0	0	0	1	0	0	0	0	0	0	0	0	2.73533	3.23164	3.07942	2.61811	3.05668	8.35272	2.69739	2.6609	2.64918	2.75826	2.71952	2.67553	2.68794	2.89053	2.65076	2.97304	2.54402
1371578_at	protein kinase, cAMP-dependent, catalytic, alpha	1	1	1	1	1	1	1	1	1	1	1	1	1	1	1	1	1	1	1	1	1	1	1	1	1	1	1	1	1	1	1	7.98883	9.17365	9.84429	6.95691	7.94614	9.14969	7.52818	7.26922	7.38498	7.27384	7.26027	6.87772	7.45919	10.026	7.50234	8.64708	7.32372
1371595_at	Transcribed locus, weakly similar to XP_580018.1 PREDICTED: hypothetical protein XP_580018 [Rattus norvegicus]	1	1	1	1	1	1	1	1	1	1	1	1	1	1	1	1	1	1	1	1	1	1	1	1	1	1	1	1	1	1	1	12.6529	10.8917	11.5451	12.1592	9.88692	9.66063	11.2113	11.4839	11.6997	11.4481	11.0934	10.7898	11.8088	10.4917	11.9132	12.0173	12.3374
1371615_at	diacylglycerol O-acyltransferase homolog 2 (mouse)	1	1	1	1	1	1	1	1	1	1	1	1	1	0	1	1	1	1	1	1	0	1	0	1	1	0	1	1	1	1	1	13.0434	7.67818	13.1451	9.0356	9.20365	7.85342	8.84025	9.10804	9.71693	9.78676	11.0132	8.11827	8.61819	6.2356	7.8167	12.0051	8.37921
1371627_at	Angiomotin-like 1 (predicted)	1	1	1	1	0	1	1	1	1	1	1	1	1	1	1	1	1	1	1	1	1	1	1	1	1	1	0	1	1	1	1	10.4931	6.20812	9.34091	10.6297	5.58841	7.25095	7.82691	7.82756	7.40044	7.30258	7.32275	8.03243	8.79396	9.65279	7.90858	6.52656	10.6689
1371659_at	ras homolog gene family, member C (predicted)	1	0	1	1	0	0	1	1	1	1	1	0	1	1	1	0	1	1	1	1	1	0	1	0	1	0	0	0	1	1	1	8.16076	5.52425	7.66293	8.54469	3.9935	5.96834	10.7046	10.2138	8.35664	9.67148	8.88001	6.25459	7.65012	7.42589	8.02751	4.9394	7.87106
1371697_at	similar to RIKEN cDNA 0610039C21 (predicted)	1	1	1	1	1	0	1	1	1	1	1	1	1	1	1	1	1	1	1	1	1	1	1	1	1	1	1	1	1	1	1	13.0498	9.73411	13.5831	9.42098	6.93938	6.33593	9.52298	9.14558	9.26587	10.1389	9.47647	8.29757	8.25565	10.5436	8.66753	7.84191	9.61371
1371716_at	Transcribed locus, strongly similar to NP_003066.2 SWI/SNF-related matrix-associated actin-dependent regulator of chromatin c2 isoform a; mammalian chromatin remodeling complex BRG1-associated factor 170; chromatin remodeling complex BAF170 subunit; SWI3-like protein; SWI/SNF complex 170 kDa subunit [Homo sapiens]	1	1	1	1	1	1	1	1	1	1	1	1	1	1	1	1	1	1	1	1	1	1	1	1	1	1	1	1	1	1	1	7.6779	6.90261	6.87537	7.17113	7.69116	8.63171	7.15006	7.19959	6.8072	7.19624	7.20569	7.46318	7.15281	7.80428	7.02537	7.36972	7.19894
1371725_at	Myosin, heavy polypeptide 9	1	1	1	1	1	1	1	1	1	1	1	1	1	1	1	1	1	1	1	1	1	1	1	1	1	1	0	1	1	1	1	9.90564	11.655	9.84608	10.5197	11.4387	7.54674	10.6796	10.3377	10.2688	10.2063	10.4316	11.0629	9.94448	8.98443	9.69376	9.87077	11.07
1371732_at	dermatopontin (predicted)	1	1	1	1	0	0	1	1	1	1	1	1	1	1	1	1	1	1	1	1	1	1	1	1	1	1	1	1	1	1	1	13.6007	7.78938	11.2458	12.8261	2.9907	3.51155	11.5602	11.6442	10.5743	10.7824	10.575	10.7823	11.2284	12.0648	10.7185	12.5578	12.4845
1371748_at	1-acylglycerol-3-phosphate O-acyltransferase 1	1	1	1	1	1	1	1	1	1	1	1	1	1	1	1	0	1	1	1	1	1	1	1	1	1	1	1	1	1	1	1	7.43575	8.82238	8.52074	7.08481	7.18555	8.1118	8.50869	8.10009	9.27905	8.50891	9.3539	6.82504	7.72138	7.56529	8.41333	4.41218	6.78368
1371754_at	solute carrier family 25 (mitochondrial carrier, phosphate carrier), member 25	0	0	0	1	0	1	0	0	0	0	0	0	0	0	1	1	0	0	1	1	1	0	1	0	1	0	1	0	1	1	0	6.32857	5.88429	6.40466	6.81367	6.216	7.97695	6.05377	6.48066	6.35321	6.42119	6.25264	6.18445	5.69487	6.01836	7.32137	9.68046	5.3783
1371762_at	retinol binding protein 4, plasma	1	0	1	1	0	1	1	1	0	1	0	1	1	0	1	1	1	1	0	0	1	1	1	0	1	0	0	0	1	0	0	13.6679	5.17041	12.9472	6.69561	4.67492	7.43106	7.06542	7.25932	4.92845	7.10345	6.27254	7.23127	6.94138	2.50613	7.39547	13.9564	7.10451
1371763_at	similar to RIKEN cDNA 4931406C07 (predicted)	1	1	1	1	1	0	1	1	1	1	1	0	1	0	1	1	1	1	0	0	1	1	1	1	0	1	0	0	1	1	1	10.881	8.14595	11.7521	7.40584	6.5362	6.26077	8.61226	8.62544	9.08575	7.48254	8.26318	6.38585	8.73524	5.89279	12.8862	9.98032	8.56472
1371775_at	Acyl-Coenzyme A dehydrogenase, short/branched chain	1	1	1	1	1	1	1	1	1	1	1	1	1	1	1	1	1	1	1	1	1	1	1	1	1	1	0	1	1	1	1	11.3945	9.1497	11.1098	10.0265	7.83617	9.88381	8.55857	9.5101	8.22719	8.44042	7.96796	8.35505	11.0087	10.9739	11.4099	11.6487	9.55635
1371782_at	NIPSNAP-related protein	1	1	0	1	1	1	1	1	1	1	1	1	1	0	0	1	0	1	0	0	1	1	1	1	1	1	0	1	0	1	1	7.50924	8.56846	6.12383	7.41479	9.25264	6.94485	8.53274	8.1494	8.18488	8.20686	8.5876	7.80667	7.34629	4.00084	4.86191	10.4627	5.77259
1371785_at	tumor necrosis factor receptor superfamily, member 12a	0	1	1	1	0	0	0	0	1	0	0	0	0	1	1	0	0	0	1	1	1	0	1	1	1	0	0	0	1	1	0	6.10824	11.3969	8.02134	8.01998	4.3683	4.43845	5.34259	5.26008	6.21624	4.24247	4.38349	4.29006	6.24444	7.72678	6.9739	4.86143	6.11054
1371817_at	similar to myo-inositol 1-phosphate synthase A1	1	1	1	1	1	1	1	1	1	1	1	1	1	1	1	1	1	1	0	0	1	1	1	1	1	1	1	1	1	1	1	7.81872	10.0738	6.73904	7.76287	7.21353	7.44134	8.50006	8.34974	8.35913	8.16643	8.34097	8.20704	8.14172	6.86659	8.28034	7.28865	8.64488
1371819_at	histone deacetylase 5	1	1	1	1	1	1	0	1	0	1	0	1	1	1	1	1	1	1	1	1	1	1	1	1	1	1	0	0	1	0	1	7.09073	6.50997	7.34175	7.80819	7.66158	8.22136	6.53578	6.58	6.1897	7.13626	6.3602	6.81181	7.5054	8.31431	6.87346	7.29358	7.53763
1371824_at	adenylate kinase 3-like 1	0	0	0	0	0	1	0	0	0	0	0	0	0	1	1	1	0	0	0	0	0	0	1	0	0	0	0	0	0	0	1	2.40305	2.48803	2.46109	4.03727	2.79172	7.87036	2.36641	2.42971	2.38931	2.3766	2.34114	2.4059	2.61981	9.1883	12.1147	10.0979	2.47353
1371836_at	RAB5C, member RAS oncogene family (predicted)	1	1	1	1	1	1	1	1	1	1	1	1	1	1	1	1	1	1	0	0	1	1	1	1	1	1	0	1	1	1	1	7.42452	8.96116	7.91509	7.16321	9.00825	8.70597	8.3962	8.19348	8.72495	8.55696	8.60397	8.25177	8.08681	6.793	8.62315	8.41241	8.34719
1371855_at	---	1	0	0	1	1	1	1	1	1	1	1	1	1	1	0	0	1	1	1	1	1	0	1	1	1	1	0	1	1	1	1	7.43314	5.85726	6.40284	9.35483	6.51962	10.7669	6.48319	7.24402	6.46349	7.40202	6.95924	7.56821	7.78921	7.76185	6.11067	4.30969	8.45174
1371872_at	Nucleosome assembly protein 1-like 1	1	1	1	1	1	1	1	1	1	1	1	1	1	1	1	1	1	1	1	1	1	1	1	1	1	1	1	1	1	1	1	10.1939	8.51992	8.2895	10.7081	10.8532	10.6547	9.20885	9.23901	8.27295	8.86445	8.70844	11.4849	8.87901	8.72782	9.50385	8.09682	10.6193
1371886_at	carnitine acetyltransferase	1	1	1	1	1	1	1	1	1	1	1	0	1	1	1	1	1	1	1	1	1	1	1	1	1	1	1	1	1	1	1	9.44067	9.92824	11.2534	7.26237	8.09185	8.29722	9.06238	9.14227	9.05197	9.09457	9.38514	6.09265	8.14529	11.2332	9.63462	8.15212	7.00946
1371924_at	olfactomedin-like 3 (predicted)	1	0	1	1	1	0	1	1	0	0	0	1	1	1	1	0	1	1	1	1	1	0	1	1	1	0	0	1	1	1	1	9.4766	6.18402	7.6246	9.17792	7.92817	4.25586	7.33464	6.9772	5.63231	6.38228	5.97505	6.37897	7.98406	6.49005	8.12202	5.63345	9.70233
1371935_at	transmembrane protein 9 (predicted)	1	1	1	1	1	1	1	1	1	1	1	1	1	1	1	1	1	1	0	0	1	1	1	0	1	1	0	1	1	1	1	9.18977	7.5683	9.69345	8.16497	9.15558	9.05698	7.51562	7.60688	7.56732	7.22917	7.4511	7.88255	7.82987	6.47708	8.59866	7.31527	6.86916
1371937_at	similar to RIKEN cDNA 6030419C18 gene	0	0	0	0	0	1	0	0	0	0	0	0	0	0	0	0	0	0	0	0	0	0	1	0	0	0	0	0	0	0	0	4.60703	4.70603	4.73234	4.41206	4.23055	6.86799	4.04203	3.87454	3.96856	4.14265	4.31321	4.42994	4.45011	5.10412	5.00651	5.46114	4.58197
1371946_at	kidney predominant protein NCU-G1	1	1	1	1	1	1	1	1	1	1	1	1	1	1	1	1	1	1	1	1	1	1	1	1	1	1	0	1	1	1	1	9.89297	10.3569	9.67857	9.13702	9.0873	7.94966	9.59566	9.35664	9.7577	9.83722	9.84976	9.95898	10.0257	8.19873	10.8435	10.2216	9.56967
1371954_at	---	1	1	1	1	1	1	1	1	1	1	1	1	1	1	1	1	1	1	1	1	1	1	1	1	1	1	0	0	1	1	1	11.6173	10.6396	11.5301	12.9091	7.02445	6.81494	10.175	10.415	9.61359	9.50795	9.16725	8.08039	10.8107	12.4755	11.8758	8.44429	12.4231
1371958_at	poly(A) binding protein, nuclear 1	1	0	0	1	1	1	1	1	1	1	1	1	1	0	1	1	1	1	0	0	0	1	1	1	1	1	1	1	1	1	1	7.08952	5.63421	6.54759	6.9035	7.23275	7.76972	7.18288	6.91003	7.67403	7.16719	7.43515	7.5634	6.97142	5.87593	6.99762	7.21943	6.97503
1371959_at	histone 2, H2aa (predicted) /// similar to Hist2h2aa1 protein	1	1	1	1	1	0	1	1	1	1	1	1	1	1	1	1	1	1	1	1	1	1	1	1	1	0	1	1	1	0	1	9.65404	11.1328	7.68487	7.95189	7.70003	6.47748	9.01776	8.43927	8.16702	8.6784	8.55682	7.41264	8.20371	6.87878	10.0645	8.17982	8.10895
1371960_at	YTH domain family 2 (predicted)	1	1	1	1	1	1	1	1	1	1	1	1	1	1	1	1	1	1	1	1	1	1	1	1	1	1	1	1	1	1	1	9.10467	9.17257	8.96592	8.9094	8.953	8.38223	9.50522	9.57386	9.08185	9.69115	9.28814	9.69468	8.99161	8.63223	9.47091	8.88112	8.97319
1371969_at	Caldesmon 1	1	1	1	1	1	1	1	1	1	1	1	1	1	1	1	1	1	1	1	1	1	1	1	1	1	1	1	1	1	1	1	12.2136	10.286	10.9379	13.7877	10.4825	8.1703	11.7443	12.0695	11.2759	11.3604	10.9501	9.42156	12.4827	10.0056	10.2634	12.0173	11.2784
1371984_at	Similar to mKIAA0613 protein	1	0	1	1	0	0	0	0	1	1	1	0	0	1	0	0	0	0	1	1	1	0	0	0	1	0	0	0	1	1	0	8.91959	3.89622	6.67323	8.45256	3.5754	3.52118	5.26704	5.82918	7.43771	8.63567	8.79149	3.66103	6.46606	12.3477	3.78161	3.17872	6.29501
1371991_at	Similar to RIKEN cDNA B230312A22	0	1	1	0	1	0	1	0	1	1	1	0	1	1	0	1	0	0	1	1	1	0	1	1	0	1	0	0	0	0	1	6.39648	7.44911	6.92153	5.96273	9.26769	6.04059	6.82338	6.27514	7.65725	7.91388	7.19269	4.96668	6.5599	6.58651	5.9717	6.25387	5.72049
1372000_at	neuroepithelial cell transforming gene 1 (predicted)	1	1	1	1	1	0	1	1	1	1	1	1	1	1	1	1	1	1	1	1	1	1	1	1	1	1	1	1	1	1	1	11.4244	11.4175	11.5775	10.8409	11.1596	6.61459	10.8746	10.9275	10.6943	11.3146	10.9261	8.64088	10.6237	7.95722	10.3547	10.3583	10.3314
1372012_at	24-dehydrocholesterol reductase (predicted)	0	1	0	1	0	1	1	1	1	1	1	1	1	0	1	1	1	1	1	0	1	1	1	1	1	0	1	1	0	1	1	6.08011	8.74746	5.81124	9.53548	5.83003	9.18054	9.84626	9.86547	9.52676	10.328	9.2127	6.7564	9.64674	5.90342	8.72477	11.4436	6.60294
1372013_at	interferon induced transmembrane protein 1 (predicted)	1	1	1	1	1	0	1	1	1	1	1	1	1	1	1	1	1	1	1	1	1	1	1	1	1	1	0	1	1	1	1	9.07261	7.136	7.99218	9.30281	10.9921	3.44181	10.3226	9.5961	9.22298	9.51295	9.73078	11.8727	8.68028	8.6177	9.17047	9.66351	10.463
1372016_at	growth arrest and DNA-damage-inducible 45 beta (predicted)	0	1	0	0	0	0	0	1	0	1	0	1	1	0	0	0	1	1	0	0	1	0	1	0	1	1	0	1	0	0	0	4.6814	8.4879	5.36396	5.97525	6.17442	6.09998	6.283	6.67441	5.70271	7.10884	6.51018	9.07993	7.25806	6.14735	6.23759	4.53293	9.45861
1372018_at	Cdc42-binding protein kinase beta	1	1	1	1	0	1	1	1	1	1	1	0	1	1	1	1	1	0	0	0	1	0	1	1	1	1	1	0	1	1	1	6.73588	8.20381	6.83365	7.43813	5.76363	7.77895	7.45027	7.04935	7.59545	7.45563	7.71332	5.289	7.42275	6.82815	7.44953	7.40298	7.81023
1372027_at	Transcribed locus	1	1	1	1	1	1	1	1	1	1	1	1	1	1	1	1	1	1	0	0	0	1	1	1	1	1	0	1	1	1	1	7.1745	10.5328	7.16183	8.90668	7.6664	6.75374	8.14504	8.521	7.88097	8.38146	8.11894	9.82919	7.49797	7.92246	8.48987	8.89701	9.21546
1372034_at	Similar to hypothetical protein MGC29390 (predicted)	1	1	0	1	1	0	1	0	1	1	1	1	0	0	1	1	1	1	0	0	1	0	1	0	0	1	0	1	1	1	1	7.51205	8.09577	6.33457	6.60656	6.63981	3.08142	7.08602	6.31722	7.23863	8.29427	8.55391	8.91679	5.20576	6.07404	6.6352	8.95827	8.02523
1372042_at	chemokine-like factor super family 3 (predicted)	1	0	1	1	1	0	0	0	0	1	1	1	0	1	1	0	1	1	0	0	1	0	0	0	1	1	0	1	0	1	0	7.90097	4.80507	6.60286	7.62409	7.43435	3.53488	5.94744	5.18909	5.3809	7.1403	6.51783	8.0173	6.1055	6.6427	6.43131	5.26393	7.60963
1372064_at	similar to chemokine (C-X-C motif) ligand 16	1	1	1	1	0	0	1	1	1	1	1	1	1	1	1	1	1	1	0	1	1	1	1	1	1	1	1	1	1	1	1	8.18773	7.09692	8.16824	9.25853	5.67101	4.22455	8.06596	8.82385	9.21237	8.5992	8.41367	8.42681	9.19418	8.13272	9.99529	6.30383	9.97828
1372065_at	ADP-ribosyltransferase 3 (predicted)	1	0	1	1	0	0	1	1	1	1	1	1	1	1	0	0	0	1	1	1	0	1	1	0	1	1	1	0	1	0	0	12.3872	3.68733	9.8749	11.4169	3.29705	5.96201	9.34746	9.99006	9.06282	9.28602	8.91807	6.33974	9.89333	12.199	3.65993	3.63922	6.24377
1372087_at	hypertrophic agonist responsive protein B64	1	1	1	1	1	1	1	1	1	1	1	1	1	1	1	1	1	1	0	1	1	1	1	1	1	1	1	1	1	1	1	8.79284	7.78768	8.27767	8.7072	8.45242	7.55747	8.58842	8.29092	8.49258	8.74687	8.94935	10.2891	7.98265	7.43672	11.9256	10.2889	8.55802
1372104_at	---	1	0	1	1	1	1	1	1	1	1	1	1	1	0	1	0	1	1	0	0	1	1	1	1	1	0	1	0	0	1	1	10.8647	5.44772	7.49965	9.83063	6.53877	10.9262	11.1227	9.86519	7.40443	8.59379	9.17641	7.12868	9.09283	6.03949	9.63023	5.23857	9.59508
1372120_at	ubiquitin-activating enzyme E1-domain containing 1 (predicted)	1	0	0	1	0	1	1	1	1	1	1	1	1	1	1	0	1	1	0	0	0	1	1	1	1	1	0	1	1	1	1	6.6092	5.96475	5.99315	7.23932	5.89519	7.22057	6.60151	6.41254	6.45098	6.15147	6.53154	7.62919	6.93068	6.56107	6.24223	6.01086	6.63488
1372162_at	acetyl-Coenzyme A synthetase 2 (AMP forming)-like (predicted)	1	0	1	1	1	1	1	1	1	1	1	1	1	1	1	0	1	1	1	1	1	1	0	1	1	1	1	1	1	1	1	7.25677	2.77321	9.31774	8.5926	9.27525	7.36602	10.0937	10.0522	10.0718	10.4433	9.57641	9.09374	10.761	12.0464	11.091	3.17578	8.18147
1372181_at	---	1	1	1	1	1	1	1	1	1	1	1	1	1	1	1	1	1	1	1	1	1	1	1	1	1	1	1	1	1	1	1	7.74484	8.61482	7.32708	8.61839	10.1399	8.21618	7.70619	7.89861	7.80037	7.49998	7.63912	9.89128	7.57706	8.824	8.63791	8.6042	8.10792
1372182_at	phosphofructokinase, platelet	1	1	1	1	1	1	1	1	1	1	1	1	1	1	1	0	1	1	0	1	1	1	1	1	1	1	1	1	1	1	1	8.75068	9.88034	10.1641	11.2321	8.37139	11.9059	10.3983	10.1543	11.0767	10.7287	11.2089	9.29552	9.59965	8.4373	8.67005	4.50728	8.99649
1372210_at	motile sperm domain containing 3 (predicted)	1	1	1	1	1	1	1	1	1	1	1	1	1	0	1	1	1	1	0	0	1	1	1	1	1	1	0	1	1	1	1	7.4607	8.88637	7.80637	6.77626	8.87097	6.73182	7.87797	7.16324	7.67559	8.07444	7.44132	8.11814	7.75	6.02093	7.55892	9.64214	7.41812
1372211_at	v-maf musculoaponeurotic fibrosarcoma oncogene family, protein K (avian)	0	1	1	1	1	0	1	1	1	1	1	0	1	1	1	0	1	1	1	1	0	0	0	1	0	1	0	1	0	0	0	6.41743	6.97442	7.03083	7.15562	7.89847	4.46541	8.12995	7.78843	7.54531	8.11282	7.76892	6.22245	6.92285	7.7287	6.65773	6.17932	7.95987
1372212_at	polyamine oxidase (predicted)	1	1	0	0	1	0	1	1	1	1	1	1	1	0	1	1	0	1	0	1	0	1	0	1	1	1	1	1	1	1	1	6.97271	6.8452	6.4881	5.92212	6.67142	6.10574	6.87287	6.75008	9.36293	6.84369	7.45537	7.76181	7.32856	5.55902	7.01496	7.40339	5.99329
1372213_at	similar to hypothetical protein MGC6835	1	1	1	1	0	0	0	0	0	0	0	0	1	1	1	1	1	0	1	1	0	1	0	0	1	0	0	0	1	0	0	9.60409	7.05125	10.4756	7.1758	2.17349	3.25012	5.19789	5.49701	5.45588	5.1433	5.43355	5.54784	6.75901	11.1129	8.18131	10.3914	9.33934
1372219_at	similar to tropomyosin 1, embryonic fibroblast - rat	1	1	1	1	1	0	1	1	1	1	1	1	1	1	1	0	1	1	1	1	1	1	0	1	1	1	1	1	1	1	1	10.3391	7.09158	11.3711	14.5051	9.31584	4.75147	13.0129	13.49	12.7459	12.8502	12.5728	8.94824	13.6001	8.38269	7.75223	4.98808	10.1723
1372260_at	leucine zipper domain protein	1	1	1	1	1	1	0	1	1	1	1	1	1	1	1	1	1	1	1	1	1	1	1	1	1	1	1	1	1	1	1	7.76058	10.1578	7.72788	7.64701	8.64227	9.91937	6.30557	6.79007	7.12362	6.59187	6.79901	7.59471	8.4435	7.27928	10.2204	9.55345	8.42503
1372264_at	phosphoenolpyruvate carboxykinase 1	1	1	1	0	0	0	1	1	1	1	1	1	1	0	1	1	1	1	0	0	0	1	0	0	1	0	0	0	1	0	0	12.828	5.5251	12.9079	6.22504	2.95811	2.80553	10.2043	11.429	7.075	9.72915	10.5594	7.81607	5.89491	2.78014	12.3415	13.0435	6.5617
1372277_at	Similar to aldehyde dehydrogenase 4 family, member A1	1	1	1	1	1	0	0	0	1	1	1	0	1	1	1	1	1	0	1	1	1	0	0	1	1	0	0	1	1	0	1	7.10611	8.22517	8.76299	9.20581	7.66706	6.31936	6.12564	6.13478	7.72641	7.74839	6.66134	6.26788	8.08377	8.84003	10.8747	11.4832	6.86228
1372293_at	Major histocompatibility complex-like mRNA, partial sequence	0	0	0	1	1	1	0	0	1	0	0	1	1	1	1	0	1	1	1	1	1	0	1	0	1	1	1	0	1	0	1	6.12155	5.62466	6.24748	7.53411	8.62516	7.52967	6.07958	6.14506	6.6732	6.23908	6.32167	7.19979	7.00773	7.08488	7.11528	5.72686	6.49923
1372296_at	similar to putative SH3BGR protein	0	0	1	1	0	0	1	1	1	1	1	0	1	1	0	0	0	0	1	1	0	0	1	0	1	0	0	0	1	1	0	3.88743	2.14231	7.11687	11.0738	4.95886	6.11847	9.12751	9.04876	8.07455	8.24137	7.73765	3.46858	8.88342	11.9106	3.78711	2.06075	5.95975
1372299_at	cyclin-dependent kinase inhibitor 1C (P57)	1	1	0	1	1	1	0	0	1	0	0	0	1	0	1	0	1	0	1	1	0	0	1	0	1	0	1	0	0	1	0	7.9813	11.4561	5.88062	9.96971	7.19509	6.95391	6.33826	6.29093	7.77851	6.49213	6.24646	5.27424	6.96374	6.45471	9.15596	4.58793	9.06815
1372300_at	docking protein 4 (predicted)	0	0	0	0	0	0	1	1	1	1	1	0	1	1	1	0	1	0	0	0	1	0	0	0	1	0	0	0	0	1	0	6.00074	4.14881	5.37558	6.11556	4.57843	6.04423	9.06548	8.58699	8.72	9.61437	8.76163	4.99889	7.1012	6.72995	6.92629	3.95639	7.36984
1372305_at	coatomer protein complex, subunit zeta 2 (predicted)	1	1	0	1	0	0	0	1	0	0	0	0	1	1	0	1	0	0	1	1	1	1	1	1	1	0	0	0	1	1	1	8.42988	8.17701	6.42153	7.31923	4.64987	3.18573	5.58016	6.59914	5.57413	5.52406	5.34474	4.70904	7.57325	6.61275	5.26901	7.97566	6.50213
1372308_at	CDNA clone IMAGE:7366335	1	0	1	0	1	0	1	1	0	1	1	1	0	1	1	1	1	1	1	0	1	1	0	0	1	1	0	1	0	0	0	9.32071	4.83446	7.93147	6.21772	8.26719	4.77389	9.89942	10.5057	6.25778	8.67606	7.6438	8.88013	5.52579	7.74471	6.19526	9.60069	9.35265
1372311_at	Transcribed locus	1	1	1	1	1	1	1	1	1	1	1	1	1	1	1	0	1	1	1	1	1	1	1	1	1	1	0	1	1	1	1	7.45213	8.48586	7.03223	6.64284	8.1787	6.69643	8.02867	7.54295	9.59513	8.65011	9.60343	8.2531	7.63191	7.11651	9.65925	4.8806	6.91013
1372316_at	similar to AI115348 protein (predicted)	1	1	1	1	0	0	1	1	1	1	1	0	1	1	1	1	0	1	1	1	1	1	0	0	0	1	0	1	0	1	0	8.47299	7.87021	7.80249	8.3902	4.70179	3.54606	7.87174	8.48355	7.47932	7.48377	7.52753	5.39879	7.69185	8.73708	6.62752	9.58979	5.12091
1372318_at	Transcribed locus, strongly similar to NP_035560.1 synuclein, gamma [Mus musculus]	1	1	1	1	0	1	1	1	1	1	1	0	1	0	1	1	0	0	0	0	0	0	1	1	1	0	0	0	1	1	1	11.338	7.10417	12.5864	8.80177	3.78507	8.9415	9.99449	9.93552	10.1426	8.59614	8.79825	4.51032	9.24752	4.05038	7.3172	6.24695	3.80003
1372335_at	Nervous system polycomb 1	0	1	0	0	0	1	0	0	0	0	0	0	0	0	0	0	0	0	0	0	0	0	1	0	0	0	1	0	0	0	0	2.09006	9.35989	2.2112	5.04046	5.04376	8.53246	2.09909	2.4125	2.03483	2.02318	2.00712	1.99938	2.17612	2.09144	2.01582	2.06358	1.97488
1372342_at	MARVEL (membrane-associating) domain containing 1 (predicted)	1	0	1	1	1	0	1	1	1	1	1	1	1	1	0	1	1	1	0	0	1	1	1	1	1	1	0	0	1	1	1	9.16126	5.57478	7.67081	10.3963	7.09055	4.31368	8.08385	8.40883	7.47028	7.63099	7.40471	6.45613	8.33175	7.65011	6.25053	7.56084	10.2847
1372359_at	similar to 2310043K02Rik protein (predicted)	0	0	0	0	0	1	0	0	0	0	0	0	0	0	0	0	0	0	1	1	0	0	1	0	0	0	0	0	1	0	0	4.59696	4.3515	4.43214	4.26435	4.26683	9.09426	4.1544	4.23978	4.15457	4.15308	4.21943	4.08124	4.33837	4.94935	4.15115	4.2992	5.46888
1372362_at	similar to N-acetylgalactosamine kinase (GalNAc kinase) (Galactokinase 2)	1	1	1	1	1	1	1	1	1	1	1	1	1	1	1	1	1	1	1	1	1	1	1	1	1	1	1	1	1	1	1	8.19205	8.61315	8.24252	7.74654	7.07275	6.63846	9.04127	8.98262	8.68752	8.61045	8.80629	8.55596	9.02579	7.2804	9.4076	8.22729	7.75123
1372365_at	Transcribed locus	1	1	1	1	1	1	1	1	1	1	1	1	1	1	1	1	1	1	1	1	1	1	1	1	1	1	0	1	1	1	1	9.26992	8.44531	9.74301	9.09404	8.33804	7.38104	8.48783	9.00982	8.44501	9.62435	8.7829	8.60136	9.12966	9.06642	10.8032	8.66834	11.6689
1372369_at	similar to mitsugumin 23	1	1	1	1	1	1	1	1	1	1	1	1	1	1	1	0	1	1	1	1	1	1	1	1	1	1	0	1	1	1	1	9.26122	10.2468	8.77542	8.8663	8.30838	7.21983	7.86363	7.97322	7.55646	7.76734	7.54429	7.24295	8.80979	9.10902	7.28436	6.40739	9.91574
1372389_at	similar to immediate early response 2	1	1	1	1	1	0	1	1	1	1	1	1	1	1	0	1	1	1	1	1	1	1	1	1	1	1	0	1	1	1	0	7.30118	7.15646	7.8585	8.18852	8.12709	5.0241	8.85986	9.06488	9.03381	9.13766	8.852	9.66647	8.55339	7.27541	6.6207	8.43974	9.80729
1372390_at	Transcribed locus	1	1	1	1	0	1	1	1	1	0	0	0	1	1	1	1	1	1	1	1	1	1	1	0	1	0	0	0	1	1	1	10.1435	7.85927	8.87219	8.88359	5.2713	12.0979	6.65307	7.35184	6.30667	6.48979	6.31482	6.18657	8.0364	9.35754	8.09312	8.35479	7.81463
1372397_at	---	0	1	0	1	1	1	0	0	0	1	0	0	0	1	0	0	0	0	1	1	1	0	1	0	0	0	0	1	0	0	0	5.98179	7.44544	5.99078	6.72662	6.51472	6.76774	6.39313	6.4249	6.52628	6.3736	6.33594	6.19854	5.99651	6.77291	6.34036	5.84945	5.94234
1372398_at	similar to Potassium channel tetramerisation domain containing 15	1	0	0	1	0	1	1	1	1	1	1	0	1	0	1	0	1	0	1	1	0	0	0	0	1	0	0	0	0	1	1	6.91805	4.27669	5.34048	10.5828	5.716	7.10472	7.51632	8.26132	7.305	7.24504	6.83048	4.76506	8.77407	5.13439	7.67249	3.73214	6.85283
1372421_at	aspartylglucosaminidase (predicted)	1	1	1	1	1	1	1	1	1	1	1	1	1	1	1	1	1	1	1	1	1	1	1	1	1	1	0	1	1	1	1	9.81643	8.57755	8.4156	9.25405	8.88185	7.47532	8.36843	8.89521	8.4265	8.28691	8.30705	9.61847	10.5008	7.85768	9.66279	9.15605	9.97709
1372447_at	---	1	1	1	1	0	1	1	1	1	1	1	1	1	1	1	0	1	1	1	1	1	1	1	0	1	1	0	1	1	1	1	10.2996	7.43708	9.55189	9.17355	6.51001	8.23022	7.78948	7.79015	7.17037	7.6027	7.40425	7.46111	7.80184	8.01084	8.49531	4.67997	9.09117
1372449_at	Transcribed locus	1	1	0	1	0	1	1	1	1	1	1	1	1	1	1	0	1	1	1	0	0	1	1	0	1	1	0	0	0	1	1	6.98225	6.17766	6.19195	10.2703	5.69299	7.60982	9.49911	10.1376	7.45668	7.31548	7.14359	6.71601	8.71598	11.3844	9.59939	3.99254	7.13315
1372475_at	PTEN induced putative kinase 1 (predicted)	1	1	1	1	1	1	1	1	1	1	1	1	1	1	1	1	1	1	1	1	1	1	1	1	1	1	1	1	1	0	1	9.16152	9.08401	9.9966	8.04847	8.83765	9.61331	7.51965	7.50949	7.81624	8.54688	8.40595	7.39381	8.7618	12.2782	10.181	9.4893	8.02397
1372485_at	pterin 4 alpha carbinolamine dehydratase/dimerization cofactor of hepatocyte nuclear factor 1 alpha (TCF1) 1	1	0	1	0	0	0	1	1	1	1	1	0	1	1	1	1	1	0	0	0	0	1	1	1	0	0	0	0	1	0	1	9.82833	4.77847	9.31975	6.01417	2.62549	6.2194	7.80736	8.2946	8.82442	8.55282	9.22592	4.07295	8.54036	6.42892	11.4482	12.1623	6.67988
1372495_at	Similar to chromosome 16 open reading frame 7	0	1	1	0	0	1	1	0	1	1	1	0	0	0	1	1	0	0	1	1	0	0	1	0	1	0	1	0	0	1	0	6.43248	6.55549	6.41693	5.68041	5.24769	7.31852	6.59626	6.33948	7.17741	6.98005	7.26768	5.52895	6.02161	6.33471	7.04481	6.84703	5.9912
1372502_at	Neurofibromatosis 2	1	1	1	1	0	1	1	1	1	1	1	1	1	1	1	1	1	1	1	1	1	1	1	1	1	1	1	1	1	1	1	8.79734	11.2853	9.24124	9.17527	6.62481	8.78339	9.15931	8.8311	9.49745	9.44219	9.60565	7.65522	8.99279	9.45778	8.68245	7.72479	8.75375
1372510_at	Neoplastic progression 3	0	1	1	0	0	1	1	1	1	1	1	0	1	0	1	1	0	0	0	1	1	0	1	1	1	0	0	1	1	1	1	5.98346	9.46318	7.74397	6.35467	6.4139	7.81741	7.50166	8.12892	8.51735	9.0757	8.14122	2.89939	7.87456	4.79775	6.5098	7.25708	3.9611
1372515_at	Transcribed locus	1	0	0	0	0	1	0	0	0	0	0	0	0	0	0	0	0	0	0	0	1	0	0	0	1	0	0	0	1	1	0	7.67725	3.30524	3.84394	2.94599	2.93813	6.89797	2.52432	2.76979	2.39692	2.42973	2.35274	2.64204	3.23101	2.41196	2.63473	2.52273	2.60348
1372521_at	ras homolog gene family, member N (predicted)	0	0	0	0	0	1	0	0	1	1	1	0	0	0	0	1	0	0	0	0	0	0	1	0	0	0	1	0	0	0	0	5.57067	5.38459	5.5901	5.65127	4.26533	9.98841	5.82066	5.36695	6.31523	7.26783	7.34623	4.96829	5.08938	4.77567	5.33798	8.13714	5.60118
1372524_at	Lipin 1	1	0	1	0	0	1	0	0	1	0	1	1	0	1	0	1	0	1	1	1	1	0	1	0	1	0	1	1	1	0	0	10.9272	5.81757	11.5824	5.73921	5.78466	6.73017	5.27419	5.55271	6.76791	5.27929	6.54506	7.149	5.66126	10.0286	4.4788	10.5697	5.16878
1372527_at	reticulon 2 (Z-band associated protein)	0	0	0	0	0	1	0	0	0	0	0	0	0	1	0	0	0	0	1	1	0	0	1	0	1	0	0	0	1	0	0	2.43624	2.45964	2.43587	6.00205	2.46823	7.89175	4.06679	3.90345	3.13243	3.60152	3.76505	2.39383	3.05471	9.73806	2.20909	2.41568	5.39161
1372537_at	Echinoderm microtubule associated protein like 1	1	1	1	1	1	1	1	1	1	1	1	0	1	1	1	0	1	1	1	1	1	1	1	0	1	1	1	0	1	1	1	8.66826	6.97418	7.98551	10.5265	7.33169	9.33231	8.30404	8.39319	8.39991	8.12553	8.08326	6.41357	9.11962	9.77672	8.4233	5.90381	9.72181
1372539_at	Transcribed locus	1	0	1	1	0	1	1	1	1	1	1	1	1	1	1	0	0	1	0	0	1	0	1	1	1	1	0	1	1	1	1	9.05755	4.73263	9.92899	9.94606	4.89182	7.84808	10.48	10.2929	8.54112	8.97403	8.40986	7.16898	7.72875	10.8311	8.83016	2.51106	5.78974
1372546_at	mitogen-activated protein kinase-activated protein kinase 3 (predicted)	1	0	1	1	1	0	1	1	1	1	1	0	1	1	1	0	1	0	1	1	1	0	0	1	1	1	1	0	1	1	0	7.51552	4.28846	8.49969	8.56629	8.16233	4.50428	9.10206	8.29069	8.72205	8.53448	8.41821	6.119	7.86194	7.67784	7.58883	5.48697	6.73474
1372583_at	Transcribed locus	1	1	1	1	0	1	0	1	1	0	0	0	1	1	1	0	1	1	1	1	1	1	1	0	1	1	0	0	1	1	1	7.44752	6.85882	7.8268	8.37644	2.5844	8.89023	5.73162	7.16125	6.10048	5.8145	5.65365	5.84831	7.38747	9.46512	8.09062	5.09153	9.13091
1372585_at	LOC499318	1	1	1	1	1	1	1	1	1	1	1	1	1	1	1	1	1	1	1	1	1	1	1	1	1	1	0	1	1	1	1	11.231	9.05874	10.0185	9.64813	10.1481	7.2929	9.97845	9.0038	8.99725	9.80141	9.88665	12.9103	8.87071	9.92199	9.68672	9.16704	11.7356
1372601_at	activating transcription factor 5	1	1	1	1	1	0	1	1	0	0	0	1	1	1	0	1	1	1	1	1	1	1	1	1	1	0	0	0	1	1	1	10.1083	7.71172	9.67381	8.69232	6.80171	6.48444	6.96552	7.16416	6.591	6.47622	5.95213	6.8824	7.91702	8.04517	6.09082	11.0359	8.03715
1372604_at	similar to RIKEN cDNA 2210421G13	1	0	1	1	0	0	1	1	1	1	1	1	1	1	0	1	1	1	1	1	0	1	0	1	1	1	0	0	0	1	1	9.75286	5.44612	6.81508	7.80754	3.78711	3.25712	10.1476	10.0218	9.57793	10.6573	10.436	6.98452	8.95871	8.90795	4.88406	9.71407	7.23767
1372606_at	Cell division cycle associated 7	1	1	1	1	1	1	1	1	1	1	1	1	1	1	1	1	1	1	1	1	1	1	1	1	1	1	0	1	1	1	1	10.4362	6.87639	9.95131	12.4966	6.72575	8.50637	9.97155	10.2796	9.4577	9.67161	9.25551	8.12478	10.4155	11.6502	7.5201	7.28784	11.1714
1372613_at	dehydrogenase/reductase (SDR family) member 6 (predicted)	1	0	0	0	0	0	0	0	0	0	0	0	0	1	1	1	0	0	0	0	0	1	0	0	0	0	0	0	1	0	1	7.57528	4.73544	4.30089	4.90082	3.45007	3.08952	2.99235	2.97052	3.57127	2.90078	2.75431	3.39201	5.95742	7.16673	10.3941	6.08855	4.70065
1372615_at	amine oxidase, copper containing 3	1	1	1	1	0	0	1	1	1	1	1	1	1	1	0	0	1	1	1	1	1	1	0	1	1	1	1	0	1	1	1	13.1961	7.69897	12.3693	11.2916	3.39394	2.85058	10.1415	10.3409	9.00453	9.50866	8.97663	8.79936	9.95888	9.89605	5.98575	4.6906	11.8092
1372637_at	---	0	0	0	0	0	1	0	0	0	0	0	0	0	0	1	0	0	0	0	0	0	0	1	0	0	0	0	0	0	1	0	2.78661	4.0621	2.8281	3.16025	2.84228	9.91977	2.8559	3.16363	2.92754	2.8615	2.96143	2.70118	2.78204	2.80675	6.15473	2.87005	2.65546
1372657_at	similar to hypothetical protein MGC5576 (predicted)	0	1	0	0	0	1	0	0	0	0	0	0	0	1	1	0	0	0	0	0	1	0	1	1	0	0	0	0	1	0	1	5.72052	7.58645	5.50113	5.96334	5.19213	7.05102	5.64528	5.37546	4.77586	5.15367	4.83837	4.82499	5.56338	7.12072	6.67863	6.05088	5.18027
1372658_at	desmuslin	1	1	1	1	0	1	1	1	1	1	1	0	1	1	1	1	1	1	1	1	1	1	1	1	1	1	0	0	1	1	1	7.90297	8.074	8.3151	12.9615	3.34956	7.43638	10.8232	10.5926	10.4184	10.3767	10.0741	5.45824	11.1396	8.4696	6.76306	6.64233	10.2372
1372672_at	quinolinate phosphoribosyltransferase (predicted)	0	0	0	0	0	0	0	0	1	0	1	1	0	0	1	1	0	1	0	0	0	0	0	0	0	0	0	0	0	1	0	6.45587	4.48786	5.99666	3.20764	4.30395	3.922	3.96782	3.66938	6.23951	4.54764	7.31383	8.05592	3.96063	3.99308	10.1285	10.8418	3.4502
1372676_at	similar to RIKEN cDNA 1110025H10 (predicted)	1	1	1	1	1	0	1	1	1	1	1	1	1	1	1	1	1	1	1	1	1	1	1	1	1	1	0	1	1	1	1	8.07179	8.38349	10.2373	7.14692	8.24815	6.27995	8.83854	8.72893	10.4559	9.59085	10.4524	7.10818	9.18189	8.65733	11.0157	9.65771	6.74055
1372692_at	tyrosine kinase, non-receptor, 2 (predicted)	1	1	0	1	1	1	1	1	1	1	1	1	1	0	1	0	0	1	1	1	1	1	1	1	1	1	0	1	1	1	1	7.35562	6.98987	6.54509	8.08999	9.05581	9.55684	8.59856	7.84707	7.29868	7.69508	7.31016	6.94666	7.26874	6.04275	6.56787	5.66	6.12688
1372724_at	glutamate receptor, ionotropic, N-methyl D-asparate-associated protein 1 (glutamate binding)	1	1	1	1	1	1	1	1	1	1	1	1	1	1	1	1	1	1	1	1	1	1	1	1	1	1	1	1	1	1	1	10.5583	10.1778	10.828	9.58584	10.2093	11.645	10.0694	9.69681	9.79031	9.95136	9.89651	9.29706	9.89848	9.41368	11.5456	10.4826	9.62131
1372729_at	protein C receptor, endothelial (predicted)	1	0	1	1	1	0	1	1	1	1	0	1	1	1	0	1	1	1	1	1	1	1	1	0	1	1	0	0	1	1	0	9.03388	5.63317	8.36917	8.42237	8.47095	3.39018	7.35112	6.67999	6.43194	6.70883	6.35704	7.95894	7.33939	7.51745	5.40166	6.60172	8.54504
1372750_at	Follistatin	1	0	0	0	0	0	1	1	0	0	0	0	0	0	1	0	0	0	0	0	1	0	0	0	1	0	0	0	0	0	0	7.83232	2.85786	6.12954	4.80551	2.93717	2.95414	7.96793	7.26086	4.4675	5.57261	4.10249	4.48965	3.68262	2.71919	6.83069	2.76365	6.20763
1372752_at	transmembrane 4 superfamily member 7 (predicted)	1	1	1	1	1	1	0	0	0	1	0	1	0	1	1	1	1	1	1	1	1	1	0	0	1	1	0	0	1	1	1	9.54211	7.90763	7.7969	8.08682	7.07928	7.05044	6.05286	5.48106	5.48042	6.749	6.32231	8.56058	6.06728	6.71226	8.22971	9.80901	8.1608
1372754_at	---	1	1	1	1	0	1	1	1	1	0	1	0	1	1	1	1	1	1	1	1	1	1	1	1	1	0	1	0	1	1	0	7.60423	7.86118	7.03119	6.9801	4.94683	8.37967	8.0328	8.31781	7.89831	6.44066	7.38753	6.36335	9.00733	8.35835	7.16602	7.57492	7.23827
1372770_at	---	1	1	1	1	1	1	1	1	1	1	1	1	1	1	1	1	1	1	1	1	1	1	1	1	1	1	1	1	1	1	1	8.95052	7.34783	7.73082	9.60146	10.843	8.29057	11.9934	11.765	11.7878	11.559	11.5146	10.4849	10.3744	7.9188	9.68175	6.59626	9.92177
1372774_at	Coenzyme Q6 homolog (yeast)	1	1	1	1	1	1	1	1	1	1	1	1	1	1	1	1	0	1	1	1	1	0	1	1	1	1	1	1	1	1	1	7.17701	11.8541	7.02229	6.69815	8.63748	6.62475	11.2515	11.4672	10.7779	10.146	10.0578	7.2124	9.24095	8.10796	11.5647	10.7853	6.46152
1372779_at	UDP-GlcNAc:betaGal beta-1,3-N-acetylglucosaminyltransferase 1 (predicted)	0	1	1	1	1	1	1	1	1	1	1	1	1	0	1	1	1	1	0	0	1	1	1	0	1	1	0	1	1	1	0	6.47176	8.51247	7.06403	8.57442	10.2212	6.64954	8.287	8.11135	8.74331	8.25874	9.01875	10.4175	8.69022	6.37304	8.16896	6.1668	7.54675
1372790_at	Malate dehydrogenase 1, NAD (soluble)	1	1	1	1	0	1	1	1	1	1	1	1	1	1	1	1	1	1	1	1	1	1	1	1	1	1	0	1	1	1	1	11.5969	8.44375	11.2082	8.58427	5.77524	11.777	7.8019	8.4008	9.07962	8.14995	9.6355	7.78068	9.84535	11.6226	10.4094	9.62499	7.86514
1372816_at	Transcribed locus	1	0	1	1	1	1	1	1	1	1	1	0	1	0	1	1	1	0	0	0	0	1	1	1	1	0	0	0	0	0	0	8.07332	5.25461	7.81631	7.85533	9.45814	8.74194	8.781	8.47562	7.58864	7.06573	7.26451	4.22241	7.89268	4.67475	7.68416	8.34117	8.17474
1372818_at	collectin sub-family member 12	1	0	1	1	1	1	1	1	1	1	1	1	1	1	1	0	1	1	1	1	1	1	1	1	1	1	0	0	1	1	1	10.2368	5.87605	8.54395	10.2676	7.92154	6.9442	8.41215	8.3532	7.8761	7.88571	8.00275	9.87357	8.08437	8.48185	7.86918	4.6556	11.2795
1372820_at	Transcribed locus	1	0	1	1	0	0	1	1	0	0	0	1	1	1	1	0	0	1	1	1	0	0	0	1	1	0	0	0	0	1	0	8.75127	6.09768	8.57616	8.5343	5.19869	5.76086	6.6893	6.82746	6.2406	6.28415	6.51867	6.75857	6.4523	8.7523	7.67319	3.52419	5.61492
1372823_at	Transcribed locus	1	1	1	1	1	1	1	1	1	1	1	1	1	0	1	1	1	1	1	1	1	1	0	0	1	1	1	1	1	1	1	9.36183	6.77422	6.78644	7.6039	7.58148	9.08432	7.83188	7.65857	8.13267	8.00684	8.16436	9.7844	7.45969	6.45025	7.84483	8.03805	8.27061
1372843_at	LOC363020 (predicted)	1	1	1	1	1	0	1	1	1	1	1	1	1	0	1	1	1	1	0	0	1	1	1	1	1	1	1	1	1	1	1	6.41115	8.33746	6.94498	6.69674	6.80169	3.21276	7.99499	8.36129	8.75927	8.73031	9.087	8.86964	7.48171	5.87085	8.18724	8.50032	6.9328
1372844_at	ephrin A1	0	0	0	1	0	0	1	1	1	1	1	0	1	1	0	1	1	0	1	1	0	0	0	1	1	0	0	0	1	1	0	5.77177	4.13687	4.9639	6.96811	3.36597	3.59583	9.61496	9.36256	9.22986	9.7588	9.53102	5.11158	7.10896	6.85287	6.35471	9.41458	9.52114
1372856_at	Hepatoma-derived growth factor, related protein 2	1	0	1	1	0	0	1	1	1	1	0	1	1	1	0	0	0	1	1	1	0	0	0	0	1	0	0	0	1	0	0	12.697	4.24879	11.575	9.69211	2.96305	3.12198	7.24043	7.90671	6.19743	6.84696	6.22879	5.63136	7.50569	11.315	3.19628	2.99947	4.60394
1372859_at	GDP-mannose pyrophosphorylase A	1	1	1	1	1	1	1	1	1	1	1	1	1	1	1	1	1	1	1	1	1	1	1	1	1	1	1	1	1	1	1	7.80574	8.06218	7.72449	7.75194	7.26109	6.75023	8.10621	8.28688	8.56351	8.43357	8.94981	7.82224	8.73459	7.45028	7.88985	9.0462	7.21659
1372869_at	similar to GTP-binding protein NGB	1	1	1	1	1	0	1	1	1	1	1	1	1	1	1	1	1	1	1	1	1	1	1	1	1	1	1	1	1	1	1	7.2674	9.38405	7.61145	8.06328	9.44812	6.4457	7.56365	7.66791	7.88975	7.24456	7.41305	8.67874	7.26053	7.05787	10.0135	7.54526	7.4138
1372870_at	KDEL (Lys-Asp-Glu-Leu) endoplasmic reticulum protein retention receptor 3 (predicted)	1	1	1	1	1	0	1	1	1	1	1	1	1	1	0	0	1	1	1	1	1	1	1	1	1	0	0	0	1	1	1	8.38594	8.80158	7.56555	8.14734	7.42331	2.79217	7.95475	9.41617	9.20931	9.78163	9.8496	6.85139	8.60843	7.5133	5.43445	3.52487	8.79511
1372884_at	Transcribed locus	1	1	1	1	0	1	0	0	0	0	0	0	1	1	1	1	1	0	1	1	1	0	0	0	0	0	0	0	0	0	1	6.52402	7.90373	7.53177	8.42951	3.31701	9.30509	4.58916	5.16451	4.13132	4.25585	3.90848	3.66855	6.62521	6.64715	7.55726	7.04215	7.89385
1372889_at	Solute carrier organic anion transporter family, member 2a1	1	0	1	1	0	0	1	1	1	1	1	1	1	0	1	1	1	1	0	0	1	1	0	1	1	1	0	1	1	1	1	7.4646	3.62782	6.54901	8.40653	3.3461	2.74758	9.84078	8.7637	8.43983	8.0284	8.78163	7.26934	9.1873	3.78944	8.04767	11.6923	12.6596
1372891_at	similar to 2810437L13Rik protein (predicted)	1	1	1	1	1	1	1	1	1	1	1	1	1	1	1	1	1	1	1	1	1	1	1	1	1	1	1	1	1	1	1	8.78255	7.16532	8.51162	7.79344	7.46831	7.5197	8.98456	8.85281	9.56241	8.74913	9.26352	8.18375	9.21692	8.73875	9.10719	9.08382	7.61672
1372897_at	hypothetical gene supported by NM_175869	1	0	1	1	1	0	1	1	1	1	1	0	1	1	1	0	1	1	0	1	1	0	1	0	0	1	0	1	1	1	1	7.6516	5.73464	8.1568	8.01689	8.26185	3.43202	7.27212	7.48852	6.81267	6.72711	6.60547	5.80476	7.98901	6.99709	7.82895	3.54776	7.77345
1372904_at	MOB1, Mps One Binder kinase activator-like 2B (yeast) (predicted)	1	1	1	1	1	0	1	1	1	1	1	1	1	0	0	0	1	1	0	0	1	0	1	1	1	1	1	1	0	1	1	6.91251	7.05825	7.0639	7.40467	8.82887	5.51101	8.15344	7.7072	7.82822	8.28011	8.22109	9.70515	6.85223	5.72481	5.46893	5.04223	7.42671
1372907_at	ATPase, H+ transporting, V0 subunit E isoform 2	1	1	1	1	0	1	1	1	1	1	1	1	1	1	1	1	1	1	1	1	1	1	1	1	0	1	0	1	1	1	1	8.85946	7.29411	6.88528	7.86351	4.72242	10.7129	8.61989	8.26422	9.09698	8.85334	9.48115	7.19013	7.54821	8.17977	9.81078	7.50591	7.85313
1372916_at	mitochondrial ribosomal protein S27 (predicted)	1	1	1	0	1	1	1	1	1	1	1	1	1	1	1	1	0	1	1	1	1	0	0	1	1	1	1	1	1	1	1	7.04609	7.89743	8.36474	6.39713	7.54578	6.93446	8.2549	8.0146	8.27864	7.51629	7.83595	7.02155	7.46166	8.65066	6.99747	7.47316	6.05734
1372919_at	---	1	1	1	1	1	1	1	1	1	1	1	1	1	1	1	1	1	1	1	1	1	1	1	1	1	1	1	1	1	1	1	9.02261	8.70911	10.8306	8.77313	8.85552	8.87684	8.90117	9.11825	8.75364	8.81188	8.52042	9.09668	9.13328	8.53266	8.94477	9.50331	9.20534
1372921_at	Transcribed locus	1	1	1	1	1	1	1	1	1	1	1	1	1	1	0	0	0	1	1	1	0	0	1	1	0	1	0	1	1	1	0	5.83957	8.32094	6.94804	8.82636	8.78429	10.0239	9.36091	9.84655	9.35315	9.04968	8.93868	9.36278	8.37705	9.50974	6.43817	2.57759	5.46382
1372929_at	potassium large conductance calcium-activated channel, subfamily M, alpha member 1	0	1	1	1	0	1	1	1	1	1	1	0	1	0	0	0	0	0	1	1	0	1	1	1	1	0	0	0	0	1	1	3.34802	6.59404	6.66759	11.0442	3.1806	7.90454	7.83785	9.32751	7.63309	7.78575	7.58097	3.34873	9.31074	2.78703	3.58919	2.58104	3.48752
1372966_at	hypothetical LOC298504 (predicted)	0	0	0	0	0	0	0	0	1	0	1	0	0	0	0	1	0	0	0	0	0	0	0	0	1	0	0	0	0	0	0	2.72213	2.42159	4.56541	2.37453	2.41786	5.25735	2.65499	2.68758	6.87649	2.364	7.05436	2.34192	2.60662	2.37329	2.30963	9.77728	2.51992
1372968_at	SET binding factor 1 (predicted)	1	1	1	1	1	1	1	1	1	1	1	1	1	1	1	1	0	1	1	1	1	1	1	1	1	1	1	1	0	1	0	6.7604	6.8549	6.87046	6.70441	7.5965	8.76558	8.25534	8.45208	7.79336	8.5774	7.70334	8.23606	6.98397	6.70283	6.68145	7.05052	6.61125
1372986_at	---	1	0	0	1	1	1	0	0	0	0	0	1	0	1	1	1	1	1	0	1	0	0	0	0	1	1	0	0	0	1	0	7.70756	5.79935	6.40667	7.11881	8.5979	8.24608	6.43868	6.03918	5.9351	6.35164	6.26742	6.78126	6.28638	6.66921	7.17655	6.31716	8.88605
1373014_at	beta-1,3-glucuronyltransferase 3 (glucuronosyltransferase I) (predicted)	1	1	1	0	0	1	1	0	1	1	0	0	0	0	1	1	0	1	0	0	1	0	1	1	0	1	0	1	1	0	1	6.74681	6.64525	7.35714	5.55173	6.61826	8.19331	6.58407	6.36201	6.33285	6.56648	6.4658	6.4934	6.15707	6.16404	6.57936	6.73045	6.14638
1373015_at	ring finger protein 11 (predicted)	1	1	1	1	1	1	1	1	1	1	1	1	1	1	1	1	1	1	1	1	1	1	1	1	1	1	1	1	1	1	1	10.2056	11.1168	10.3113	11.203	11.3078	11.7132	9.97969	10.2888	9.64623	9.73377	9.24878	8.75797	11.0099	10.8571	10.6704	9.50451	10.2406
1373025_at	complement component 1, q subcomponent, gamma polypeptide (predicted)	1	1	1	1	1	0	1	1	1	1	1	1	1	1	1	1	1	1	1	1	1	1	0	1	1	1	0	1	1	1	1	10.7177	6.88005	7.81406	7.72265	9.88784	5.54776	8.62832	7.4652	7.53767	7.47115	8.24813	10.8575	7.2448	6.8154	6.45247	8.86418	7.62957
1373026_at	similar to RIKEN cDNA 2410030K01 (predicted)	0	0	0	0	1	0	1	1	1	1	1	1	0	0	0	1	0	0	0	0	0	0	0	0	0	1	1	1	0	0	0	3.99412	4.58899	3.86963	3.50506	9.87056	3.3966	7.10224	6.80857	7.72857	7.81755	7.99633	7.45829	6.29924	4.3684	3.81866	5.90069	4.25632
1373032_at	musculoskeletal, embryonic nuclear protein 1	1	0	1	1	0	0	1	1	1	1	1	1	1	1	0	0	1	1	1	1	0	1	0	1	1	0	0	0	1	1	1	8.3246	3.58577	8.0714	10.2075	4.62204	5.6076	8.4763	8.99143	7.58895	8.00997	7.2175	6.88676	9.41219	7.107	5.20853	2.78352	7.67546
1373037_at	ubiquitin-conjugating enzyme E2L 6 (predicted)	1	0	0	0	1	0	1	1	1	1	1	0	0	0	0	1	1	0	0	0	0	0	0	0	0	1	0	0	1	1	1	7.64319	4.94885	5.63406	6.27558	7.14529	3.89311	7.84422	7.1348	8.30625	8.80714	9.1167	6.44794	6.26803	6.2901	5.23794	8.98853	7.19354
1373050_at	Transcribed locus	1	0	1	1	1	1	1	1	1	1	1	1	1	1	1	0	1	1	1	1	1	0	1	1	0	1	1	1	1	1	1	7.98806	5.56058	8.22961	9.41955	8.50809	7.20369	8.32898	8.16962	7.93003	8.80903	8.425	9.42335	7.36967	6.76056	8.84332	4.26898	7.29717
1373053_at	Transcribed locus, weakly similar to XP_576559.1 PREDICTED: similar to Ormdl1 protein [Rattus norvegicus]	1	0	1	1	1	1	1	1	1	1	1	1	1	1	1	1	1	1	1	1	0	1	1	1	1	1	0	1	1	1	1	6.51159	5.81099	6.38157	7.08982	7.63446	7.03056	8.20266	9.01501	8.0754	7.74697	7.5896	7.94907	9.52957	7.83699	9.36104	7.46961	7.17752
1373067_at	Catenin (cadherin associated protein), beta 1, 88kDa	1	1	1	1	1	1	1	1	1	1	1	1	1	1	1	1	1	1	1	1	1	1	1	1	1	1	1	1	1	1	1	12.2831	12.9964	11.8466	12.3662	12.1066	11.7512	12.6442	12.9951	12.2242	12.8022	12.2002	11.9772	12.597	12.3704	12.5926	11.8644	12.6003
1373079_at	Transcribed locus, weakly similar to XP_342574.1 PREDICTED: similar to Csr1 [Rattus norvegicus]	1	1	1	1	1	1	1	1	1	1	1	1	1	1	1	1	1	1	1	1	1	1	1	1	1	1	1	1	1	1	1	9.56853	10.2476	9.52518	9.91809	8.64061	9.76651	8.37086	9.94714	8.74661	8.41935	8.27345	9.30921	10.0298	8.65693	9.50351	10.5845	10.0467
1373082_at	Protein kinase inhibitor, alpha	1	1	1	1	1	1	1	1	1	0	0	1	1	1	0	0	1	1	1	1	1	0	1	0	1	1	0	1	1	1	0	7.9176	8.69594	7.53798	9.03811	6.70396	10.1907	7.3978	7.58242	6.61819	6.36649	6.18471	7.28617	7.85601	12.3169	6.00939	3.44274	7.64847
1373092_at	Transcribed locus	1	1	1	1	1	1	1	1	1	1	1	1	1	1	1	1	1	1	1	1	1	1	1	0	1	1	1	1	1	1	1	11.1711	11.2442	9.96215	10.3995	8.7694	6.88099	8.61727	8.63313	7.58738	7.72537	7.83892	9.41975	8.82529	9.52202	9.02883	7.25473	10.8423
1373093_at	similar to Mitogen-inducible gene 6 protein homolog (Mig-6) (Gene 33 polypeptide) (predicted)	1	1	1	1	0	1	1	1	1	1	1	1	1	1	1	1	1	1	1	1	1	1	1	1	1	1	1	1	1	1	1	10.5332	8.1203	10.1984	10.0135	4.09301	8.65124	9.92522	9.87464	8.88527	9.89317	9.50018	8.86183	9.46235	8.25936	11.804	12.8741	10.3323
1373100_at	similar to RIKEN cDNA 2900010J23	1	1	1	1	1	1	1	1	1	1	1	1	1	1	1	1	1	1	1	1	1	1	1	1	1	1	1	1	1	1	1	9.81597	10.112	9.55927	10.1194	9.24833	9.995	9.66497	9.46453	9.90939	9.78627	9.93419	10.213	9.94226	9.64895	9.54094	9.64512	10.0589
1373104_at	similar to mKIAA0376 protein (predicted)	0	0	0	0	0	0	1	0	1	1	1	0	0	0	0	0	1	0	1	1	0	0	1	1	0	1	0	1	0	0	0	5.49449	6.40627	5.27733	6.32785	5.30484	5.74753	6.43234	6.26915	6.97451	7.28396	7.34979	6.36895	5.95131	6.42057	6.2381	4.87027	8.34772
1373108_at	protein phosphatase 1, regulatory (inhibitor) subunit 3C (predicted)	1	0	1	1	0	1	1	1	1	1	0	0	1	1	0	1	1	0	1	1	0	0	0	0	1	1	0	0	1	1	1	8.5505	4.48923	10.8682	10.5651	4.46064	9.5648	7.28314	7.76596	6.87498	6.92037	6.42844	5.53238	8.09009	12.0649	5.62896	11.5291	8.485
1373110_at	Transcribed locus	1	0	0	0	0	0	0	0	0	0	0	0	0	0	1	1	0	0	0	0	1	0	1	0	1	0	0	0	0	1	0	8.88214	3.45292	4.64111	3.83004	2.69933	2.06776	2.19049	2.23906	2.12348	2.14422	2.10807	2.76789	2.4034	3.69289	7.95153	9.05161	3.00532
1373117_at	ubiquitin-like, containing PHD and RING finger domains 2 (predicted)	1	1	1	1	1	1	1	1	1	1	1	1	1	1	1	1	1	1	1	1	1	1	1	1	1	1	1	1	1	1	1	8.30023	7.96867	7.64272	8.49007	8.42398	8.548	8.09493	8.10968	8.02849	8.20893	8.4112	10.9039	8.52958	7.89477	9.2453	8.22053	8.65763
1373124_at	Rous sarcoma oncogene	0	0	0	1	1	1	0	0	1	1	1	0	1	0	0	0	0	0	0	0	0	0	0	1	0	1	0	0	0	0	1	4.35564	3.52831	4.95797	6.77681	6.67458	7.09855	4.92372	5.05627	6.93986	6.9097	7.01223	6.35102	6.4429	4.0877	6.10996	3.94792	5.94691
1373130_at	Myomesin 2	0	1	0	0	0	0	0	0	0	0	0	0	0	1	0	0	0	0	1	1	1	0	0	0	1	0	1	0	1	0	0	2.68089	8.80388	4.3389	2.4757	2.31346	2.17624	3.70194	3.98358	2.2435	2.32563	2.27462	2.19877	2.56757	13.051	2.35837	2.25172	5.54863
1373138_at	nudix-type motif 5	1	0	1	1	1	0	1	0	1	1	1	1	0	0	0	0	0	1	0	0	0	0	0	1	1	0	0	1	0	1	1	6.86311	5.52988	6.97452	6.90285	6.98031	3.70424	7.29619	6.4181	9.29673	9.15197	10.2434	7.07487	6.4197	4.37534	6.07038	6.35029	6.32321
1373144_at	similar to Ac2-125	0	1	1	0	0	1	1	1	1	1	1	1	1	1	1	1	0	0	0	1	0	1	1	1	0	0	0	0	1	1	1	6.13988	6.28712	7.17715	6.50131	4.91747	9.58196	8.08309	7.78399	8.49582	8.42826	8.18498	6.60323	6.94663	6.79166	7.14797	7.01852	6.41636
1373149_at	similar to yippee-like 3	1	1	1	1	1	1	1	1	1	1	1	1	1	1	1	1	1	1	1	1	1	1	1	1	1	1	1	1	1	1	1	9.16151	7.05919	9.26428	8.14468	9.66082	10.174	8.85695	8.53555	7.7583	9.18661	8.53302	9.62375	8.40086	8.16131	7.98387	7.8605	9.36985
1373152_at	protease, serine, 23	1	1	1	1	1	1	1	1	1	1	1	1	1	1	1	1	1	1	1	1	1	1	1	1	1	1	0	0	1	1	1	11.5752	8.25148	10.7312	11.4153	7.60551	7.37441	10.4176	11.1511	9.42267	11.9321	9.62987	9.05087	12.7293	10.0616	11.5196	9.42226	12.1913
1373161_at	similar to RIKEN cDNA 6530411B15	1	1	0	1	0	0	1	1	1	1	1	0	1	1	1	1	1	1	0	0	1	1	0	1	0	0	0	0	1	1	1	7.96945	10.0836	6.368	9.43075	2.96174	6.33629	10.5504	10.0913	9.82839	10.1575	10.0429	4.84545	10.7051	8.2202	8.94527	8.80935	8.23277
1373163_at	Transcribed locus	0	1	0	0	0	1	0	0	0	0	0	1	0	1	0	1	1	1	1	1	1	0	1	0	1	1	1	1	1	0	0	5.97063	7.02807	5.60142	6.08703	5.8189	6.76891	6.15534	5.90039	5.56729	5.69372	5.96516	8.2944	5.88819	9.09646	5.4155	6.42979	6.63876
1373175_at	similar to RIKEN cDNA 1100001H23 (predicted)	1	1	1	0	1	0	1	1	1	1	1	1	0	1	1	1	1	1	1	1	1	0	0	0	1	1	1	1	1	0	1	10.7215	12.5947	11.2624	4.74108	12.1534	2.37856	9.26597	7.14276	9.40443	9.81172	9.78611	10.3133	6.44496	11.3261	7.77832	11.7774	7.52909
1373176_at	Polymerase (DNA-directed), delta 3, accessory subunit	0	0	0	1	1	0	0	1	1	1	1	1	1	0	0	1	1	1	0	0	0	0	1	0	1	1	1	1	1	1	1	6.0405	5.67226	5.02518	7.21954	8.61155	6.22514	6.52755	6.89256	6.50382	6.8533	6.73341	7.78856	6.79655	5.45879	6.49685	7.13915	6.78587
1373177_x_at	similar to Myosin IXb (Unconventional myosin-9b) /// hypothetical LOC287921 /// hypothetical LOC291888 /// similar to spermatogenesis associated glutamate (E)-rich protein 4d /// similar to spermatogenesis associated glutamate (E)-rich protein 4d /// similar to protein phosphatase 1 /// hypothetical LOC363367 /// similar to spermatogenesis associated glutamate (E)-rich protein 4d /// hypothetical…	0	0	0	0	0	1	0	0	0	0	0	0	0	0	0	0	0	0	0	0	1	0	1	0	0	0	1	1	0	0	0	4.2172	5.69017	5.03988	4.6416	5.44513	7.60662	4.39595	4.23276	4.28689	4.13859	4.2537	4.95314	4.49828	4.82413	3.81161	4.78018	3.74612
1373178_at	Transcribed locus, moderately similar to XP_580018.1 PREDICTED: hypothetical protein XP_580018 [Rattus norvegicus]	1	1	1	1	1	1	1	1	1	1	1	1	1	1	1	1	1	1	1	1	1	1	1	1	1	1	1	1	1	1	1	9.68692	8.37804	9.08415	9.05356	7.18792	8.09455	7.24125	6.9086	7.27271	6.92869	7.56218	9.72288	9.31774	9.35377	11.3757	11.6252	11.2469
1373180_at	Transcribed locus	1	0	0	1	1	1	0	0	0	0	0	1	0	0	1	0	0	1	0	0	0	0	1	0	1	1	0	1	0	1	0	7.05098	4.6444	5.36243	7.40518	6.74487	11.0535	4.6804	5.04094	4.33272	4.8987	4.78295	7.9887	5.00097	5.25957	7.90574	3.84193	6.06031
1373201_at	Dihydrolipoamide branched chain transacylase E2	1	1	1	1	1	1	1	1	1	1	1	1	1	1	1	1	1	1	1	1	1	1	1	1	1	1	0	1	1	1	1	9.68764	9.85645	9.39837	8.15233	7.30842	6.73519	7.80658	7.94122	7.77948	7.32608	7.14216	7.41046	10.2356	10.1293	9.83706	9.19827	8.12644
1373204_at	hypothetical LOC297077 (predicted)	1	1	1	1	1	1	1	1	1	1	1	1	1	0	1	1	1	1	1	1	1	1	1	0	1	1	1	1	1	1	1	8.61549	10.7165	7.31538	9.53431	7.18835	7.3268	10.4125	10.18	9.88463	10.2891	10.0423	10.1332	8.88811	6.39429	9.03726	10.9794	8.2849
1373207_at	Transcribed locus	1	1	0	1	0	1	1	1	1	1	1	0	1	0	1	1	1	0	0	0	1	0	1	0	1	1	0	0	1	0	0	7.2043	10.0121	3.12558	6.8789	6.51076	7.26012	8.80796	9.35636	9.236	10.0606	9.00902	3.78441	7.09117	2.87533	7.11188	6.74949	6.98628
1373210_at	laminin B1 subunit 1 (predicted)	1	1	1	1	0	0	1	1	1	1	1	1	1	1	1	0	1	1	1	1	1	1	1	1	1	1	0	1	1	1	1	10.9063	10.1746	9.89719	10.4624	5.01138	6.28839	9.60822	9.43767	9.1936	9.09199	9.17017	9.14983	9.43793	10.6349	9.82513	5.71144	9.86111
1373222_at	hexosaminidase A	1	1	1	1	1	1	1	1	1	1	1	1	1	1	1	1	1	1	1	1	1	1	1	1	1	1	1	1	1	1	1	10.1939	12.0661	9.68109	10.3706	10.4429	8.77194	10.1888	10.3528	10.3764	10.0556	10.1074	9.90991	10.6419	8.95954	11.5651	10.9913	9.72939
1373223_at	Transcribed locus	1	0	0	1	0	1	0	0	1	0	0	0	0	0	0	0	0	0	0	0	1	0	1	0	0	0	0	0	0	1	0	7.42812	4.8606	5.41233	6.94123	4.13628	11.6455	5.8794	6.45318	6.31862	6.23153	6.23544	5.30472	6.03789	5.46509	3.99223	4.66781	5.82255
1373229_at	Transcribed locus	0	1	1	0	1	0	1	0	1	0	1	0	0	1	0	1	0	0	1	1	0	0	0	0	0	1	1	1	0	0	0	6.26071	6.88357	6.90818	5.59368	7.43068	6.12379	6.5822	6.21272	6.85965	6.29515	6.68174	5.83281	5.82177	6.50116	5.89158	6.50906	5.37326
1373233_at	Transcribed locus	1	0	0	1	0	0	1	1	1	1	1	0	0	1	1	0	0	0	0	0	0	0	0	1	0	0	0	0	0	0	0	7.58691	2.71666	4.37197	7.0255	6.13017	5.91321	7.59194	7.0359	6.3736	9.30755	8.0478	4.56284	4.51769	6.65676	6.76397	4.21174	6.27852
1373239_at	Similar to hypothetical protein MGC32065 (predicted)	1	1	0	1	0	0	1	1	1	1	1	1	1	1	1	1	1	1	0	0	1	1	1	1	1	1	1	0	1	1	1	7.48601	9.00788	6.60192	8.23219	4.99909	5.43592	6.79394	7.01639	6.69479	6.84622	6.69235	7.64144	8.33971	7.43263	6.58026	6.74973	7.96226
1373240_at	dehydrogenase/reductase (SDR family) member 3 (predicted)	1	1	1	1	0	1	1	1	1	1	1	1	1	1	1	1	1	1	1	1	1	1	1	1	1	1	0	1	1	1	1	10.2057	10.0818	8.8779	9.05492	6.35371	6.72994	8.40578	8.64113	8.24873	7.91785	8.41301	6.99544	8.62745	8.54004	8.95556	10.0514	8.89229
1373252_at	Transcribed locus, strongly similar to NP_035841.1 formin-like 3 protein [Mus musculus]	0	1	0	0	1	0	0	0	0	0	0	1	0	1	0	0	1	1	0	0	1	0	0	0	0	1	0	1	0	0	0	5.35471	6.93866	6.437	4.9669	8.56866	3.91525	4.31936	4.37551	4.13781	4.25642	5.02648	8.89731	4.36736	6.69342	6.43218	4.51125	8.00358
1373254_at	---	0	1	0	1	0	0	0	0	0	0	0	0	1	1	1	1	0	0	1	1	0	0	1	0	1	0	0	1	1	1	1	6.02018	7.23646	6.00114	6.56613	5.09554	6.30749	5.86752	6.20502	5.77018	5.81132	5.89222	5.51749	12.4362	6.84971	6.75754	5.67664	5.31373
1373266_at	similar to downregulated in renal cell carcinoma (predicted)	1	0	1	1	0	1	0	0	0	0	0	0	0	1	1	0	1	0	1	1	0	0	1	0	1	0	0	0	0	1	0	7.92988	3.0079	6.80982	6.64693	2.51182	12.4122	4.98758	4.95087	4.13339	4.43271	4.31779	4.32879	4.49837	7.27205	7.67267	3.67209	7.57554
1373267_at	Sh3 domain YSC-like 1 (predicted)	0	0	0	1	1	0	1	1	1	1	1	0	1	0	1	1	1	0	0	0	0	1	0	1	1	1	1	0	1	1	1	6.19203	5.04156	4.72439	8.81473	9.5157	4.87711	9.23442	9.3829	9.1358	9.422	8.93136	4.14031	9.30488	4.59871	9.0178	7.07913	6.70948
1373272_at	Pleckstrin homology domain containing, family A member 5	1	1	0	1	1	1	1	1	1	1	1	1	1	1	1	1	1	1	0	0	1	1	1	1	1	1	1	0	0	1	1	6.70886	7.12009	4.89778	8.53526	6.75046	8.39817	8.04858	8.19782	8.01971	8.51015	7.86591	6.83903	7.42884	7.36151	8.28379	7.0318	7.3701
1373278_at	nuclear factor, erythroid derived 2,-like 1 (predicted)	1	1	1	1	0	1	1	1	1	1	1	0	1	1	1	0	1	0	1	1	1	1	1	1	1	1	0	1	1	1	1	7.27059	7.61263	8.11417	7.01462	5.85655	7.80578	7.00068	7.08798	7.33831	7.43856	7.05361	6.15337	7.06804	8.85935	6.95997	6.55839	7.42857
1373286_at	CSX-associated LIM	0	0	1	1	0	0	1	1	1	1	1	0	1	1	0	0	1	0	0	0	0	0	0	0	0	0	0	0	0	1	0	5.12857	3.35979	8.78318	7.73955	2.78227	2.53154	8.68424	8.75381	8.46143	8.60326	8.83098	3.70361	8.15287	9.14279	3.98511	2.68316	6.95489
1373303_at	similar to mKIAA3013 protein	0	1	0	0	1	0	0	0	0	0	0	0	0	0	1	0	0	0	0	0	1	0	1	0	0	0	0	0	0	1	0	5.16599	8.0466	5.51513	4.97184	8.18526	4.21538	5.55279	6.04795	5.19668	5.63067	5.41645	6.34338	5.33311	4.94459	6.4715	5.44183	5.58001
1373306_at	Similar to CG5805-PA (predicted)	0	1	1	0	0	1	0	0	1	1	1	0	0	0	1	1	0	0	0	0	0	0	0	1	0	0	0	0	0	0	0	5.92927	6.67052	7.38526	5.13288	5.73765	6.7451	5.33146	5.44786	6.41929	7.2889	7.15855	5.24078	4.91754	5.58915	6.49591	7.3355	5.00387
1373309_at	Similar to RIKEN cDNA 1810054O13 (predicted)	0	1	1	0	0	0	0	0	1	1	1	0	1	1	1	0	0	1	0	0	1	0	0	0	1	1	0	0	0	0	0	6.15034	10.765	7.16569	4.09152	5.38083	4.09687	5.48024	4.42623	9.14399	10.0968	12.6472	6.13793	9.87449	7.16303	8.2441	5.73873	4.09284
1373325_at	Type I keratin KA39	0	0	0	0	0	0	0	0	0	0	0	0	0	0	0	0	0	0	0	0	0	0	1	0	0	0	0	0	0	0	0	2.5578	2.97189	2.70412	2.51959	2.91922	2.69884	2.59173	2.54118	2.54392	2.53788	2.63569	2.54438	2.5611	2.62236	2.65868	2.91394	2.47124
1373330_at	similar to mKIAA1783 protein	0	0	0	0	0	0	1	1	1	1	1	0	1	0	0	0	0	0	0	0	0	0	0	0	0	0	0	0	0	0	0	2.46568	2.59625	2.514	2.44557	2.6426	2.4129	10.5097	10.4587	10.167	11.0745	10.2243	2.67791	7.2142	2.47872	5.81407	2.56164	2.44959
1373336_at	G protein-coupled receptor, family C, group 5, member B (predicted)	1	0	1	0	0	1	0	0	0	0	0	0	0	1	0	0	0	0	0	0	0	0	0	0	0	0	0	0	0	0	0	7.42971	5.76201	6.31716	5.12271	3.42799	9.39139	4.17803	4.36013	3.84076	3.95059	3.92847	4.34814	4.55327	6.68124	5.6823	3.32045	4.17945
1373345_at	amphoterin induced gene 2	0	0	0	0	0	0	0	1	0	0	0	0	0	0	0	1	1	0	0	0	0	0	1	0	0	0	0	0	0	0	1	6.02862	5.6554	5.83507	6.14118	3.85908	5.64354	5.59358	7.25229	5.8208	5.58955	5.6606	5.41444	5.4109	5.84249	4.77271	6.77851	10.6221
1373347_at	DMT1-associated protein	0	1	0	0	0	0	0	1	0	1	0	0	1	0	1	0	0	0	0	0	0	1	1	1	0	0	0	0	0	1	0	6.07403	6.62596	6.14858	5.59363	6.26915	5.41589	6.38437	7.31255	6.31094	6.65535	6.405	5.63768	6.6372	5.84597	6.53563	5.95485	6.44981
1373374_at	LIM domain only 4 (predicted)	1	1	1	1	1	1	1	1	1	1	1	1	1	1	1	1	1	1	1	1	1	1	1	1	1	1	1	1	1	1	1	11.4976	10.8596	10.8626	12.5994	12.555	12.0227	11.0178	11.5795	10.0215	10.367	9.66865	10.7676	11.6617	11.6713	10.5567	9.89974	11.6325
1373377_at	sodium channel modifier 1 (predicted)	0	0	0	0	0	0	0	0	1	1	1	1	0	1	1	0	0	0	1	1	0	0	0	0	0	0	1	1	1	1	0	5.64323	5.72045	5.97237	6.19898	5.8632	5.71487	6.21074	6.12626	7.50497	6.74269	7.00962	6.81175	6.04535	6.8906	8.15379	5.96262	5.73027
1373393_at	similar to Ext1	1	1	1	1	1	1	1	1	1	1	1	1	1	1	1	1	1	1	1	1	1	1	1	1	1	1	0	0	1	1	1	9.00196	7.00208	7.97133	8.2929	7.16805	7.06902	8.76534	8.51247	9.49021	9.963	9.68411	7.1753	7.44669	8.30012	7.26628	8.5579	8.82778
1373398_at	Tripartite motif protein 37 (predicted)	0	0	0	1	1	1	0	0	1	1	1	1	0	0	1	0	1	1	0	0	0	0	1	0	0	1	1	1	0	1	1	4.70025	5.25858	4.02817	6.9937	7.62915	10.3799	6.12452	6.28973	6.86437	6.76202	6.70106	7.69165	6.24888	5.04844	6.66501	5.20043	6.63707
1373416_at	similar to FAD104 (predicted)	1	1	1	1	0	0	1	1	1	1	1	1	1	1	1	1	1	1	1	1	1	1	1	1	1	1	0	0	1	1	1	9.02991	7.57131	8.04419	8.40448	5.26864	4.38939	7.1854	8.88506	7.02478	7.47614	7.01661	6.90776	8.35815	7.96355	8.38161	9.32943	8.40576
1373419_at	---	1	1	1	1	0	1	1	1	1	1	1	0	0	1	1	1	1	0	1	1	1	0	1	1	1	0	0	0	1	1	1	7.81483	7.89623	7.30338	6.86766	3.36901	7.0712	6.99435	6.99839	7.07834	8.22841	7.56322	4.58176	6.4927	7.567	7.60119	7.52315	7.28222
1373425_at	similar to CDC-like kinase 2	1	1	1	1	1	1	1	1	1	1	1	1	1	1	1	1	1	1	1	1	1	1	1	1	1	1	1	1	1	1	1	7.92533	7.98303	7.31916	7.95822	8.00943	7.35795	8.11272	8.05917	8.13016	8.19253	8.40748	9.45943	7.9135	6.9335	8.84787	7.76424	8.52732
1373427_at	Ras-related GTP binding D (predicted)	0	1	0	0	0	0	0	0	0	1	1	0	0	1	1	0	0	0	1	1	0	1	1	1	0	1	1	1	0	0	0	2.80016	7.27249	4.96759	3.92914	3.12281	5.26926	3.96133	5.84313	6.0961	8.44266	8.30717	4.86677	6.56294	7.95671	7.13738	2.65304	3.37226
1373429_at	cAMP responsive element binding protein-like 1	1	1	0	1	1	1	1	1	1	1	1	1	1	0	1	1	1	1	0	0	1	1	1	1	1	1	1	1	1	1	1	6.70096	7.84136	6.37682	7.09807	8.61359	7.39996	7.65378	7.56079	7.71468	7.57706	7.77385	7.86208	7.47236	6.20577	6.66111	7.13535	7.1376
1373464_at	similar to cDNA sequence BC023106 (predicted)	1	1	1	0	0	0	1	1	1	1	1	0	0	0	0	1	0	0	0	0	1	0	1	1	0	1	1	0	0	0	0	6.84594	6.72305	7.53249	5.77018	6.56834	5.71476	7.29157	6.68069	7.23312	7.444	7.44887	5.99515	6.08056	6.31747	6.23384	6.66791	6.51417
1373465_at	PQ loop repeat containing 1 (predicted)	1	0	0	1	1	1	1	1	0	0	0	0	1	1	1	1	1	1	1	1	1	1	1	1	1	1	1	1	1	1	1	6.7613	5.9673	5.8186	7.25395	9.2342	6.89397	7.25789	7.55268	5.55735	5.89074	5.65401	6.33888	7.58371	6.63886	8.76373	9.60398	8.55361
1373486_at	similar to scotin (predicted)	0	0	0	0	0	1	0	0	0	0	0	0	0	1	0	0	0	0	1	1	0	0	1	0	0	0	0	0	0	0	0	3.83799	4.33125	5.78452	5.07473	4.09891	8.21121	4.21535	4.14118	3.93671	3.63496	3.73139	3.81177	4.89942	6.52829	3.73766	3.93721	5.76187
1373496_at	similar to Mkrn1 protein	1	0	1	0	1	1	1	1	1	1	1	1	1	1	1	1	1	1	0	0	0	1	1	1	1	1	1	1	1	1	1	7.82766	6.38284	7.50621	6.45729	11.5548	6.60707	10.0152	9.6108	9.94683	10.1617	9.70358	7.34148	8.11756	7.18796	7.295	7.80788	7.50705
1373506_at	Guanylate nucleotide binding protein 2	0	1	0	1	0	1	1	1	1	1	1	1	1	0	1	0	1	1	0	0	1	1	1	1	1	1	1	1	1	1	1	5.03162	7.34141	5.44089	7.45989	6.14679	7.5079	8.76064	8.75359	8.39866	8.9576	8.79228	8.63794	8.87475	5.31903	8.20706	5.73396	6.91411
1373513_at	GTP cyclohydrolase 1	0	1	0	0	1	0	1	1	1	1	1	0	1	0	0	1	1	0	0	0	1	0	0	0	0	1	0	0	1	0	0	5.12916	7.87907	4.33637	3.83298	9.94382	3.8604	7.67746	8.2136	7.87829	8.06736	8.00032	4.02004	7.02392	4.6912	3.57205	9.64513	6.64689
1373520_at	CDNA clone IMAGE:7367270	0	1	0	0	1	1	1	0	1	0	0	1	0	0	0	1	1	1	0	0	1	0	0	0	1	1	0	1	0	0	0	5.75058	7.19896	6.52911	5.80977	8.37694	7.45997	6.53567	6.29593	6.30489	6.09082	6.21374	6.95039	6.64117	6.30662	5.61789	6.85922	7.33467
1373521_at	similar to RIKEN cDNA D430044G18 (predicted)	0	0	0	0	0	0	0	0	0	0	0	0	0	0	1	0	0	0	0	0	1	0	0	0	0	0	0	0	0	0	1	2.56581	2.63836	2.47254	3.60292	5.922	2.33376	2.36038	2.35433	2.40884	2.3568	2.35652	2.60442	2.39251	2.67298	7.17743	2.49366	5.32169
1373523_at	Fc fragment of IgG, low affinity IIIa, receptor for (CD16)	0	1	0	0	0	0	0	0	0	0	0	0	0	0	0	0	1	0	0	0	0	0	0	0	0	1	0	0	0	0	0	2.94143	6.58013	2.80285	2.64049	5.55856	2.82057	3.16757	2.55388	2.76087	2.60871	2.68131	3.91627	2.54207	2.70073	5.27426	5.07476	7.73278
1373533_at	---	1	1	1	1	0	1	1	1	1	0	0	1	1	1	1	1	1	1	1	1	1	1	1	1	1	1	1	0	1	1	1	8.70129	8.74472	9.07008	9.40795	5.5624	9.61759	7.40243	7.36738	6.28273	6.22653	6.54238	6.79324	8.22599	10.1161	7.82445	9.65583	11.2388
1373536_at	---	1	1	1	1	1	1	1	1	1	1	1	1	1	1	1	1	1	1	1	1	1	1	1	1	1	1	1	1	1	1	1	7.98836	7.3216	7.45867	8.32821	6.94093	9.08331	12.8937	11.3346	8.21291	10.7052	8.4884	8.48242	7.15854	7.97844	12.0186	7.561	9.64932
1373544_at	chemokine (C-X-C motif) ligand 9	1	0	0	0	0	0	0	0	0	0	0	1	0	0	0	1	0	1	0	0	1	0	0	0	0	1	0	0	0	0	0	7.59369	2.76179	5.99604	2.8708	2.48847	2.09178	2.60079	2.72515	2.22124	2.84176	2.49251	7.05808	2.1499	5.15777	2.79129	7.51615	3.18673
1373554_at	similar to SPRY domain-containing SOCS box protein SSB-1 (predicted)	1	1	1	1	0	1	1	1	1	1	1	0	0	0	0	0	1	0	0	1	1	0	0	1	1	0	0	0	1	1	0	8.68402	8.15174	9.49363	7.38627	4.17997	6.58273	6.72295	6.98423	7.05472	8.16677	7.70447	6.07778	6.09563	6.28362	6.05716	3.0768	7.31116
1373578_at	Tripartite motif protein 2	0	0	1	1	0	1	1	1	1	1	1	0	1	1	1	1	1	0	0	0	1	0	1	1	1	0	0	0	1	1	1	6.51925	6.48186	7.59244	8.22676	3.33468	11.4863	9.73477	9.95672	9.11728	10.2716	9.79367	5.37691	9.67159	7.57126	8.57385	7.41083	8.4697
1373583_at	Transcribed locus	0	0	0	1	1	0	0	0	0	0	0	0	0	0	1	1	0	0	1	0	0	0	1	0	1	0	1	1	0	1	0	6.1495	6.01449	5.51183	7.1059	7.16669	6.19115	5.82261	5.84128	5.33717	5.37091	5.36785	6.1614	6.07948	5.8892	7.56713	7.16689	6.53286
1373590_at	stomatin (predicted)	1	1	1	1	1	0	1	1	1	1	1	1	1	1	1	1	1	1	1	1	1	1	1	0	1	1	1	1	1	1	1	11.9501	12.4743	10.9225	9.66968	11.9979	4.40668	8.085	8.29694	8.08171	7.98491	8.80125	8.61675	7.94542	8.06484	8.13853	6.36372	9.66707
1373592_at	similar to SPI6	1	1	0	1	0	0	0	0	0	0	0	1	0	0	1	1	1	1	0	0	1	1	1	0	1	1	0	1	1	1	1	7.60673	9.63952	6.10913	8.38532	5.13339	5.96562	5.71905	5.88434	5.76192	5.80569	6.32121	9.82161	6.55429	5.70121	6.74076	6.8888	9.85773
1373615_at	frizzled-related protein (predicted)	1	1	1	0	0	0	0	0	0	0	0	0	0	0	1	0	0	0	0	0	0	0	0	0	0	1	0	0	0	1	0	6.92767	12.6347	8.84465	3.54299	2.29714	3.13542	4.2269	5.91334	5.35104	5.7211	5.84858	2.32596	4.01314	3.08952	8.12625	2.75732	4.29503
1373685_at	similar to low density lipoprotein receptor-related protein binding protein	0	0	0	0	0	0	0	0	0	0	0	0	0	0	1	0	0	0	0	0	0	0	1	0	0	0	1	1	0	0	0	4.56843	4.72813	4.92417	5.64864	4.92208	5.84386	4.28563	5.85743	5.54959	4.73048	5.04886	6.53414	6.33266	4.98067	7.41127	4.8184	5.49294
1373733_at	Bcl-2-related ovarian killer protein	1	1	0	1	0	1	1	1	1	1	1	1	1	1	1	0	0	1	0	0	1	1	0	0	1	0	1	0	1	1	1	6.43377	9.05957	5.28031	9.13912	5.13298	7.84943	10.4878	10.3047	8.43567	8.46045	7.5587	7.39669	8.54892	7.302	7.49247	4.48121	6.34745
1373742_at	gene rich cluster, C9 gene (predicted)	1	1	0	1	1	0	1	1	1	1	1	1	1	0	0	0	1	1	0	0	1	1	1	1	1	1	1	0	1	1	0	6.93913	7.81242	5.51496	7.17156	6.90364	3.88328	7.43259	7.30049	7.55994	7.89218	7.72073	6.80047	6.76589	5.1971	6.43493	6.53983	6.94837
1373747_at	similar to cornichon-like protein (predicted)	0	0	0	0	0	1	0	0	0	0	0	0	0	0	0	0	0	0	0	0	0	0	1	0	0	0	1	0	0	0	0	2.14456	2.24931	2.2781	2.12461	2.78783	10.0154	2.12746	2.14204	2.12903	2.12452	2.12382	2.11921	2.19788	2.20237	2.11646	2.17691	2.0782
1373748_at	PDZ domain containing RING finger 3 (predicted)	1	1	1	1	0	1	1	1	1	1	1	0	1	1	1	1	1	1	1	1	1	1	1	1	1	0	0	0	1	1	1	11.0291	11.5483	9.25359	11.7508	5.74288	8.66962	9.69531	10.1872	9.23977	9.34069	9.10723	6.30593	10.4913	10.3796	8.27883	7.829	9.00188
1373757_at	FLN29 gene product	1	1	1	1	1	1	1	1	1	1	1	1	1	1	1	1	1	1	1	1	1	1	1	1	1	1	1	1	1	1	1	8.74106	8.15641	7.51559	7.73164	8.42814	8.15346	6.88177	7.02717	7.4086	7.64024	7.76402	9.07627	6.89823	7.81726	7.29345	7.32148	8.67337
1373767_at	similar to arsenite inducible RNA associated protein (predicted)	0	0	0	0	0	0	1	1	1	1	1	0	0	0	0	0	0	0	0	0	0	0	0	1	0	0	0	0	1	0	1	6.02788	5.84332	5.22009	6.07515	6.2045	5.79938	8.33015	6.95117	7.47692	8.57507	7.17787	5.12046	5.62556	5.44534	5.55511	5.43338	6.19116
1373774_at	Ras-like without CAAX 1 (predicted)	0	0	0	0	0	1	0	0	0	0	0	0	0	0	0	0	0	0	0	0	0	0	1	0	0	0	0	0	0	0	0	2.29096	4.19218	3.08128	2.18254	2.3688	10.8421	2.74731	4.27098	2.7111	2.57878	2.76107	2.26827	2.64708	2.42977	2.25978	2.43709	2.14675
1373777_at	Transcribed locus	0	0	0	0	0	0	0	0	0	0	0	0	0	0	0	1	0	0	0	0	0	0	1	0	0	0	0	0	0	0	0	3.58947	2.9234	3.14778	3.50961	3.40762	4.63732	5.61485	5.30689	3.25587	5.354	3.85625	4.53987	2.64398	3.33501	2.89119	8.30666	3.08298
1373780_at	tetraspan 1	0	0	0	0	0	0	1	1	1	1	1	0	1	0	1	0	1	0	0	0	0	0	0	1	0	0	0	0	1	1	1	2.20716	2.3153	2.37643	2.4011	2.88081	3.52055	12.2925	12.0957	9.83092	11.3873	9.74108	2.28732	11.3927	2.51484	7.8426	2.48503	8.83087
1373781_a_at	Similar to suprabasal-specific protein suprabasin	1	1	0	0	0	0	0	0	0	0	0	0	1	0	0	0	0	0	0	0	1	0	0	0	1	0	1	1	0	0	0	9.23152	7.80546	4.48014	6.52917	4.26797	5.83871	4.44195	4.39675	4.71283	4.56493	4.42564	5.06962	12.2946	4.53843	3.92777	4.16236	4.36481
1373783_at	Transcribed locus	0	0	0	0	0	1	0	0	0	0	0	0	0	0	0	0	0	0	0	0	0	0	1	0	0	0	0	0	0	1	0	2.62779	3.30166	2.60563	2.40151	2.65068	10.2233	2.41385	2.39194	2.44371	2.40106	2.3897	2.40598	2.67164	2.63327	2.38527	2.63263	2.3728
1373784_at	chaperonin subunit 8 (theta) (predicted)	1	0	1	1	1	1	1	1	1	1	1	1	1	1	1	1	1	1	1	1	0	0	1	0	1	1	1	1	1	1	1	8.02819	6.35639	7.72255	7.86845	7.34486	8.95937	7.11911	7.29916	7.72624	7.12999	7.38084	8.06971	6.71506	7.8976	7.74228	7.07838	7.54022
1373786_at	Transcribed locus	1	1	1	1	1	1	1	1	1	1	1	0	1	1	1	1	1	1	1	1	1	1	1	1	1	1	0	0	1	1	1	7.96495	8.89605	8.36095	9.25172	6.59347	7.47091	8.50693	8.67826	8.83296	9.0041	8.57197	6.33555	7.96462	7.66986	7.21203	6.68789	8.607
1373790_at	carbonic anhydrase 14 (predicted)	0	0	0	0	0	1	0	0	0	0	1	0	0	1	1	1	0	0	1	1	0	0	0	0	1	0	0	0	0	1	0	2.98873	2.56097	2.99673	6.36559	2.4094	6.90267	3.25709	2.96858	5.26868	6.52127	6.66084	3.02136	5.25282	10.3548	7.87844	9.31752	2.701
1373797_at	Hyaluronidase 3	1	1	1	1	1	1	1	1	1	1	1	1	1	1	1	1	1	1	1	1	1	1	1	1	1	1	1	1	1	1	1	8.35521	11.7351	8.62692	8.96442	8.50116	7.29779	7.9882	7.63826	7.71084	7.7345	7.80128	9.16865	8.09439	8.31015	9.77897	9.49215	9.63352
1373808_at	CDNA clone IMAGE:7193711	1	1	1	1	0	0	1	1	1	1	1	0	1	1	1	1	1	0	1	1	1	0	1	0	1	0	0	0	1	1	1	7.85203	7.34132	6.73405	9.67851	3.72919	4.89616	7.1571	7.19533	7.38146	7.03745	6.98159	4.52584	7.81973	10.2329	8.22906	7.15307	8.58379
1373823_at	similar to Cyclin-dependent kinases regulatory subunit 2 (CKS-2)	0	0	0	0	1	0	1	1	1	1	1	1	1	0	1	1	0	1	0	0	1	0	0	1	1	1	1	1	1	1	1	5.79024	5.34211	4.89381	5.54606	11.7857	3.04707	9.46221	9.43542	9.88108	10.062	10.1801	10.0811	8.95283	4.67162	5.96285	8.36204	6.1563
1373837_at	fused toes (predicted)	1	1	1	1	0	1	1	1	1	1	1	0	1	1	1	0	1	1	1	1	1	1	1	1	1	0	0	1	1	1	1	8.09407	8.52374	7.69926	9.27353	5.9489	8.89725	8.62763	8.6933	9.08464	8.57953	9.05641	6.45364	8.35465	7.7561	9.29864	6.17649	8.10007
1373850_at	sphingomyelin phosphodiesterase, acid-like 3B (predicted)	0	0	0	0	1	0	1	1	1	1	1	0	1	0	0	0	0	0	1	0	1	1	0	1	1	0	0	0	0	1	1	4.75323	3.46386	3.75098	5.74091	6.97847	5.69786	7.40178	6.99446	10.3426	7.13145	9.80195	6.38571	7.26913	4.01597	5.54836	3.93253	5.30243
1373860_at	SRY-box containing gene 4 (predicted)	1	1	0	1	1	0	1	1	1	1	1	1	1	1	1	0	1	1	0	0	1	1	1	0	1	1	0	1	1	1	1	6.95184	7.66816	6.04365	7.98255	9.01443	5.96736	8.37844	8.46736	7.65335	7.66291	7.6544	7.0793	7.88747	6.82164	7.14433	5.33978	9.06885
1373861_at	Nedd4 family interacting protein 2 (predicted)	1	1	1	1	1	1	1	1	1	1	1	1	1	1	1	1	1	1	1	1	1	1	1	1	1	1	1	1	1	1	1	9.40622	10.8945	9.0084	10.0497	10.2656	11.1597	11.0282	10.8701	11.1502	11.798	10.957	10.0005	10.2465	9.08451	10.7338	10.7394	9.85846
1373896_at	synaptotagmin 1	0	0	0	1	0	1	0	1	1	0	1	0	0	0	0	0	0	0	0	0	0	0	1	0	0	0	0	0	0	1	0	3.00883	4.87537	3.6993	7.05995	2.08179	13.0014	6.09187	6.86514	6.72154	6.19015	6.52509	2.0098	6.06349	2.09883	2.19609	2.09233	2.08683
1373904_at	similar to RIKEN cDNA 2210402C18 (predicted)	1	1	0	1	0	1	0	0	0	0	0	1	0	1	0	0	1	1	1	1	1	1	1	0	1	1	0	0	1	1	0	7.77661	9.112	6.27224	7.83997	6.57164	9.06347	6.11411	6.62235	6.1313	6.14656	6.3079	8.98315	6.30829	8.21563	6.14871	6.5038	7.07685
1373909_at	---	1	1	1	1	0	1	0	0	0	0	0	0	1	1	1	1	1	0	1	1	1	1	0	1	1	0	0	0	1	0	1	7.2064	7.60846	8.48582	9.25459	4.59092	7.60875	5.33663	5.47827	5.777	5.34774	5.95821	5.63223	7.36185	7.86185	8.20502	9.02135	7.23362
1373921_at	CDNA clone MGC:124810 IMAGE:7932594	1	1	1	0	0	0	0	0	0	0	0	0	1	1	1	1	0	0	1	0	1	1	0	1	0	0	0	0	0	0	0	7.50071	10.6861	8.05846	3.8086	3.48062	2.55624	4.13036	4.51752	5.25565	3.2579	2.95268	3.18882	7.11138	7.53826	9.16769	10.4124	5.29993
1373931_at	similar to RIKEN cDNA C530028O21 gene (predicted)	0	0	0	0	0	1	0	0	0	0	0	0	0	0	0	0	0	0	0	0	0	0	1	0	0	0	0	0	0	0	0	2.74575	5.41131	2.82469	2.89736	3.09951	7.47604	2.70135	2.72413	2.73774	2.70364	2.6703	2.77126	2.69408	2.80126	2.76929	2.98275	2.58768
1373937_at	FYVE and coiled-coil domain containing 1 (predicted)	1	1	1	1	1	0	1	1	1	1	1	1	1	1	1	1	1	1	1	1	1	1	1	1	1	1	1	1	1	1	1	8.5628	8.3009	8.55069	9.74921	7.03735	5.79474	8.70845	8.68546	8.42307	8.36339	8.52737	8.49333	9.21844	11.023	8.65585	9.64649	9.26546
1373939_at	N-acetylglucosamine kinase (predicted)	1	1	0	0	0	0	1	1	1	1	1	0	1	0	1	1	1	0	0	0	0	0	1	1	1	0	0	0	1	1	1	6.68891	8.06316	5.53965	6.61085	5.39282	5.49452	8.31432	7.81505	8.49894	8.5492	8.59645	5.94561	7.62233	5.17361	7.39377	6.6929	6.56856
1373944_at	Transcribed locus	0	0	0	1	1	1	1	1	0	0	0	0	0	0	0	1	0	0	0	0	0	0	1	0	0	0	0	0	1	0	1	6.36459	4.78536	5.42341	6.68613	7.28965	7.0377	8.96895	8.36058	5.23991	4.58475	4.41015	5.63738	5.07629	6.50594	5.05641	6.32726	5.78512
1373949_at	similar to RIKEN cDNA 1110012E06 (predicted)	1	0	1	1	1	1	0	0	1	0	1	1	0	0	0	0	1	1	0	0	1	1	1	1	1	1	1	1	1	1	1	6.98416	6.39456	9.03089	6.7201	8.23683	9.05172	6.03368	5.62973	7.47313	6.14969	7.3636	7.81725	6.09647	5.95105	5.82542	6.09328	7.8096
1373959_at	protein phosphatase 2 (formerly 2A), regulatory subunit A (PR 65), beta isoform (predicted)	1	0	1	1	1	1	1	1	1	1	1	1	1	0	1	1	1	1	1	0	1	1	1	1	1	1	1	1	1	1	1	9.81731	5.07726	8.98967	8.03109	8.84651	7.2362	10.4155	8.83044	9.94896	10.4312	10.1266	9.02215	8.51298	3.99974	10.5037	7.47429	8.52969
1373970_at	similar to RIKEN cDNA 9230117N10 (predicted)	1	0	1	1	0	1	1	1	1	1	1	1	1	1	1	1	1	1	1	1	0	1	1	1	1	1	0	1	1	1	1	11.5141	5.47841	9.3131	12.7288	6.24934	8.51454	9.64469	8.83592	8.86439	9.29507	9.30279	11.2207	11.1167	7.70732	10.9107	10.2316	12.0536
1373975_at	similar to thioether S-methyltransferase	1	0	1	1	0	0	0	0	0	0	0	1	0	0	1	1	1	1	0	0	0	1	1	0	0	0	0	0	1	1	0	8.08149	4.74446	7.99879	6.90505	2.87041	2.60593	4.40859	4.65151	3.24804	5.28639	4.384	7.11171	3.02094	2.54024	8.96745	7.31578	11.8217
1373976_at	similar to 8430411H09Rik protein	0	0	1	0	1	1	1	1	1	1	1	1	0	1	0	1	0	1	1	1	0	1	1	1	1	1	1	1	0	0	0	5.99331	6.08725	6.73163	5.841	7.68885	6.55473	7.42954	7.25838	7.37948	7.98415	7.75623	6.68144	6.23132	7.3314	6.09705	7.3462	5.45227
1373986_at	Transcribed locus	1	1	1	1	1	1	1	1	1	1	1	1	1	1	1	1	1	1	1	1	1	1	1	1	1	1	0	1	1	1	1	8.72057	6.70344	9.3176	8.28718	9.77338	7.75494	8.72099	8.93663	7.83234	8.0169	7.72306	7.96154	9.17471	8.44958	10.9929	10.0596	8.89892
1373990_at	solute carrier family 7 (cationic amino acid transporter, y+ system), member 12 (predicted) /// similar to solute carrier family 7 (cationic amino acid transporter, y+ system), member 12	0	0	0	0	0	0	0	0	0	0	0	0	0	0	1	0	0	0	0	0	0	0	0	0	0	0	0	0	0	0	0	2.22456	2.38343	2.46087	2.20055	2.34951	2.17653	2.21539	2.19776	2.22131	2.20389	2.20276	2.20532	2.22575	2.33529	12.8351	2.35865	2.15556
1373992_at	similar to interferon-inducible GTPase /// similar to MGC108823 protein /// similar to MGC108823 protein	1	1	1	1	1	0	0	0	0	0	0	1	0	1	0	1	1	1	0	0	1	1	1	1	0	1	0	1	1	1	1	8.54865	7.60411	6.29922	8.13842	8.91766	4.87631	5.77464	5.68981	5.43867	5.70071	6.10795	10.5265	5.25378	6.80256	6.02703	10.6602	8.66874
1373996_at	Transcribed locus	1	1	1	1	1	0	0	0	0	0	0	1	1	1	1	1	1	1	0	1	1	0	0	1	1	1	1	1	1	0	1	7.05127	7.76673	7.03597	6.56036	10.2705	5.8729	6.01449	5.98493	5.70596	5.70189	5.62903	7.16267	7.06958	8.06084	7.79954	7.59766	7.57448
1373999_at	Restin (Reed-Steinberg cell-expressed intermediate filament-associated protein)	1	1	1	1	1	1	1	1	1	1	1	1	1	1	1	1	1	1	1	1	1	1	1	1	1	1	1	1	1	1	1	9.13421	8.16611	8.44196	10.2138	7.40258	9.5946	8.71314	8.54424	8.92156	9.14444	8.88075	8.69256	9.7046	9.85294	8.69631	8.80305	10.4041
1374002_at	---	1	1	0	1	1	1	1	1	1	1	1	1	1	0	1	1	1	1	0	0	1	0	1	1	0	0	1	1	1	1	1	7.01287	8.02036	6.21217	6.87973	8.13047	8.37288	7.53912	8.07637	7.3166	7.76469	7.60184	6.6146	7.43056	5.5398	7.97386	8.11216	7.83543
1374033_at	proteasome (prosome, macropain) subunit, beta type 10 (predicted)	1	1	1	1	1	1	1	1	1	1	1	1	1	1	0	1	1	1	1	0	1	1	1	1	1	1	1	1	1	1	1	7.58238	8.98121	6.99372	7.14407	8.99033	6.84572	9.01753	8.77295	9.71048	9.49528	10.0278	10.4469	6.87324	6.69454	6.3317	8.7151	8.64599
1374034_at	cysteinyl-tRNA synthetase (predicted)	0	0	0	1	1	1	1	1	1	1	1	1	1	0	1	1	0	0	1	1	1	1	1	1	1	0	0	1	1	1	0	6.32638	5.91845	6.32458	6.75782	7.2347	6.82227	7.01549	6.92472	6.92105	6.67019	6.69782	6.69722	7.55683	6.35813	6.50081	8.10278	6.29489
1374035_at	Rad and gem related GTP binding protein 2	0	0	0	0	0	0	0	0	0	0	0	0	0	0	0	0	0	0	0	0	0	0	1	0	0	0	0	0	0	0	0	2.71737	3.00799	2.93277	2.66309	2.99159	5.22067	3.96377	3.22644	3.11347	2.90957	2.86274	2.74297	3.3207	2.77477	3.91142	3.2137	2.85813
1374056_at	RNA binding motif protein 24 (predicted)	0	0	0	1	0	1	1	1	1	1	1	0	1	1	0	0	1	0	1	1	0	0	1	0	1	0	0	0	1	1	1	5.23078	3.60059	5.09247	9.58907	3.50088	7.68506	8.15047	8.13889	7.87329	8.06429	7.88115	3.57358	6.66789	12.1954	3.48686	3.57211	6.50614
1374060_at	Transcribed locus	1	0	1	1	0	1	0	1	0	0	0	1	1	1	1	1	1	1	1	1	1	1	1	0	1	1	0	1	1	1	0	10.3148	6.28427	9.77464	8.87786	3.96701	7.29206	6.36758	6.65924	5.58903	6.30722	6.18662	6.34506	7.38005	9.3107	8.11405	10.29	7.90587
1374061_at	similar to RIKEN cDNA 1110055L24 (predicted)	1	1	1	1	1	1	1	1	1	1	1	1	1	1	1	1	1	1	1	1	1	1	1	0	1	1	1	1	1	1	1	11.8867	8.39977	10.7407	10.4162	10.1509	8.52979	10.8432	10.7139	9.75732	9.38721	9.33451	9.62095	7.91542	8.68865	9.57326	12.8527	9.98273
1374065_at	Transcribed locus	1	1	1	1	0	0	1	1	1	1	1	1	1	0	1	1	1	1	1	1	1	1	1	1	1	1	0	0	1	1	1	8.17614	9.8909	7.42091	8.00265	5.51665	4.01374	8.66684	9.13201	8.81704	8.63707	8.65609	7.64136	9.56516	3.38586	9.95875	10.3454	9.09761
1374073_at	similar to DNA segment, Chr 11, ERATO Doi 18, expressed (predicted)	0	0	0	0	0	0	0	0	1	0	1	0	0	0	0	1	0	0	0	0	0	0	0	1	0	0	0	0	0	0	0	3.61878	2.91906	2.94151	2.97196	2.77934	2.92487	2.70425	2.71027	6.59233	2.76481	8.3892	2.88674	3.30847	2.87196	3.13544	8.02853	2.73355
1374077_at	Transcribed locus	1	1	0	0	0	1	1	0	0	0	0	0	0	0	0	0	1	0	0	0	1	0	1	0	0	0	0	0	0	0	1	7.0599	7.79172	6.37665	6.60791	5.94862	7.88859	6.73384	6.58103	5.33563	5.62192	5.53745	6.41356	6.30026	4.84269	5.98455	5.14781	7.08094
1374139_at	similar to cerebellar degeneration-related 2 (predicted)	1	0	1	1	1	1	1	1	1	1	1	1	1	1	1	0	1	1	0	0	0	1	1	1	1	1	1	1	1	1	1	10.3474	3.95515	8.48024	9.14528	11.4995	7.96587	7.07749	7.21317	9.6066	8.15465	9.87782	6.96308	8.47439	7.0248	9.41185	5.20681	9.48453
1374142_at	similar to RIKEN cDNA E130201N16 (predicted)	0	0	1	0	0	0	1	1	1	1	1	0	1	0	1	0	0	0	0	0	1	1	0	0	0	0	1	0	1	0	1	4.10283	3.6865	6.18252	4.50041	3.69545	3.38177	10.3345	9.22317	11.2156	10.02	11.1113	4.06764	6.67041	3.57098	9.87341	3.52124	5.57537
1374143_at	Transcribed locus	0	1	0	1	0	0	1	0	1	1	1	0	0	0	0	1	1	0	0	0	1	0	0	0	1	0	0	0	0	0	0	5.4166	8.74487	5.2474	6.8922	5.07476	4.08626	6.57065	6.02386	7.4041	7.70346	6.99968	4.79935	6.28976	4.88976	5.92893	6.62801	7.72573
1374151_at	Hepatoma-derived growth factor, related protein 3	1	0	1	1	0	1	1	1	1	1	1	1	1	1	1	0	1	1	0	1	1	1	1	0	1	1	0	1	1	1	1	7.81513	5.71563	7.40612	9.68886	5.26374	9.66108	7.44106	8.14748	6.8523	7.26635	7.0157	7.73747	7.80825	8.42806	7.10374	3.70021	8.4747
1374157_at	---	1	0	1	1	1	1	1	1	0	0	0	1	0	1	0	1	1	1	1	1	0	1	1	1	1	1	1	1	1	1	0	6.56069	4.23851	6.54958	8.67655	8.0941	9.88573	7.50801	7.52206	5.98937	6.3055	6.37426	10.2379	5.85395	9.35562	6.43477	7.17012	10.3796
1374171_at	ATP-binding cassette, sub-family C (CFTR/MRP), member 9	1	0	1	1	0	0	1	1	1	1	1	1	1	1	1	1	1	1	1	1	1	1	0	0	1	1	0	0	1	1	1	9.31121	4.77745	8.96104	9.49897	4.40851	5.19806	7.53602	7.5942	6.58221	7.19865	7.04774	8.13747	8.05268	10.6647	7.23261	6.46618	8.37324
1374194_at	---	1	1	0	1	1	0	1	1	1	1	1	1	1	0	0	1	0	1	0	0	1	1	1	1	1	0	1	0	1	1	1	7.08027	7.46521	4.45887	7.19078	7.26922	5.72395	8.47552	9.36806	9.1889	8.47236	8.87762	6.76422	8.35629	3.1813	6.01513	7.34957	6.19297
1374198_at	B7 homlog 3	1	1	1	1	0	0	0	0	0	0	0	0	0	1	0	0	0	0	0	0	1	0	1	1	1	0	0	0	0	1	1	7.9454	7.68579	6.59462	7.03377	5.47862	4.31247	5.75364	5.97358	5.73929	5.20882	5.46573	4.92745	6.48327	6.58455	5.00685	4.83971	6.39827
1374207_at	angiopoietin 2	1	0	1	1	0	0	0	0	0	0	0	0	0	0	1	0	0	1	0	1	0	0	0	0	1	1	0	0	0	0	0	6.60906	5.29516	6.41279	7.16782	4.63319	2.80755	3.81334	3.37785	3.30882	3.58874	3.45298	6.474	3.53432	5.78307	7.3183	2.79467	6.48342
1374217_at	similar to chromosome 16 open reading frame 5 (predicted)	1	1	1	1	1	1	1	1	1	1	1	1	1	1	1	1	1	1	1	1	1	1	1	1	1	1	1	1	1	1	1	9.12324	9.29135	10.2886	7.17656	7.767	10.6815	6.63456	6.71396	8.47174	6.73343	8.70618	6.89269	8.63043	9.65208	8.52761	9.49557	7.49243
1374222_at	tumor suppressing subtransferable candidate 5	1	0	0	1	0	0	1	1	1	1	1	0	1	0	1	1	1	0	0	0	0	0	0	1	1	0	0	0	0	0	0	8.21992	4.97116	6.25118	7.67121	4.18833	2.57458	10.1836	9.86661	9.76354	9.58742	9.505	5.90576	9.03712	6.12528	11.0404	11.5119	7.71356
1374226_at	procollagen, type VII, alpha 1 (predicted)	0	0	0	0	0	0	0	0	0	0	0	0	0	0	0	0	0	0	0	0	0	0	0	0	1	0	0	0	0	0	0	3.71193	4.67765	4.00817	3.78301	3.11645	2.62298	2.75458	2.55473	2.75375	2.58788	2.57121	3.07043	3.07149	2.76985	2.80806	2.83109	3.13625
1374237_at	leiomodin 1 (smooth muscle) (predicted)	1	0	1	1	0	0	1	1	1	1	1	0	1	0	0	0	0	0	1	0	0	0	0	0	1	0	0	0	0	1	1	6.76608	5.11597	8.78234	11.1647	4.60384	5.20465	8.44035	8.24857	7.72723	7.76803	7.5764	5.21332	8.5398	5.7906	4.97368	5.57294	6.19097
1374243_at	Transcribed locus	1	1	1	1	0	1	1	1	0	0	0	0	1	0	1	1	1	0	0	0	1	1	1	0	1	1	0	0	1	1	1	7.24698	7.1179	6.4927	7.2937	6.48519	8.38733	6.54531	6.66392	6.27519	6.20993	5.9098	5.90105	6.93109	4.89604	7.42862	6.12428	6.60499
1374248_at	myosin binding protein C, slow type	0	1	0	0	0	0	0	0	0	0	0	0	0	0	0	0	0	0	1	1	0	0	1	0	1	0	0	0	1	0	0	2.43796	9.5022	2.96539	2.29145	2.43576	2.37179	2.31766	2.29223	2.30862	2.30029	2.29788	6.28584	2.65888	2.3598	2.29441	2.3825	2.24689
1374254_a_at	hypothetical LOC300441	1	1	1	1	0	1	1	1	1	1	1	0	1	1	1	1	1	0	1	1	1	0	0	1	1	0	1	0	1	1	1	7.70761	10.0286	7.78906	7.60682	4.61439	7.27273	8.47902	8.3978	9.27668	9.22703	9.57196	5.47707	8.00878	6.93836	9.62224	12.1439	7.61767
1374256_at	WW domain containing E3 ubiquitin protein ligase 2 (predicted)	0	1	0	0	1	0	1	1	1	1	1	1	1	0	1	0	0	1	0	0	1	0	0	1	1	1	1	1	0	0	0	5.56889	6.76117	6.00317	6.17386	7.85336	4.79595	8.12577	7.44283	7.82727	8.52703	8.13099	7.43732	7.38352	4.59885	6.96985	6.22271	6.34242
1374266_at	Protocadherin 1 (cadherin-like 1) (predicted)	0	0	0	1	0	0	1	1	1	1	1	0	1	0	0	1	1	0	0	0	0	0	1	1	1	0	0	0	0	0	0	4.41735	4.79528	4.49772	6.84798	3.21754	3.36683	7.94441	7.55591	8.4528	8.33945	8.03785	3.21971	7.99466	4.75259	5.90034	7.79876	7.86797
1374290_at	Transcribed locus	1	0	1	1	0	0	1	1	1	1	1	0	1	0	0	0	0	0	0	0	0	0	0	0	0	0	0	0	0	1	0	8.34022	3.02642	7.15277	9.95063	2.71965	3.02955	7.35927	7.10878	6.81226	6.68903	6.25487	3.34267	8.79643	5.22903	3.76196	3.74511	5.97041
1374307_at	Calcium/calmodulin-dependent protein kinase II inhibitor 1	1	0	1	1	0	1	1	1	1	1	1	0	1	1	1	0	1	0	1	0	0	1	1	0	1	0	0	0	1	1	1	8.4338	5.62784	6.65984	8.88916	3.55432	12.9704	8.01758	8.79074	9.12172	9.83212	9.52554	5.10953	7.05223	7.77845	9.78258	5.59929	8.68632
1374308_at	SEC14-like 2 (S. cerevisiae)	0	0	0	0	1	1	0	0	1	0	1	0	0	0	0	1	1	0	0	0	0	0	0	0	1	0	0	0	0	0	1	3.07225	3.08591	2.89008	3.23363	8.35575	7.33578	3.16721	3.06118	7.4799	5.21589	10.2556	4.63343	4.47009	2.82657	3.08577	9.59778	6.92031
1374310_at	protein phosphatase 2C zeta	0	0	0	0	0	0	1	1	0	0	0	0	0	1	0	0	0	0	1	1	0	0	1	0	0	0	1	0	0	0	0	2.51329	2.79478	2.81898	3.4521	2.5696	3.33745	7.22617	7.56785	2.48801	2.58069	2.42435	2.55505	2.56397	6.73564	3.79722	2.68233	2.4647
1374333_at	similar to RIKEN cDNA 1110007C09 (predicted)	1	1	1	1	1	0	1	1	1	1	1	1	1	1	1	0	1	1	1	1	1	1	1	1	1	1	0	1	1	1	1	7.47319	9.43883	8.36987	7.40605	8.24238	5.85494	9.26834	8.82334	8.69898	9.65871	8.86802	7.66841	8.11426	9.73351	8.09836	5.6084	7.56142
1374334_at	Immunoglobulin heavy chain (alpha polypeptide)	0	0	1	0	1	0	1	1	1	1	1	1	1	0	0	1	1	1	0	0	0	1	0	0	0	1	0	1	0	0	0	2.75481	4.47448	6.19822	1.66831	13.1347	2.01219	12.3346	10.1204	12.9029	12.6413	12.6486	12.6403	9.86445	2.20035	5.34124	6.31065	9.87848
1374335_at	GATA binding protein 6	1	1	1	1	0	0	1	1	1	1	1	1	1	1	0	1	1	1	0	0	1	1	0	0	1	1	1	0	0	1	0	9.09248	11.39	7.72992	10.508	3.42772	2.31116	10.2355	10.2984	10.8224	10.7065	10.582	7.38127	11.4189	11.7786	5.68252	8.9374	10.1924
1374343_at	Transcribed locus	0	0	0	0	0	0	0	0	1	0	1	0	0	0	0	0	0	0	0	0	0	0	0	1	0	0	0	0	0	0	1	3.90871	4.04599	4.28989	4.15709	4.14953	3.77202	6.44447	5.9791	6.36776	6.32654	6.7179	4.0495	4.36299	4.34309	4.42217	4.69785	3.68762
1374346_at	apoptosis-inducing factor (AIF)-like mitochondrion-associated inducer of death (predicted)	1	1	1	0	0	0	0	0	0	0	0	0	0	0	0	1	0	0	0	0	1	0	0	0	0	0	0	0	1	0	0	9.81698	10.0997	10.7777	4.96255	3.67109	3.85617	3.8319	4.34499	3.93816	4.21859	4.11658	4.4228	4.15782	5.07584	4.42317	6.88989	5.858
1374348_at	Similar to zinc finger protein Cezanne; cellular zinc finger anti-NF-kappaB Cezanne (predicted)	0	0	0	0	0	0	1	0	1	0	1	0	1	1	0	0	1	0	1	1	0	0	0	0	0	0	1	0	0	0	0	5.96635	5.63263	6.11915	6.1959	6.32236	6.37344	6.89049	6.34057	6.30436	6.56251	6.59341	4.97993	6.56877	7.34516	6.18849	4.54518	7.16478
1374366_at	solute carrier family 39 (zinc transporter), member 4 (predicted)	0	0	0	0	0	0	1	1	1	1	1	0	0	0	0	1	1	0	0	0	0	0	0	0	0	0	0	0	0	0	0	2.49768	2.42214	2.52094	2.28125	2.38181	2.24547	9.58694	9.41871	9.64727	10.8207	10.6872	2.33094	2.99224	2.37145	2.65481	8.51976	9.29643
1374368_at	CDNA clone IMAGE:7389555	1	1	1	1	1	1	1	1	1	1	1	1	1	1	1	1	1	1	0	0	1	1	0	1	1	1	1	1	1	1	1	7.31134	9.48962	6.64024	8.77727	8.18803	7.24159	9.15905	9.39931	7.93231	8.47369	7.39347	7.72775	8.77395	7.96309	7.86832	6.64891	8.91559
1374388_at	EF hand domain containing 2 (predicted)	1	1	1	1	1	1	1	1	1	1	1	1	1	1	1	1	1	1	0	0	1	0	1	1	1	1	1	1	1	1	1	7.85047	7.44332	7.68466	8.50589	10.1864	10.0372	10.4074	10.0235	10.2887	10.5721	10.329	8.94024	9.17845	7.39908	7.01411	7.4924	9.20672
1374389_at	guanylate cyclase 1, soluble, beta 3	1	1	1	1	1	1	1	1	1	1	1	0	1	1	1	1	1	0	1	1	1	1	1	0	1	1	0	0	1	0	0	7.00487	6.66048	7.39068	7.82731	7.71751	10.4494	7.11292	8.10694	7.91099	7.40024	7.34909	5.96639	7.75511	7.19137	6.90755	6.52136	10.0473
1374404_at	v-jun sarcoma virus 17 oncogene homolog (avian)	1	1	1	1	0	1	1	1	1	1	1	0	1	1	1	1	1	1	1	1	1	1	1	1	1	0	0	0	1	1	0	7.49307	10.571	7.47534	7.81415	4.16921	7.18531	8.47854	7.5845	8.01975	8.041	7.76945	5.798	7.94714	8.09158	7.62593	6.81019	9.20582
1374410_at	Transcribed locus	0	0	0	0	1	0	1	1	1	1	1	0	1	0	1	1	1	0	0	0	0	0	0	1	0	0	0	1	1	0	0	6.21166	2.23882	4.48389	6.134	7.14455	5.00106	6.8528	7.23453	7.73271	7.55838	8.27419	4.26948	6.77416	2.76055	7.72108	7.09492	7.18272
1374419_at	Adenylate cyclase 9 (predicted)	0	1	1	1	0	1	0	0	1	1	1	0	0	0	0	0	1	0	1	1	1	0	0	1	0	0	0	0	1	0	0	5.73531	8.56061	7.29616	6.59412	5.15817	8.32213	5.75157	6.46733	6.9346	6.80117	7.6639	4.24737	5.83106	6.26415	6.13459	5.62155	7.54024
1374429_at	Transcribed locus, weakly similar to XP_518443.1 PREDICTED: pim-1 oncogene [Pan troglodytes]	1	1	1	1	1	0	1	1	1	1	1	1	1	1	1	1	1	1	1	0	0	1	0	0	1	1	1	1	1	1	1	7.77781	7.92992	10.562	7.4375	9.26439	5.04357	7.5132	8.11479	8.68632	9.31969	9.57557	9.47919	7.96431	8.02412	7.1172	7.11194	8.68073
1374432_at	---	1	1	1	1	0	1	1	1	1	1	1	1	1	1	1	1	1	1	0	0	1	1	1	1	1	1	0	1	1	1	1	7.97754	9.13785	7.03952	10.7573	5.66627	11.0796	7.87687	9.09426	8.93557	8.90618	9.18084	7.58599	10.4368	7.10807	8.96177	11.1447	12.3493
1374434_at	similar to specifically androgen-regulated protein	0	0	0	1	0	0	1	1	1	1	1	0	1	0	1	0	1	0	0	0	0	0	0	1	1	0	0	0	1	0	0	2.92562	2.60909	2.49966	9.49667	2.6733	2.28023	8.27656	7.91051	8.4644	8.89094	7.92841	2.39134	10.1874	2.47997	6.61555	2.70811	9.1307
1374445_at	gene rich cluster, A gene (predicted)	0	0	0	0	0	1	0	0	0	0	0	0	0	0	0	0	0	0	0	0	0	0	1	0	0	0	0	0	0	0	0	2.3709	2.48238	2.43924	2.33881	2.5047	8.09155	2.3812	2.43228	2.4861	2.46212	2.46146	2.35261	2.38671	2.40543	2.6448	2.45685	2.29293
1374446_at	TCDD-inducible poly(ADP-ribose) polymerase (predicted)	1	0	1	1	0	1	1	1	1	1	1	1	1	1	1	1	1	1	1	1	1	0	0	0	1	1	1	1	1	1	1	8.72098	5.04784	8.91702	8.20198	6.10252	6.98045	8.10193	7.99212	7.71715	8.59893	8.39637	8.11906	7.77596	8.43454	7.70307	7.65376	8.3341
1374448_at	reversion-inducing-cysteine-rich protein with kazal motifs (predicted)	1	1	1	1	0	1	1	1	1	1	1	1	1	1	1	0	1	1	1	1	1	1	1	1	1	1	0	0	1	1	1	9.32859	6.59853	8.48615	9.16341	5.26325	7.05947	8.07245	8.06365	6.70644	7.01149	6.9209	7.10411	7.39415	7.85332	8.63897	5.87876	11.0766
1374457_at	Protein-O-mannosyltransferase 2	1	1	1	1	1	0	1	1	1	1	1	1	1	1	1	1	1	1	0	0	1	0	0	1	1	1	1	1	1	1	1	7.22879	7.69765	6.60781	7.34975	7.43707	5.74872	9.50919	9.39882	9.31107	9.93416	9.28612	7.23915	8.70751	6.8356	8.34464	6.82902	8.54228
1374469_at	Similar to C20orf118	0	0	0	0	1	0	0	0	1	1	1	1	0	0	0	0	0	1	0	0	0	0	0	0	0	1	0	0	0	0	0	3.55113	3.13946	3.76984	2.99501	6.52071	2.94457	3.80664	2.72824	8.81772	8.51453	7.9851	7.92894	3.15698	3.03252	2.95594	3.54982	4.69449
1374473_at	Transcribed locus, weakly similar to XP_579465.1 PREDICTED: DNA binding protein N5 [Rattus norvegicus]	1	1	1	1	1	0	1	1	1	1	1	1	1	0	1	1	0	1	0	1	1	1	1	1	1	1	0	1	1	1	1	6.91446	7.64061	8.3408	6.6975	8.59161	5.75905	7.38702	7.46619	8.14035	7.37499	7.69137	7.4782	7.40401	6.44369	6.9885	8.27499	6.31967
1374475_at	abhydrolase domain containing 1 (predicted)	1	0	1	0	0	1	1	1	1	1	1	0	0	0	1	1	0	1	0	1	0	0	0	1	0	0	0	1	1	0	1	8.01674	5.77842	10.0381	5.62865	4.42726	7.16745	8.25627	7.67581	8.86225	8.1548	8.83982	6.32384	6.02326	6.12461	8.62743	9.73223	6.27929
1374485_at	Transcribed locus	1	1	1	1	1	1	1	1	1	1	1	1	1	1	1	1	1	1	1	1	1	1	1	1	1	1	1	1	1	1	1	9.88907	9.88304	9.28386	9.68978	8.59053	9.25306	8.20581	9.01292	7.57674	7.72581	6.80291	8.16669	9.86159	9.65887	10.2997	9.98176	11.0877
1374488_at	similar to RIKEN cDNA A930008A22 (predicted)	0	1	0	0	0	0	0	0	1	1	1	0	1	0	1	0	0	0	0	0	1	0	0	0	0	0	1	1	0	1	1	2.94042	10.7127	2.58078	2.96074	4.97391	5.9401	6.3152	4.23188	6.37219	7.66092	8.03683	4.73773	6.55688	4.25909	8.12229	3.29532	4.82316
1374516_at	similar to RIKEN cDNA 5830457O10 (predicted)	1	1	0	1	1	1	1	1	1	1	1	1	1	1	1	1	1	1	0	0	1	1	1	1	1	1	0	1	1	1	1	6.68472	6.97564	6.44232	7.75723	8.9321	6.56089	8.52119	8.37754	8.63616	8.58013	8.58903	8.54447	8.22608	6.47877	7.58234	7.63148	7.58521
1374525_at	Ras association (RalGDS/AF-6) and pleckstrin homology domains 1 (predicted)	1	1	0	1	0	1	1	1	1	1	1	1	1	1	1	1	1	1	1	1	0	1	1	1	1	1	0	1	1	1	0	7.58876	7.02202	6.07494	8.39011	4.58081	8.30229	9.01973	8.89264	8.49526	8.97197	8.27222	7.18101	8.29127	9.51253	6.97107	8.9769	9.35756
1374535_at	---	0	0	0	0	0	0	0	0	0	0	0	0	0	0	1	0	1	0	0	0	0	0	0	0	1	1	0	0	1	0	0	5.21798	3.31494	4.16839	6.35406	3.4279	5.46387	4.04358	4.28103	4.23925	3.76418	4.17963	4.0095	5.55459	4.765	6.03249	3.11767	7.02838
1374551_at	interferon-induced protein 35 (predicted)	1	1	1	1	1	0	1	1	1	1	1	1	1	0	1	1	1	1	0	0	1	1	1	1	1	1	0	1	1	1	1	7.54764	7.50521	7.04549	7.54021	7.68209	3.08329	7.85689	7.68387	8.32973	8.61597	9.10507	8.72511	7.47388	5.86156	7.35012	8.95243	8.39077
1374554_at	similar to HT014 (predicted)	1	1	1	1	1	1	1	1	1	1	1	1	1	1	1	1	1	1	1	1	1	1	1	1	1	1	1	1	1	1	1	8.89148	11.294	9.32074	9.0731	9.02951	10.6063	8.24363	8.52813	8.47686	8.28649	8.28342	8.73173	8.59016	9.74916	8.8276	8.5591	8.36961
1374556_at	spermine oxidase (predicted)	0	0	0	0	1	1	0	0	0	0	0	0	1	0	0	1	0	0	0	0	0	1	0	1	1	1	1	1	0	1	1	5.29668	4.43154	5.17497	4.81612	10.7937	8.57685	5.32026	6.11861	5.4644	6.1966	5.50807	6.11349	6.98217	5.94591	4.40211	6.07712	5.86207
1374558_at	Similar to B7-like protein GL50-B	1	0	0	0	0	0	0	0	1	1	0	1	0	1	1	1	0	1	0	0	0	0	0	1	1	1	0	0	0	0	0	6.77521	5.61919	5.43698	5.99271	3.10487	4.63137	6.02475	6.14623	7.32462	6.52839	6.44217	7.34153	5.55735	7.21525	8.65518	9.68447	6.45542
1374565_at	NIMA (never in mitosis gene a)-related expressed kinase 6	1	1	0	1	1	1	1	1	1	1	1	1	1	0	1	1	1	1	0	0	1	1	1	0	0	1	0	1	0	1	1	7.86466	6.71172	5.1056	6.44595	6.87198	7.08023	7.97493	7.77686	8.93355	8.87178	9.33207	7.90338	7.65639	5.99308	6.7861	7.7583	7.18409
1374574_at	Similar to hypothetical protein MGC38960 (predicted)	1	1	1	1	0	1	0	0	0	0	0	1	1	0	1	1	0	1	1	1	1	1	1	1	1	0	1	1	1	1	0	8.72168	7.0381	8.31074	7.2821	3.72144	7.72622	5.54738	5.77914	4.41161	4.73846	4.95468	6.70546	6.40727	5.92872	7.52177	8.25898	6.59589
1374575_at	cAMP responsive element binding protein 3-like 1	1	1	1	1	0	0	1	1	1	1	1	0	1	0	0	0	0	0	1	0	1	1	1	0	1	0	0	0	0	1	0	8.13541	8.8484	6.7304	8.11618	5.55455	4.44832	8.43692	10.3945	8.16554	8.13474	7.19595	5.5984	8.96748	5.89984	6.17839	6.09098	5.85801
1374585_at	enoyl Coenzyme A hydratase domain containing 1	1	1	1	1	1	1	1	1	1	0	0	1	1	1	1	1	1	1	1	1	1	1	1	0	1	1	1	1	1	1	1	11.5287	8.40782	11.6405	9.51154	7.59254	8.47799	8.5664	8.78133	7.39855	6.18688	5.92394	8.1637	8.92271	7.81152	8.53876	8.96351	8.74394
1374591_at	Similar to protein tyrosine phosphatase, receptor type, D	1	1	1	1	0	1	1	1	1	1	1	0	1	1	1	1	1	0	1	1	1	1	1	0	0	0	0	0	1	1	1	9.3635	6.88511	8.69689	6.96171	5.64733	10.3537	9.59665	9.90362	6.82634	8.38381	7.26274	3.5436	6.91161	7.97396	9.40907	10.4124	9.34793
1374604_at	Transcribed locus	0	0	0	0	0	0	1	1	1	1	1	0	0	0	0	0	0	0	0	0	0	0	0	0	0	0	0	0	0	0	0	3.60075	3.57986	3.07429	4.53243	6.34406	3.59713	8.49892	8.15017	8.07195	9.15801	8.95578	4.60304	5.30849	2.77241	4.79181	5.66207	3.42491
1374610_at	Similar to hypothetical protein 4933408F15	1	0	0	1	1	0	1	1	1	1	1	0	1	1	1	0	0	1	1	1	0	0	0	0	1	0	0	0	1	1	1	11.0371	4.12094	6.41424	7.14815	7.50749	6.0549	7.62695	7.58671	10.1396	10.0894	10.6004	5.16175	7.88701	8.31113	9.40017	3.46811	6.00447
1374620_at	CEA-related cell adhesion molecule 1	1	0	0	0	1	0	1	1	1	1	1	1	1	0	1	1	1	1	0	0	0	0	0	0	1	1	0	0	0	1	0	6.89617	4.50662	5.74944	4.40961	9.1607	3.70891	10.4917	7.816	10.6429	11.1424	11.3132	6.92367	7.71466	3.39257	7.35066	11.2929	9.41995
1374633_at	Transcribed locus	1	0	1	0	0	0	0	0	0	0	0	0	0	1	1	1	0	0	1	1	0	1	0	1	1	0	0	0	1	0	1	8.96969	3.40142	8.66088	4.09291	3.48615	6.21156	3.63008	3.89305	4.13683	4.07204	4.16021	5.66202	4.37218	8.5844	8.98669	6.54774	5.14869
1374639_at	similar to Expressed sequence AI317223	0	0	0	0	0	0	0	0	0	0	0	0	0	0	0	0	0	1	0	0	0	0	1	0	0	0	1	1	0	0	0	5.72473	5.75705	5.80065	6.33364	5.72971	5.21722	5.63694	5.58637	5.61569	5.58372	5.82692	6.37434	5.85201	5.5608	5.73794	5.24279	6.15745
1374641_at	Transcribed locus	1	1	1	1	1	1	1	1	1	1	1	1	1	1	1	1	1	1	1	1	1	1	1	1	1	1	1	1	1	1	1	7.52219	8.03516	7.96502	8.0088	8.52195	10.6029	9.97251	9.68007	9.3339	9.878	9.61004	7.95275	9.06472	8.24916	9.8032	9.24636	8.59062
1374644_at	Intimal thickness-related receptor	1	1	1	1	0	1	1	1	1	1	1	1	1	0	1	1	1	0	0	0	0	1	1	1	1	0	0	0	1	1	1	8.33989	8.70317	7.02278	7.26183	5.69378	8.0993	7.06879	7.66849	7.06836	6.47979	6.85593	6.59224	7.35074	5.80753	7.37416	7.97962	7.30776
1374650_at	neural precursor cell expressed, developmentally down-regulated gene 9 (predicted)	1	0	1	1	1	0	1	1	1	1	1	1	1	1	1	1	1	1	1	1	0	0	0	0	1	1	0	1	1	1	1	7.53167	4.07495	7.30381	6.6663	7.7068	5.78053	8.21372	8.15771	7.89439	8.83983	8.56767	8.29316	8.09585	7.47513	8.98493	6.85815	10.3908
1374651_at	similar to KIAA0933 protein (predicted)	1	0	0	0	0	1	1	1	1	1	1	1	1	1	0	1	1	1	0	0	0	0	1	1	1	1	0	1	1	0	1	7.67057	3.91628	5.61217	6.43466	5.87145	7.92677	7.49975	7.66312	7.61442	8.39408	8.27279	7.533	7.81572	7.2275	4.46923	6.62516	7.5188
1374652_at	Solute carrier family 25, member 26 (predicted)	1	0	1	1	1	1	1	1	1	1	1	1	1	1	1	1	1	1	1	1	1	1	1	0	1	1	0	1	1	1	1	8.26084	4.09885	7.42229	7.55872	9.98948	7.72536	8.70313	9.54388	9.10399	9.13273	9.09609	9.18949	10.4729	9.34932	6.95385	8.13384	8.99738
1374677_at	Transcribed locus, strongly similar to NP_031447.1 adenylosuccinate synthetase 1 [Mus musculus]	1	0	1	1	1	0	0	0	0	0	0	0	0	1	0	1	0	0	1	1	0	0	1	0	1	1	0	0	1	0	0	6.0354	4.79289	10.8234	6.71798	6.95804	3.81316	3.82283	3.48246	3.38358	3.67873	3.52989	5.1148	3.83706	12.9288	4.1139	8.20032	5.4276
1374678_at	Sema domain, immunoglobulin domain (Ig), transmembrane domain (TM) and short cytoplasmic domain, (semaphorin) 4B	1	1	1	1	1	0	1	1	1	1	1	1	1	1	1	1	0	1	0	0	1	1	1	1	1	1	0	1	1	1	1	7.52343	8.43984	8.04477	7.56742	9.2647	6.06875	8.65311	8.21583	9.23736	9.45962	9.49633	7.62607	7.51013	6.64221	7.91098	7.2802	5.85158
1374684_at	LRRGT00193	1	1	1	1	1	1	1	1	1	1	1	1	1	1	1	1	1	1	1	1	1	1	1	0	1	1	0	1	1	1	0	6.85649	6.62709	6.70146	6.43798	6.89398	6.16944	6.80999	7.11828	6.43706	7.06259	7.48813	5.94604	6.63397	7.05221	6.77242	7.23392	6.83494
1374685_at	Similar to ALEX3 protein	1	1	1	1	0	1	1	1	1	1	1	0	1	1	1	1	1	1	1	1	1	1	1	1	1	1	0	0	1	1	1	8.46014	9.50288	6.88311	9.35926	6.49973	10.1345	7.52525	8.31549	7.16472	6.97639	6.72561	6.35114	8.52655	9.89384	7.44537	7.33451	8.28037
1374691_at	sulfotransferase family 5A, member 1 (predicted)	1	0	0	1	1	0	0	0	0	0	0	0	0	0	0	0	1	0	0	0	1	1	0	0	1	0	1	0	1	0	1	7.4039	6.11668	5.06321	6.72585	6.63242	5.4704	5.57834	4.73996	4.71	4.53058	4.48669	5.42306	5.80813	4.69639	5.42319	4.55324	6.95466
1374698_at	Transcribed locus, moderately similar to XP_855440.1 PREDICTED: similar to Cytochrome c oxidase polypeptide VIIa-heart, mitochondrial precursor (Cytochrome c oxidase subunit VIIa-H) (COX VIIa-M) [Canis familiaris]	0	0	0	0	0	0	1	1	1	1	1	0	0	1	0	0	1	0	1	1	0	0	0	0	0	0	0	0	0	0	0	2.63074	3.67235	5.46592	2.57366	2.49142	3.48022	10.5258	10.0148	10.3267	10.9038	11.1182	2.44749	4.34677	10.0858	2.92395	2.46649	7.95522
1374703_at	Chromobox homolog 6	1	1	1	1	0	1	1	1	1	1	1	1	1	1	1	0	1	1	1	1	1	1	1	1	1	1	0	1	1	1	1	8.12274	6.74123	7.66947	10.4299	5.81118	10.7283	7.13042	7.46648	6.68742	6.64971	6.51706	7.04213	8.24139	8.39465	8.96997	4.70384	9.09575
1374709_at	Transcribed locus, strongly similar to XP_372075.2 PREDICTED: chromosome 9 open reading frame 123 [Homo sapiens]	0	0	0	0	0	1	0	0	0	0	0	0	0	0	1	0	1	0	1	0	0	0	1	0	0	0	0	0	1	0	0	3.95555	3.73543	4.80992	5.49248	3.64201	9.20994	3.83157	4.22547	3.51207	3.32024	3.27516	3.5574	3.75163	3.61706	6.40798	5.57556	6.64697
1374725_at	similar to mKIAA1631 protein	0	0	0	0	0	0	0	0	1	1	1	0	0	0	0	0	0	0	0	0	0	0	0	0	0	0	0	0	0	0	0	3.0412	3.73511	3.11935	2.57179	5.49711	2.54969	6.50191	4.96944	5.42024	6.63001	6.44305	6.11826	2.76636	2.91327	3.93589	4.90507	3.34596
1374746_at	Ab1-152	0	1	0	1	0	0	1	1	1	1	1	0	1	0	1	1	1	0	0	0	1	1	1	1	1	0	0	0	1	0	1	6.15813	6.58551	4.29901	6.78088	4.63942	3.76639	7.9821	8.38648	9.23858	8.49505	8.33145	5.61023	9.4791	3.89847	9.0612	10.1351	7.64911
1374747_at	PFTAIRE protein kinase 1 (predicted)	1	0	1	1	0	1	0	0	0	0	0	0	1	1	1	0	1	1	1	1	1	0	1	1	1	1	1	0	1	1	0	9.19054	6.10776	7.74786	8.43103	4.30953	10.5917	5.2865	5.86762	4.32568	4.33693	4.04256	5.73558	6.788	9.69166	8.43556	6.33459	10.0586
1374752_at	Transcribed locus	1	1	1	1	1	0	1	1	1	1	1	1	1	1	1	1	1	1	1	1	1	1	1	1	1	1	0	0	1	1	1	11.0726	9.48047	9.67368	10.002	6.75704	4.8028	7.71402	8.47152	7.22924	7.54911	7.43495	8.28653	8.38479	8.86908	8.47413	9.41911	10.2048
1374793_at	WD repeat domain 3 (predicted)	0	1	1	1	0	0	0	1	1	0	0	1	1	1	1	1	0	1	1	1	0	0	0	1	1	1	0	1	1	1	0	6.46031	7.38615	6.65967	7.1748	6.46442	5.85473	6.43479	6.69005	6.80101	6.33856	6.414	7.71372	6.59354	6.44246	6.71722	6.97645	6.47954
1374803_at	Transcribed locus	1	1	0	1	1	1	0	0	1	0	0	1	0	0	0	1	0	1	0	0	1	1	1	0	1	1	1	1	0	1	0	7.04009	7.1823	4.42287	6.91084	7.78707	7.41469	5.84898	6.39101	6.82787	6.23883	6.48983	8.95238	6.2135	4.43296	5.82622	7.49627	6.21497
1374806_at	stratifin (predicted)	0	0	0	1	0	0	1	1	1	1	1	0	1	0	0	0	0	0	0	0	0	0	0	0	1	0	1	1	0	1	0	5.11896	3.22878	4.38778	9.7456	4.18612	2.9031	8.52529	7.58651	8.28168	9.57832	8.23456	5.64872	7.82895	3.42091	3.84108	3.49438	3.68227
1374816_at	similar to hypothetical protein FLJ30973	0	0	0	1	1	0	1	1	1	1	1	1	1	1	0	0	1	1	0	0	0	0	0	1	1	1	0	1	1	0	1	4.82317	3.21723	5.03243	9.04953	6.92246	2.71601	8.32771	7.85133	6.96721	8.69636	7.86777	7.84385	8.33189	12.235	6.05974	3.57309	10.3276
1374828_at	protein disulfide isomerase-associated 5	1	1	0	1	1	0	1	1	1	1	1	1	1	0	1	1	1	1	0	0	0	1	1	1	1	1	1	0	1	1	1	6.64686	8.20034	5.85788	7.29163	6.95307	3.86085	7.57147	8.62013	8.16762	7.97896	8.27334	8.1252	7.06447	5.87617	6.58005	10.453	8.02509
1374830_at	similar to Coiled-coil domain containing protein 3 precursor	1	0	1	0	1	0	0	0	0	0	0	0	1	0	0	0	1	0	1	1	1	0	0	0	1	0	0	0	0	1	0	8.41508	5.40292	7.6178	4.74614	6.64961	3.32987	5.00437	4.90922	4.22607	4.00251	3.61347	4.43686	6.70493	4.37986	4.58153	4.47946	7.39948
1374855_at	period homolog 1 (Drosophila)	0	1	1	0	0	0	0	0	0	0	0	0	0	0	0	0	1	0	0	0	0	1	0	0	0	0	1	0	0	0	0	6.41856	6.55313	6.61796	6.06119	6.15944	6.18063	5.2885	5.30871	5.50261	5.13497	5.44721	5.51194	5.08674	6.22415	6.26373	5.75646	6.73408
1374861_at	transducin-like enhancer of split 2, homolog of Drosophila E(spl) (predicted)	0	0	0	0	0	0	0	0	0	0	0	0	0	0	1	0	0	0	0	0	0	1	0	0	0	0	0	0	1	0	0	4.2622	4.52715	2.64926	6.23137	3.30428	5.62142	2.97367	3.45909	3.09781	2.66404	2.5866	2.80719	4.65729	3.86227	6.63938	6.39717	5.70253
1374863_at	similar to retinoid binding protein 7	1	0	1	1	0	0	1	1	1	0	1	1	1	1	0	0	0	1	1	1	0	0	0	0	1	0	0	0	0	0	0	13.0548	4.90368	11.1666	10.2898	5.8108	3.16987	11.5055	9.35322	8.85295	4.38113	6.54258	6.77154	8.86428	9.13821	3.43457	4.28779	3.55354
1374865_at	similar to RIKEN cDNA 6030419C18 gene	0	0	0	0	0	0	0	0	0	0	0	0	0	0	0	0	0	0	0	0	0	0	1	0	0	0	0	0	0	0	0	3.85046	4.97125	4.44841	3.3039	3.88372	6.02381	3.31331	3.34889	3.23696	3.42773	3.29028	3.35961	3.46761	3.80878	4.59627	4.10847	3.59002
1374874_at	similar to RIKEN cDNA 5730509K17 gene	1	1	1	1	0	1	0	1	1	0	0	0	1	1	1	0	1	0	1	1	1	0	1	0	1	0	0	0	1	1	1	8.45336	7.07693	6.47859	7.98044	4.87856	8.30445	6.23904	6.90087	6.18742	5.99167	6.08563	5.54089	7.13073	7.66902	7.82699	5.03649	8.58595
1374892_at	spermidine/spermine N1-acetyl transferase 2 (predicted)	1	0	1	1	0	1	0	0	0	0	0	0	1	1	1	1	1	0	1	1	0	1	1	0	0	0	1	0	1	1	0	7.27566	5.16086	7.0054	7.49066	5.49782	7.8965	5.18033	5.3974	4.97231	4.70314	4.78698	5.26744	7.62483	8.24944	10.0028	7.93585	7.45332
1374903_at	glucosaminyl (N-acetyl) transferase 2, I-branching enzyme /// hypothetical gene supported by NM_001001511	1	0	1	1	0	1	1	1	1	1	1	1	1	1	1	1	1	1	0	0	0	1	1	0	1	1	0	0	1	1	1	8.50203	4.9567	7.30971	10.7372	4.72071	6.52543	11.5273	11.439	10.3347	11.2355	10.96	7.7304	8.49987	6.5783	9.80264	7.23044	9.66325
1374914_at	Peroxisome proliferator activated receptor delta	0	1	1	0	0	0	1	1	1	1	1	0	1	1	1	1	0	0	0	0	0	1	1	0	0	0	0	0	0	0	0	5.92816	7.15463	6.69458	6.34468	5.82781	5.59862	8.71554	8.60664	8.22332	8.68957	8.26596	5.5442	6.78519	7.92792	6.53498	6.63342	5.78656
1374920_at	Transcribed locus	0	0	0	0	1	1	1	1	1	1	1	1	1	1	1	0	1	1	0	0	0	1	1	1	1	1	1	1	1	1	0	4.9665	5.20221	4.51413	5.72442	7.86095	8.80668	8.11366	9.00727	8.75995	8.07088	8.26212	7.57611	7.15374	6.83169	9.06264	3.95834	7.03171
1374935_at	Transcribed locus	0	0	0	1	1	1	1	1	1	1	1	0	0	1	1	0	1	0	1	1	0	0	1	0	1	0	1	0	1	1	0	6.22292	3.8281	4.78951	7.25579	7.47897	8.10946	8.24701	8.83256	9.11123	8.7933	9.27374	3.61724	6.19779	10.893	8.8114	5.61283	7.29135
1374947_at	breast cancer anti-estrogen resistance 3 (predicted)	1	0	1	1	1	0	1	1	1	1	1	1	1	0	1	1	1	1	0	1	1	1	1	0	0	1	0	0	0	0	0	8.90648	6.18486	6.94807	7.91959	7.69727	5.66661	8.66834	8.21122	8.15517	8.90099	8.55605	8.88714	7.68449	5.32902	6.75534	7.07578	7.36565
1374966_at	doublecortin	0	0	0	0	0	0	0	0	0	0	0	0	0	0	0	0	0	0	0	0	0	1	1	0	0	0	1	0	0	0	0	2.2688	2.35164	2.29918	2.46892	2.26747	4.52972	2.2032	2.25294	2.21108	2.22535	2.26102	2.20004	2.33725	2.27212	2.15785	2.27405	2.15411
1374969_at	forkhead box D4	1	0	1	1	0	0	1	1	1	1	1	0	1	1	1	0	1	1	1	1	0	1	1	1	1	1	0	0	1	1	1	8.29233	2.64958	8.9824	12.4472	4.48494	5.44469	10.3405	10.5203	9.24598	9.72781	9.3162	5.54044	10.708	10.2092	6.77544	4.03467	8.72299
1374976_a_at	Sterol O-acyltransferase 1	0	1	0	0	1	0	0	1	1	0	0	0	1	0	1	0	1	0	0	0	1	1	1	0	1	1	1	0	0	1	1	5.37849	12.9819	6.01037	5.79905	7.52941	4.4983	6.34781	7.43256	6.37965	6.27237	5.84199	6.46716	8.83685	4.25521	7.62894	3.53143	8.19159
1374990_at	Transcribed locus, strongly similar to XP_849312.1 PREDICTED: similar to 60S ribosomal protein L22 (Heparin binding protein HBp15) isoform 2 [Canis familiaris]	1	1	0	1	1	1	1	1	1	1	1	1	1	1	1	1	1	1	1	1	1	1	1	1	1	1	0	1	1	1	1	7.33799	8.08009	5.94479	8.44926	7.4766	8.58828	6.92901	7.49183	6.85777	6.70062	6.85082	8.36078	7.62497	7.15294	7.16523	7.32113	7.29397
1374992_at	Similar to BC042901 protein	1	1	1	1	0	0	1	1	1	1	1	0	1	1	1	1	1	0	1	1	1	1	1	1	1	0	1	1	1	1	1	7.92961	7.88527	7.50089	7.24475	6.26013	6.58136	7.26421	7.32737	6.67309	7.21902	6.76242	6.32593	7.19595	6.88788	7.29415	6.76895	7.28011
1375015_at	Transcribed locus, strongly similar to NP_663414.2 transmembrane channel-like protein 6 isoform 1 [Mus musculus]	0	0	0	0	1	0	1	1	1	1	1	1	0	0	0	0	0	1	0	0	0	0	0	0	0	1	0	1	0	0	0	4.51059	4.67683	4.80544	5.41191	9.38201	2.9148	7.79998	6.86506	7.31134	7.03637	7.09945	7.69724	6.00054	5.12022	4.09245	3.02484	5.60355
1375026_at	ceroid-lipofuscinosis, neuronal 6 (predicted)	1	0	0	1	0	0	1	1	1	1	1	0	1	0	1	0	0	0	0	0	0	0	1	0	0	1	0	0	0	0	1	6.93225	6.56044	4.4795	8.49306	5.17926	4.66583	11.8005	11.6161	12.1606	12.6836	12.531	3.93778	6.45922	3.52486	11.2148	5.39933	6.27549
1375043_at	FBJ murine osteosarcoma viral oncogene homolog	1	0	0	1	0	1	1	1	1	1	1	0	1	0	0	0	1	0	1	1	0	0	1	1	1	0	0	0	0	1	0	5.60343	3.9559	5.41002	8.97208	3.5813	8.76472	10.0668	9.46182	8.93462	9.85554	9.05459	5.25619	7.72835	4.17332	3.03459	3.15843	7.49979
1375047_at	spermatogenesis associated 5 (predicted)	0	0	0	1	0	0	0	0	0	0	0	1	0	1	0	0	0	1	0	1	0	0	1	0	0	0	1	1	0	1	1	5.53949	6.3953	5.92845	6.98046	5.99208	5.31441	5.65085	5.6119	5.9292	5.32437	5.79026	7.33583	5.47867	6.67918	5.51901	5.26648	5.78411
1375052_at	similar to 3300001A09Rik protein	0	0	0	0	0	0	0	1	0	0	0	0	1	1	0	0	0	0	0	0	0	0	1	1	0	0	0	0	1	1	0	1.98658	2.04112	1.99856	1.961	2.01729	1.93255	6.05816	7.33466	2.78262	5.70675	2.32846	1.96843	7.25347	6.61524	1.95891	2.01704	1.94272
1375080_at	Similar to expressed sequence AW491445 (predicted)	0	0	0	0	0	0	0	0	1	0	1	0	1	0	1	1	0	1	0	0	0	1	0	0	0	1	1	0	0	0	0	5.97129	3.45137	5.80046	5.37382	5.31404	3.02898	3.98044	4.06035	10.0062	5.67857	9.52723	6.51541	7.0319	5.93183	9.73987	5.91625	6.19076
1375117_at	AKT1 substrate 1 (proline-rich) (predicted)	1	1	1	0	0	0	0	0	1	0	0	0	0	1	1	1	0	0	1	1	1	0	1	1	0	0	0	0	1	0	0	6.66288	6.8738	6.92484	6.2131	3.38721	6.16235	6.22749	5.89747	6.18851	5.99378	6.09887	5.04482	6.05879	6.48219	6.45226	6.56695	6.09948
1375119_at	neural precursor cell expressed, developmentally down-regulated gene 4A	1	1	1	1	1	1	1	1	1	1	1	1	1	1	1	1	1	1	1	1	1	1	1	1	1	1	1	1	1	1	1	12.8603	11.765	11.9224	13.0249	11.1012	11.3547	11.9162	12.3291	11.183	11.5002	11.2822	10.5219	12.346	12.2071	11.6713	11.1214	12.5477
1375123_at	SRY-box containing gene 4 (predicted)	0	0	0	0	0	0	0	0	0	0	0	0	0	0	0	0	1	0	0	0	1	0	1	0	0	0	0	1	0	0	0	4.55204	5.32465	4.85186	5.27619	4.91517	3.95143	5.93198	5.76033	5.07297	5.41757	5.4303	4.56204	5.82369	4.99864	4.85202	4.04349	7.2329
1375127_at	---	0	0	1	0	1	0	1	1	1	1	1	0	0	1	1	1	0	0	1	1	1	1	0	0	1	0	0	0	0	1	0	6.55686	6.42733	7.37256	5.84332	7.79831	5.33159	7.10479	7.50234	7.31385	6.74429	6.90084	5.94159	6.45814	7.58716	6.81028	6.99136	5.05937
1375183_at	Inhibitor of DNA binding 4	1	0	1	1	0	0	0	1	1	1	0	0	0	0	1	1	0	0	0	0	0	0	0	1	1	0	1	0	1	1	0	5.89778	4.75815	6.89742	7.76675	4.29475	5.85081	5.62384	7.37642	6.01265	6.7605	6.07717	4.4713	6.30709	5.49203	8.24599	7.83448	5.60508
1375213_at	phosphoenolpyruvate carboxykinase 2 (mitochondrial) (predicted)	1	0	1	1	1	0	1	1	1	1	1	0	1	0	1	1	0	0	0	0	1	1	1	1	1	1	0	0	1	1	1	7.70266	5.46229	8.02629	7.18402	10.5447	6.37262	8.24346	9.02441	8.79809	8.27111	8.10464	6.21299	7.24593	4.7591	7.81581	7.0389	6.50319
1375224_at	pleckstrin homology-like domain, family A, member 3 (predicted)	1	1	1	1	0	0	0	0	0	0	0	0	1	0	0	1	1	1	1	1	1	0	0	0	1	1	0	1	1	1	1	10.5407	6.9782	10.3423	9.01803	4.94272	6.02385	6.36038	6.41198	5.53251	5.7477	5.52768	6.12661	7.10641	6.29655	5.64438	7.06129	8.5686
1375231_a_at	CXXC finger 5	1	1	1	1	1	1	1	1	1	1	1	1	1	1	1	1	1	1	1	1	1	1	1	1	1	1	1	1	1	1	1	8.50726	7.39675	8.60815	8.81544	9.57448	9.68099	6.93169	7.85951	7.097	7.14484	7.04937	9.64574	8.65149	8.97287	10.0365	9.3271	7.3302
1375268_at	Transcribed locus, strongly similar to XP_510464.1 PREDICTED: similar to 40S ribosomal protein S27-like protein [Pan troglodytes]	1	1	0	1	1	0	1	1	1	1	1	1	1	0	1	1	1	0	1	1	1	1	1	1	1	1	0	1	1	1	1	6.90216	7.709	6.38907	7.19549	8.58325	3.41193	7.4958	7.67579	7.8376	7.68886	7.51827	7.14876	7.82525	5.99329	7.39059	8.52323	6.56338
1375278_at	tripartite motif protein 2 (predicted)	1	1	1	1	0	1	1	1	1	1	1	0	1	1	1	1	1	1	0	0	1	0	1	1	1	0	0	0	1	1	1	7.03143	7.39269	7.84517	8.76899	4.5434	11.5827	10.4097	10.5845	9.84792	11.0818	10.5658	5.91985	9.97771	8.22515	8.91116	7.74266	8.80585
1375305_at	hypothetical LOC362256	0	1	0	0	0	1	0	0	0	0	0	0	0	0	1	0	0	0	0	0	0	1	1	0	0	0	0	0	1	0	1	2.84496	5.96714	2.85934	3.22143	2.70847	12.1147	2.79595	2.88067	3.36579	3.52069	3.33825	2.71372	5.31564	2.79735	6.86793	2.81309	6.4859
1375341_at	Kua homolog (predicted)	0	0	0	0	1	1	1	0	1	0	0	0	0	0	0	0	1	0	0	1	1	0	1	1	0	1	0	1	0	0	1	6.32443	6.34187	5.5788	5.47797	7.13827	7.30665	6.80852	6.22832	6.24608	5.97918	5.30022	6.18365	6.30567	6.40762	5.9127	4.43444	7.34338
1375343_at	Transcribed locus	1	1	1	1	1	1	1	1	1	1	1	1	1	1	1	1	1	1	1	1	1	1	1	1	1	1	1	1	1	1	1	10.6593	9.48204	9.94593	10.6394	6.9462	11.769	9.08041	9.13197	8.10373	8.71867	8.43888	10.6037	9.67402	11.1818	9.2403	6.725	11.4579
1375350_at	Transcribed locus	1	0	0	0	0	0	0	0	0	0	0	1	0	0	1	1	0	1	0	0	0	1	0	0	0	0	0	1	0	0	0	7.00832	3.51936	3.53051	5.0531	5.41001	5.83542	5.53475	6.31159	5.0937	5.55335	5.37903	6.71541	4.65828	3.56437	5.39226	6.81312	5.70756
1375358_at	Transcribed locus, strongly similar to NP_766381.1 butyrophilin 3 [Mus musculus]	1	1	1	1	0	1	1	1	1	1	1	0	1	1	1	0	1	1	1	1	1	1	0	0	1	1	0	0	1	1	1	9.55101	6.57788	8.36812	10.5359	4.16584	7.89635	8.52743	8.9301	7.56201	7.35371	7.09132	5.99167	8.85029	8.5854	6.97281	4.33954	7.96171
1375367_at	PDZ and LIM domain 2	1	1	1	0	1	0	1	1	1	1	1	1	1	0	1	0	1	1	1	1	1	1	0	1	1	1	0	1	1	0	1	8.78678	8.87062	7.16237	5.90108	7.26338	3.10323	9.19659	6.92853	6.38485	9.61652	8.84764	8.80953	7.11645	6.00835	5.97151	4.41611	10.8431
1375369_at	Similar to hypothetical protein FLJ20154	1	1	1	1	1	1	1	1	1	1	1	1	1	1	1	1	1	1	1	1	1	1	1	1	1	1	1	1	1	1	1	9.59554	10.9519	10.1189	9.40267	9.3661	8.57867	9.51879	9.02617	9.45648	9.49262	9.70734	9.52145	10.4174	10.0564	9.38977	11.3209	9.791
1375377_at	Transcribed locus	0	0	0	0	1	0	0	0	1	1	1	0	0	1	0	0	0	0	0	0	1	0	0	0	0	0	0	0	0	0	1	3.09474	5.31986	3.0915	5.87559	6.97739	4.24899	5.79099	6.24726	6.61209	7.15677	6.96676	3.80588	5.03549	6.41158	4.39496	3.04372	3.98054
1375396_at	pumilio 1 (Drosophila) (predicted)	1	1	1	1	1	1	1	1	1	1	1	1	1	1	1	1	1	1	1	1	1	0	1	1	1	1	1	1	1	1	1	7.27502	8.59268	6.99555	7.35293	8.43462	7.39389	7.25845	7.91417	7.203	7.30578	7.36641	7.671	7.49803	7.52821	7.79537	7.41536	7.97675
1375421_a_at	praja 2, RING-H2 motif containing	1	1	1	1	1	1	1	1	1	1	1	1	1	1	1	1	1	1	1	1	1	1	1	1	1	1	1	1	1	1	1	8.64427	9.36994	8.18604	8.79194	8.73291	11.1639	7.66354	8.562	6.93499	7.5301	7.17875	7.733	8.35132	9.01422	9.07556	7.78795	9.0903
1375422_at	---	1	1	1	1	1	1	1	1	1	1	1	1	1	1	1	1	1	1	1	1	1	1	1	1	1	1	1	1	1	1	1	7.94102	8.71776	8.61346	8.62151	10.0871	9.26059	9.18278	9.33424	9.78126	10.0479	10.2276	9.99008	9.35299	8.34216	9.02563	9.22775	8.50238
1375436_at	nicotinate phosphoribosyltransferase-like protein	1	0	1	1	1	0	1	1	1	1	1	0	1	1	1	1	1	1	0	0	0	1	0	1	1	1	0	0	1	1	1	7.31155	4.66692	7.82102	8.97149	8.35454	5.39035	7.29084	8.14212	10.2917	9.28553	10.4444	6.30908	8.34612	8.25254	11.6794	10.1455	7.00988
1375464_at	hypothetical LOC308556	1	0	1	1	0	0	1	1	1	1	1	0	1	1	1	0	0	0	0	0	0	0	1	0	0	1	0	0	1	1	1	7.24382	6.05984	7.42721	8.27359	6.22413	5.52994	9.5573	8.91655	7.20959	7.76991	7.5863	5.59865	7.36022	8.62343	7.45582	5.1428	6.15749
1375468_at	---	1	1	0	1	0	1	0	0	0	0	0	1	0	0	0	0	0	1	0	0	0	0	0	0	0	1	0	1	0	0	0	6.33855	9.31616	3.78678	7.31726	3.76339	7.56141	3.91946	4.93347	4.23292	4.62819	3.73661	6.76205	6.33982	4.04855	4.45218	3.90711	5.85658
1375506_at	---	1	1	1	1	1	0	1	1	1	1	1	1	0	0	1	1	1	1	0	0	1	1	0	0	1	1	1	1	0	1	1	6.93804	9.52758	7.92507	6.64913	7.40385	6.07949	6.7471	6.82914	8.72977	8.71351	9.19814	6.98278	5.72082	6.4256	7.42681	8.84037	6.93537
1375532_at	Inhibitor of DNA binding 2, dominant negative helix-loop-helix protein	1	1	1	1	1	1	1	1	1	1	1	1	1	1	1	1	1	1	1	1	1	1	1	0	1	1	0	1	1	1	1	9.29117	12.6045	9.44882	10.9779	9.58415	9.8847	9.63517	9.94689	9.13967	9.87611	8.95394	9.66361	10.5185	9.03051	11.5004	10.747	10.5055
1375535_at	---	1	1	1	1	1	1	1	1	1	1	1	1	1	1	1	1	1	1	1	1	1	1	1	0	1	1	0	1	1	1	0	6.42101	6.51005	6.1711	6.202	6.9213	5.98515	6.63157	7.12636	6.30385	6.79552	7.09905	5.71298	6.44269	6.6302	6.68268	7.09315	6.90795
1375538_at	Vinculin (predicted)	1	1	1	1	1	1	1	1	1	1	1	1	1	1	1	1	1	1	1	1	1	1	1	1	1	1	1	1	1	1	1	10.3707	9.5737	9.82124	11.4187	9.83148	8.23318	10.1307	10.4767	9.62233	9.68781	9.12263	8.25945	10.6259	10.5319	8.78427	8.58	10.6503
1375549_at	Transcribed locus	0	0	1	1	0	1	1	0	1	1	1	0	1	1	1	1	0	0	1	1	0	1	1	1	1	0	1	0	1	0	1	5.91306	5.7743	8.43619	6.75227	5.3727	8.4862	6.79881	5.98687	6.98127	7.85722	7.2913	5.18306	7.25578	10.121	8.11137	7.06911	5.71195
1375569_at	glutamine synthetase 1	0	0	0	0	0	1	0	0	1	0	0	0	0	0	0	0	0	0	1	0	0	0	1	1	0	0	1	0	0	0	0	4.3333	4.61511	4.60832	5.16818	6.19373	9.3482	4.91192	5.07857	7.34033	4.88062	5.1034	3.79801	5.35558	5.277	5.30624	4.47241	4.94116
1375573_at	Myeloid/lymphoid or mixed-lineage leukemia 5 (trithorax homolog, Drosophila)	1	0	0	1	0	1	0	1	1	1	1	1	0	0	1	1	1	1	0	0	0	1	0	0	1	1	0	1	1	1	1	7.8879	5.44915	6.18459	6.54115	5.74611	7.04073	6.08382	6.52498	6.26876	6.60439	6.58049	7.81881	6.1026	5.66755	6.63098	6.73012	7.62721
1375575_at	Calcium/calmodulin-dependent protein kinase II beta subunit	0	0	0	0	0	1	0	0	1	1	1	0	0	0	0	0	0	0	1	1	0	0	1	0	1	0	0	0	1	0	0	5.94445	3.59326	4.9681	2.51803	3.30803	11.3887	4.454	3.7379	8.97653	8.87513	9.05069	2.39243	4.15314	2.12657	3.25009	2.03668	2.73238
1375612_at	Transcribed locus	1	1	1	1	1	1	1	1	1	1	1	1	1	1	1	1	1	1	1	1	1	1	1	1	1	1	0	1	1	1	1	7.58858	7.51407	7.63324	8.28448	10.0886	7.57288	7.71524	8.34107	8.15784	8.20514	8.27721	8.6287	7.95199	8.41891	7.64486	6.90156	8.07567
1375638_at	serum deprivation response protein	1	1	1	1	1	0	1	1	1	1	1	1	1	1	1	1	1	1	1	1	1	1	1	1	1	1	0	0	1	1	1	12.2939	8.81137	11.2791	11.2205	10.5734	6.49607	9.60108	9.58039	8.94588	9.22963	8.95507	8.35553	10.4347	11.5722	9.2661	8.35396	12.9941
1375655_at	Transcribed locus	1	1	1	1	1	1	1	1	1	1	1	1	1	1	1	1	1	1	1	1	1	0	1	1	1	1	0	1	1	1	1	7.67765	6.68299	7.18731	7.57184	7.92935	7.27084	7.7379	8.02261	7.36936	7.79891	7.79002	8.54761	7.6992	7.57257	7.57114	7.33866	8.35412
1375657_at	Similar to 4933407C03Rik protein (predicted)	1	1	1	1	1	1	1	1	1	1	1	1	1	1	1	1	1	1	0	0	1	1	1	0	1	1	0	1	0	1	1	7.64293	9.22571	7.03189	7.25389	8.72212	8.43065	8.61283	8.5467	8.62479	8.30679	8.27273	7.76581	7.80115	6.96095	7.90169	6.86003	7.35656
1375672_at	---	1	1	1	1	0	1	1	1	1	1	1	0	1	1	1	1	1	0	1	1	1	0	1	1	1	0	0	0	1	1	1	8.40138	8.11765	8.39934	6.98578	4.56492	8.17054	6.8865	7.53146	7.45537	7.64595	7.1973	6.01094	7.04643	7.99982	7.81557	8.46514	6.6372
1375674_at	similar to chromosome 16 open reading frame 5 (predicted)	1	1	1	1	1	1	0	0	1	0	1	0	1	1	1	1	1	1	1	1	1	1	1	1	0	1	1	1	1	0	1	8.42064	8.45346	9.69408	6.57602	7.2479	9.59638	6.34066	6.14961	8.05094	6.15672	8.32426	6.38931	8.03175	8.60721	8.05541	9.20486	7.0649
1375676_at	Transcribed locus	0	1	0	1	1	0	1	1	1	1	1	0	1	1	1	1	1	0	1	1	1	0	1	1	1	0	0	1	1	1	1	6.32811	7.98496	5.66988	7.10892	6.6022	6.31767	8.28985	8.5426	7.579	8.21387	7.70263	6.58113	7.7937	6.57132	7.85243	6.97624	7.48772
1375677_at	transducer of ERBB2, 2	1	1	1	0	1	1	1	1	1	1	1	1	1	1	1	1	1	1	1	1	1	1	1	0	1	1	0	1	1	1	1	7.96145	7.22515	9.75763	6.6284	7.76121	6.68076	6.73737	6.75659	6.79734	7.11659	6.8378	7.08334	7.02271	8.27991	7.30969	6.92056	7.40211
1375687_at	RAB14, member RAS oncogene family	1	1	1	1	1	1	1	1	1	1	1	1	1	1	1	1	1	1	1	1	1	1	1	1	1	1	1	1	1	1	1	11.1296	11.4765	10.798	11.0594	10.5026	11.1681	11.1884	11.377	10.7935	11.1518	10.8098	11.1063	11.3972	11.0915	11.476	11.4068	11.5143
1375703_at	myeloid/lymphoid or mixed-lineage leukemia 5 (trithorax homolog, Drosophila) (predicted)	1	1	1	1	1	1	1	1	1	1	1	1	1	1	1	1	1	1	0	0	1	0	1	1	1	1	1	1	1	1	1	7.28515	7.79592	7.40486	7.27887	7.77846	6.75106	7.29912	7.70155	6.82965	7.48101	7.33127	8.09849	7.83957	7.25185	7.62923	6.90315	8.20825
1375706_at	---	1	1	1	1	0	0	1	1	1	1	1	0	1	0	1	1	1	1	0	0	1	1	0	0	1	0	0	0	1	1	0	8.54249	8.11296	7.03148	10.2683	3.74975	3.41716	12.0609	12.03	10.8279	11.7489	11.0198	4.97871	9.10992	6.12586	8.24151	7.9579	8.31078
1375716_at	interferon gamma receptor 2 (predicted)	0	0	1	0	0	0	1	1	1	1	1	1	0	0	0	1	0	1	0	0	0	0	0	0	0	1	0	1	0	0	0	6.40065	4.99252	6.89996	6.24857	4.48707	6.20013	9.49942	8.91908	8.41785	9.59126	9.19762	6.55125	5.54879	5.19681	4.97204	6.45982	6.5424
1375745_at	Guanine nucleotide binding protein, alpha q polypeptide	1	1	1	1	1	1	1	1	1	1	1	0	1	1	1	1	1	1	1	1	1	1	1	1	1	1	0	0	1	1	1	8.41503	8.07032	8.36923	9.81775	8.3997	9.77815	9.058	8.87926	8.87853	8.96272	8.86675	6.47312	8.9055	7.75525	7.82421	7.30448	9.31695
1375769_at	tripartite motif-containing 41 (predicted)	1	1	1	1	1	1	1	1	1	1	1	1	1	1	1	1	1	1	1	1	1	1	1	1	1	1	1	1	1	0	1	6.85809	7.30475	7.39305	7.26087	7.27646	7.51944	7.41108	6.8683	7.27551	7.10082	7.42957	7.31412	7.24799	6.88728	6.70846	6.96899	7.12519
1375788_at	Ribosomal protein L7	1	0	0	1	0	0	0	1	1	0	0	1	0	0	1	1	0	0	1	1	0	1	0	0	1	0	0	1	1	1	0	6.60588	4.31944	5.42025	7.14152	5.81534	4.22415	6.12951	6.78468	6.44284	6.43749	6.06155	7.02392	6.47207	5.85072	6.07754	7.00595	5.93441
1375823_at	Solute carrier family 4, member 4	0	0	0	0	0	0	0	0	0	0	0	0	0	0	1	0	0	0	0	0	0	0	0	0	0	0	0	0	0	0	0	3.88881	2.4822	3.94314	2.36481	2.4986	3.40978	3.76079	2.66038	3.6965	3.77972	2.50412	2.42856	2.31518	2.40475	5.9569	2.52946	2.30314
1375849_at	RGM domain family, member A (predicted)	1	0	0	1	0	1	1	1	1	0	0	0	1	1	0	0	1	0	1	1	0	0	0	0	1	0	0	0	0	1	1	7.55735	3.58593	6.42466	7.47835	3.53706	7.90454	7.16504	7.52885	6.04871	6.03957	6.30021	4.10763	7.26371	8.73533	4.74947	3.70945	7.57343
1375850_at	HLA-B-associated transcript 3	1	1	1	1	0	1	1	1	1	1	1	1	1	1	1	1	1	1	1	1	0	1	1	1	1	1	1	1	1	1	1	7.84001	7.48718	7.54774	6.91402	6.10402	7.85833	7.38475	7.48721	7.17137	7.26213	7.41328	8.04609	7.8089	7.46197	7.49325	7.75792	7.40677
1375852_at	3-hydroxy-3-methylglutaryl-Coenzyme A reductase	1	1	1	1	1	1	1	1	1	1	1	1	1	1	1	1	1	1	0	0	1	1	1	1	1	1	1	1	1	1	1	6.98354	8.18157	7.11021	8.55756	9.07462	9.35956	9.517	10.1037	10.0424	10.3961	9.0052	9.2395	9.7239	6.6664	7.97017	9.99499	8.2805
1375856_at	Transcribed locus	0	0	0	0	0	1	0	0	1	1	1	0	0	0	1	1	0	0	0	0	0	1	1	1	0	0	1	0	0	0	1	2.84773	4.24552	3.02463	2.82468	2.99845	11.4841	4.25996	3.31162	7.32647	7.88445	8.67626	2.77635	3.02177	2.93859	10.1227	9.65856	2.59157
1375865_at	tight junction protein 4 (peripheral) (predicted)	0	1	1	1	1	1	0	0	1	1	1	1	1	1	0	0	0	1	1	1	0	0	0	1	1	1	0	1	1	0	0	6.55236	7.06359	6.67393	6.61606	7.54612	6.79616	6.27229	5.99571	7.73015	7.53538	8.1199	6.76732	6.56089	6.55745	6.38059	6.15003	6.42352
1375873_at	Transcribed locus, strongly similar to XP_575914.1 PREDICTED: similar to mKIAA1522 protein [Rattus norvegicus]	0	0	0	0	0	0	1	1	1	1	1	0	0	0	0	0	0	0	0	0	0	0	0	1	0	0	0	0	0	0	1	3.12204	5.90299	2.95631	6.15288	3.09898	3.62193	6.95776	7.16788	7.57613	7.709	7.62963	2.88164	6.24317	3.16086	5.67741	4.04878	4.75026
1375883_at	---	0	0	0	0	1	0	0	0	1	1	1	1	0	0	0	1	1	0	0	0	0	0	0	0	0	0	0	1	0	0	0	5.9695	5.8364	5.39432	5.74017	7.24348	4.02257	5.75825	5.48693	6.92653	7.06538	7.55163	6.60411	5.44557	5.67647	5.07031	7.64071	6.61531
1375889_at	spermine synthase	1	1	1	1	1	1	1	1	1	1	1	1	1	1	1	0	1	1	1	1	1	0	1	1	1	1	0	1	1	1	1	6.83878	10.2554	6.73244	7.73092	8.9449	8.92807	7.16141	7.49582	8.36943	7.7755	8.0369	8.09148	7.45323	7.33282	7.65354	6.19677	7.32438
1375898_at	similar to RNA binding protein gene with multiple splicing	1	1	1	1	0	0	1	1	1	1	1	1	1	1	1	1	1	1	0	1	1	1	1	0	1	1	0	0	1	1	1	9.89861	8.63556	9.53204	11.8699	4.52183	3.24547	8.97582	9.0443	8.61515	8.38442	8.37519	7.32696	9.97626	10.9237	9.3233	7.99861	9.9051
1375909_at	similar to glutathione transferase GSTM7-7	1	1	1	1	0	1	1	1	1	1	1	1	1	1	1	1	1	1	1	1	1	0	1	1	1	1	0	1	1	1	1	8.12976	7.13093	8.12517	8.07924	5.65756	6.86432	7.739	7.79009	9.15467	8.30626	8.79504	7.09081	7.5303	7.04105	7.04882	9.46189	7.53909
1375911_at	hypothetical protein LK44	1	1	1	0	1	1	1	1	1	1	1	1	0	1	0	0	1	1	1	1	1	0	1	0	1	1	0	0	1	1	0	6.79739	7.3121	7.04383	5.92258	9.74507	7.97421	7.06439	7.43147	7.74869	7.22199	7.40611	6.85298	5.46517	8.56266	5.40284	6.41137	6.9921
1375945_at	plexin domain containing 2 (predicted)	1	1	1	1	1	0	0	0	0	0	0	0	1	0	1	0	1	0	1	1	1	1	0	0	1	1	0	1	1	0	1	7.3724	11.9003	7.19038	7.48871	9.28946	6.56865	6.01582	6.13233	5.84375	5.85596	5.85936	6.1712	7.2203	6.38012	8.57843	5.67431	10.4126
1375958_at	---	1	0	0	1	1	0	1	1	1	1	1	1	1	1	1	0	1	1	1	1	1	1	1	1	1	1	0	1	1	1	1	6.61158	5.82199	5.96366	7.41362	9.4005	4.67734	8.15631	8.4097	7.79366	8.75362	8.07708	8.00946	7.64223	9.12354	7.74059	3.44316	7.17254
1375969_at	Unknown (protein for MGC:72610)	0	1	0	0	0	0	1	1	1	1	1	0	1	0	1	1	0	0	0	0	0	0	0	1	0	0	1	0	0	0	0	6.10989	6.84969	6.06171	5.9096	5.812	4.71945	8.52702	7.51449	8.38462	9.28999	8.9698	5.27773	6.54795	5.24232	6.90237	7.82527	5.90767
1375987_at	ceramide kinase (predicted)	1	0	1	1	1	1	1	1	1	1	1	1	1	1	0	1	1	1	1	1	1	1	0	1	1	1	1	1	0	1	0	8.43575	5.1167	9.31396	8.01835	9.04717	9.11862	9.12232	8.46672	9.23523	8.48988	9.09819	9.70033	7.74621	8.16365	5.85257	6.81176	8.26797
1375990_a_at	Transcribed locus	0	1	0	1	0	0	1	1	0	1	0	0	1	1	1	0	0	0	1	1	1	0	1	1	1	0	0	0	1	1	1	6.20566	6.65681	6.03199	8.55305	4.66393	5.74962	9.77132	9.08744	6.43359	7.89898	6.31802	3.67994	7.35877	11.2828	8.15564	4.56793	5.41044
1376007_at	Similar to CGI-121 protein	1	1	0	0	0	1	0	0	0	0	1	0	0	0	1	1	1	0	0	0	1	1	1	0	0	0	0	0	1	0	1	6.86618	6.09732	5.95569	6.49864	4.43043	7.12452	5.8544	5.85857	6.23633	6.15841	6.57942	5.81642	6.34767	5.34995	8.67539	6.74738	7.24019
1376034_at	similar to mKIAA0738 protein	0	1	0	1	0	1	0	0	0	0	0	0	0	0	1	0	0	0	0	0	1	0	1	0	1	0	0	0	1	1	0	6.3736	10.5236	5.69769	6.71762	4.28532	8.79372	5.14375	5.59166	4.74437	4.59506	4.99954	5.14489	5.90533	5.73091	7.08426	4.23408	6.17363
1376036_at	Transporter	0	0	0	0	0	0	0	0	0	1	1	0	0	0	0	1	1	0	0	0	1	0	0	0	0	0	0	0	0	0	0	2.49084	4.82985	2.80676	2.22646	2.39337	2.05966	2.38985	2.11929	5.26803	8.06676	7.62134	2.20133	2.65497	2.41214	4.7949	5.86172	6.92139
1376039_at	---	0	1	0	0	1	0	1	1	1	1	1	1	0	0	0	0	0	1	0	0	1	0	0	0	1	1	1	1	0	1	0	4.4783	6.52719	4.39822	4.32446	10.374	4.30834	7.62783	7.33788	8.45197	8.37763	8.63179	8.09428	5.9336	4.55089	4.93807	5.62898	5.45718
1376065_at	RRS1 ribosome biogenesis regulator homolog (S. cerevisiae) (predicted)	0	1	1	1	1	1	1	1	1	1	1	1	1	1	1	1	1	1	1	1	1	1	1	1	1	1	0	1	1	1	1	6.16809	7.64798	6.53495	7.69061	8.88511	6.63868	7.83349	7.95865	8.397	7.64953	7.93485	8.5314	7.36478	7.94715	7.3534	7.87798	6.89201
1376074_at	Transcribed locus	0	0	0	0	0	1	0	0	0	0	0	1	0	0	1	1	0	1	0	0	0	0	1	1	1	1	0	0	1	0	1	2.85719	3.38693	3.56029	5.60389	4.84514	10.0609	3.44054	3.55187	3.30941	3.41895	3.42284	8.04186	3.24635	3.24763	7.09373	6.24154	3.72982
1376076_at	---	1	1	1	1	0	0	0	1	1	0	0	1	1	0	0	1	1	1	0	0	1	1	0	1	1	1	1	1	1	1	1	9.35876	9.67676	6.58196	7.1136	6.06979	5.72375	6.25699	7.49642	6.64885	6.46504	6.46776	7.54988	7.98712	5.65208	4.84548	6.99027	6.74258
1376077_at	---	0	0	0	0	1	0	1	1	1	1	1	0	1	0	0	0	0	0	0	0	0	0	0	0	0	1	1	0	0	0	0	3.91578	3.91721	3.92641	4.31777	8.73037	4.23823	10.0594	8.76886	8.54755	10.4638	9.51175	4.37206	8.22859	3.66386	3.95649	4.15797	4.39895
1376089_at	---	1	1	1	1	1	1	1	1	1	1	1	1	1	1	1	1	1	1	1	1	1	1	1	1	1	1	0	0	1	1	1	7.94146	9.49987	8.07834	8.41509	8.85254	7.71463	9.9729	10.2428	10.6026	10.7329	9.41537	7.47791	9.60731	6.49863	8.35819	11.0975	8.64183
1376098_a_at	myosin IG (predicted)	0	1	1	0	1	0	0	0	1	0	1	1	0	0	0	0	0	1	0	0	0	1	0	1	0	1	1	1	1	1	0	6.40842	6.88293	6.82419	5.23203	7.07939	3.85728	6.13579	5.8011	7.42316	6.35603	7.17636	8.43641	6.21406	4.20535	4.07179	5.86629	5.52586
1376137_at	pleckstrin homology domain containing, family B (evectins) member 2 (predicted)	1	1	1	1	0	1	1	1	1	1	1	0	1	1	1	1	1	0	1	1	1	0	1	1	0	0	0	0	1	1	1	7.32303	7.97576	8.11818	8.60174	3.40975	9.55496	9.3376	8.77912	7.86541	8.7106	8.2179	5.18392	9.23803	7.9285	9.08877	6.63785	7.94934
1376140_at	similar to mALDP	1	1	1	1	1	0	0	0	1	0	1	1	0	1	0	1	1	1	1	1	1	0	1	1	0	1	0	0	0	0	0	7.0982	8.82459	6.96421	6.58197	8.16276	4.94552	6.48857	6.3218	7.99224	5.85706	8.18838	6.76272	5.89136	7.89797	5.86787	8.62809	6.64148
1376157_at	Transcribed locus, weakly similar to NP_671483.1 hippyragranin [Rattus norvegicus]	1	1	1	1	0	0	1	1	1	1	1	1	1	1	1	1	1	1	0	0	1	0	1	1	1	1	1	1	1	1	1	7.96726	7.49392	7.18778	7.38845	5.41886	5.71787	7.32456	7.61421	7.20783	7.39818	7.11815	8.65138	7.70089	6.82541	8.42902	7.89491	7.75277
1376163_at	similar to Expressed sequence AI649392 (predicted)	0	0	0	0	0	0	1	1	1	1	1	0	0	0	1	0	0	0	0	0	0	0	0	0	0	0	0	0	0	0	0	2.01603	2.12469	2.05113	1.99556	2.07281	1.95854	11.4441	10.7945	10.4538	11.8543	11.2686	2.08227	2.41587	2.04399	8.27752	2.08635	1.96192
1376172_at	ATP-binding cassette, sub-family G (WHITE), member 4 (predicted)	0	0	0	1	0	1	1	1	1	1	1	0	1	0	0	0	0	0	0	0	0	0	0	0	0	0	0	0	0	1	0	4.11824	3.13679	3.83057	10.9405	5.36796	7.4369	8.47864	8.49438	7.42236	7.20881	6.80591	2.72985	8.82292	2.74969	2.69688	3.05955	2.81266
1376177_at	similar to RIKEN cDNA 5730593F17	1	0	1	1	1	0	1	0	1	1	1	1	1	1	1	0	1	1	0	0	1	1	1	1	1	1	1	1	1	1	0	8.82137	5.57138	7.28496	7.32623	11.7694	4.17877	6.72767	6.50992	7.14707	6.68276	6.90222	9.22456	8.49014	6.77649	7.26327	6.43413	9.33735
1376185_at	kinesin family member C1	0	0	0	0	1	0	1	1	1	1	1	1	0	0	1	0	0	0	0	0	0	0	0	0	1	1	1	1	0	0	0	2.84698	2.67582	2.74362	2.81155	10.2198	2.38436	6.81326	6.60078	7.00778	7.51879	7.55336	7.358	5.54544	2.92229	6.40332	2.72404	3.08607
1376191_at	15-hydroxyprostaglandin dehydrogenase	0	0	0	1	0	0	1	1	1	1	1	1	1	0	1	0	1	1	0	0	0	0	0	0	1	1	0	1	0	1	1	4.8462	4.39131	4.24828	9.26743	4.39116	3.04136	12.8254	12.8341	12.1839	12.4239	12.2649	6.95906	11.2211	3.47928	7.09938	4.36779	9.37123
1376193_at	Kohjirin	1	0	0	1	1	0	1	1	1	0	0	1	1	0	0	0	1	1	1	1	1	1	0	0	1	0	0	0	0	1	1	10.9392	5.22688	6.21118	8.2345	9.19227	4.09038	7.27685	7.33999	6.07235	5.56261	5.2012	7.59358	7.28772	5.86069	3.35486	3.96081	6.51327
1376194_at	Transcribed locus	1	1	1	1	0	1	1	1	1	1	1	1	1	1	1	1	1	1	1	1	1	1	1	1	1	1	1	1	1	1	1	10.484	10.396	10.1041	10.4346	5.38036	9.43645	8.23995	8.59106	7.91057	7.77796	7.6671	7.89158	8.78838	10.9938	10.2288	9.92633	10.0702
1376197_at	transcription factor 7, T-cell specific (predicted)	0	1	0	0	0	0	0	0	0	0	1	1	0	0	0	0	1	1	0	0	0	1	0	0	1	1	0	1	0	1	1	4.38826	6.84624	5.62704	5.20062	5.82417	3.33463	4.86618	5.0328	5.37077	5.44134	6.69973	12.12	4.11794	5.41892	3.42945	4.17677	8.13938
1376198_at	adipocyte-specific adhesion molecule	1	0	1	1	1	1	1	1	1	1	1	1	1	1	1	0	1	1	1	1	1	1	0	0	1	1	0	0	1	1	1	12.7837	4.49108	7.47172	11.4777	7.87548	8.16051	10.2026	10.8169	9.96162	10.0155	9.64432	8.31549	10.4079	7.84168	6.8767	4.08796	8.56136
1376200_at	Unknown (protein for MGC:72974)	1	1	1	1	1	0	1	1	1	1	1	1	1	1	1	0	1	1	1	1	1	1	0	1	1	1	0	1	1	1	1	9.8359	6.74319	9.79313	7.59065	9.10326	3.28543	9.48301	9.92304	7.49394	8.69987	8.08245	8.96204	6.75182	9.91301	7.9768	5.60812	8.28546
1376239_at	similar to RIKEN cDNA 1110038G14	0	0	0	0	0	0	0	0	0	0	0	0	0	0	1	0	1	0	0	0	0	0	0	1	1	0	1	0	0	0	1	4.05658	3.82478	4.02976	3.74803	3.63713	3.72745	3.68274	3.65203	3.71518	3.65351	3.53996	3.75115	5.08343	3.58086	8.06136	4.18195	10.3173
1376248_at	sulfotransferase family, cytosolic, 2B, member 1 (predicted)	0	0	0	0	0	0	1	1	1	1	1	0	0	0	1	0	0	0	0	0	0	0	0	0	1	0	0	0	0	0	1	2.9817	2.86595	2.76288	2.52896	3.04893	3.15539	7.8229	7.83993	9.55287	10.0674	10.4615	3.10889	5.33185	2.67757	6.9257	4.26521	2.49737
1376256_at	WD repeat and FYVE domain containing 1 (predicted)	0	1	0	0	1	0	1	1	1	1	1	0	1	0	1	0	0	0	0	0	1	0	1	1	0	0	1	0	1	1	0	6.17256	8.01914	6.00147	6.21494	6.44427	5.88317	7.59842	8.38384	7.6864	7.39677	7.87402	4.87806	6.69283	4.60719	8.2547	6.04216	6.30474
1376265_at	---	1	0	0	1	0	1	0	1	0	0	0	0	0	1	1	0	1	0	0	0	0	0	1	0	1	0	0	0	1	1	1	7.66349	5.71473	4.08163	9.64669	4.70236	8.13237	6.4522	7.10649	5.82223	6.26599	5.73103	4.28608	6.12753	7.2238	10.5991	3.56665	6.7345
1376292_at	Transcribed locus	0	0	0	1	0	0	1	1	1	1	1	0	1	0	1	0	1	0	0	0	0	1	0	1	1	0	0	0	0	1	1	3.48797	3.12665	2.90209	10.2393	2.99863	2.49551	10.6864	11.6469	9.99381	10.2177	9.3869	4.80894	9.91714	2.75981	7.46668	3.13474	7.65107
1376299_at	similar to Retinoblastoma-binding protein 2 (RBBP-2)	0	1	0	0	1	0	0	0	0	0	0	0	0	0	1	0	0	0	0	0	1	0	1	0	0	0	0	0	0	1	0	4.93837	7.72145	4.99101	4.26112	7.50873	3.9346	4.82542	5.85657	4.62856	5.08642	4.83218	5.42109	4.79509	5.01562	5.70582	4.81376	5.41388
1376303_a_at	membralin (predicted)	1	1	1	0	0	1	1	0	1	0	1	1	1	1	1	1	1	1	1	1	1	0	1	1	0	1	1	1	1	0	0	6.68479	7.00511	7.52025	6.05269	5.18806	6.41905	6.9423	6.40221	7.0816	6.63306	6.89463	6.73563	6.55569	6.62903	6.52002	7.21171	6.59299
1376304_at	similar to AI661453 protein	0	0	0	1	1	0	1	1	1	1	1	0	1	0	0	1	1	0	0	0	0	0	0	1	1	0	0	0	1	0	0	4.69485	3.47007	4.49945	7.58508	7.79077	3.13654	6.76902	7.39597	8.33525	7.76561	7.01817	3.4322	9.15236	3.99371	6.42071	7.86315	6.76886
1376344_at	Transcribed locus	1	0	0	1	0	0	1	0	1	1	1	0	1	0	0	0	1	0	0	0	1	0	0	0	1	1	0	0	1	1	0	7.77813	4.76534	5.59597	8.26448	6.04195	2.6459	6.85733	6.56226	10.0593	7.17331	7.37389	6.53718	6.69113	5.29649	4.57825	3.94314	9.8949
1376373_at	similar to butyrophilin-like 8 /// butyrophilin-like 7 /// butyrophilin-like 8	0	0	0	0	0	0	0	0	1	1	1	0	0	0	0	0	0	0	0	0	0	0	0	0	0	0	0	0	0	0	0	3.62442	4.93878	4.13467	3.43449	4.88283	3.15517	4.93227	4.37736	6.54602	7.67851	7.6686	3.52593	3.5906	4.08781	3.48493	4.1611	3.18573
1376380_at	Transcribed locus	0	0	1	0	0	0	0	0	1	0	0	0	0	1	0	0	0	0	1	1	0	0	0	0	0	0	0	0	0	0	0	5.31008	4.7177	7.65155	3.45619	5.34023	3.56151	5.07866	4.66517	6.48641	5.61216	6.42803	3.59922	4.89372	8.0058	4.56981	4.74029	4.02767
1376396_a_at	---	0	0	0	0	0	1	0	0	1	0	1	0	0	0	0	0	0	0	0	0	0	0	0	1	0	0	1	0	0	0	0	2.65388	2.9972	2.75951	3.81034	2.92122	6.98846	2.6913	2.6116	5.82192	2.70307	6.83642	2.7335	4.86628	2.73557	3.20409	2.79297	2.49261
1376398_at	CDNA clone IMAGE:7302574	1	0	1	1	0	0	1	1	1	1	1	0	1	0	0	0	1	1	0	0	0	0	0	0	1	1	0	0	0	1	1	7.1475	2.73349	7.68315	12.4145	2.48602	2.67995	10.2662	10.794	9.57249	9.77384	9.12174	5.3717	10.0782	3.73805	3.76582	3.35639	7.36515
1376419_at	Transcribed locus	0	0	0	0	0	1	0	1	1	0	1	1	1	1	0	0	1	1	1	1	0	0	1	1	0	1	0	1	1	1	0	6.0448	5.61107	5.78433	5.75491	6.48796	7.02737	6.44366	6.8452	6.23801	6.48999	6.63036	6.74707	6.80468	6.84282	6.12192	6.2849	8.05603
1376427_a_at	glycine dehydrogenase (decarboxylating; glycine decarboxylase, glycine cleavage system protein P) (predicted)	0	0	0	0	0	0	0	0	0	0	0	0	0	0	1	1	0	0	0	0	0	0	0	0	0	0	0	0	0	0	1	2.00194	2.06528	2.01003	1.97379	2.02847	5.04042	1.97342	1.96789	1.97633	1.96951	1.97418	1.97189	2.16127	2.0038	7.36553	8.65799	1.94341
1376432_at	testis expressed gene 27 (predicted)	1	1	1	0	0	0	0	0	1	1	0	0	0	1	0	1	0	1	1	1	1	0	0	1	0	0	1	1	1	0	0	7.69043	7.57505	7.91401	6.2752	6.58134	5.01125	6.54478	6.01634	6.48822	6.55373	6.45164	6.28113	6.17427	7.35237	6.13102	7.28607	6.24838
1376457_at	Hypothetical gene supported by NM_138518	1	1	1	1	1	0	1	1	1	1	1	0	1	1	1	0	1	1	1	1	1	1	1	1	1	1	0	0	1	1	1	10.92	6.50506	9.3727	11.0922	7.44256	4.60663	8.3549	8.18881	7.50411	7.341	7.34714	6.05182	8.75661	9.16491	7.18282	4.40842	10.4596
1376523_at	AT rich interactive domain 4A (Rbp1 like) (predicted)	0	0	0	0	1	0	0	0	0	0	0	0	0	0	1	0	0	0	0	0	0	0	1	0	0	0	0	0	0	0	0	4.58692	4.81235	4.0919	4.54559	7.64577	5.09418	5.91867	6.39315	4.92352	5.91395	5.19394	5.5639	5.28752	4.53632	5.8151	4.67337	5.72432
1376562_at	similar to Traf2 and NCK interacting kinase, splice variant 4	0	0	0	0	0	1	0	0	1	0	0	0	0	0	0	0	0	0	0	0	0	0	0	0	0	0	0	0	0	0	0	3.91333	3.90922	3.90866	5.24536	4.81054	8.17952	5.51113	5.23656	6.40583	6.1331	5.94714	5.78238	3.99685	4.86953	3.041	3.60337	6.46441
1376572_a_at	supervillin (predicted)	1	0	1	1	1	0	1	1	1	1	1	1	1	1	1	1	1	1	1	1	1	1	1	1	1	1	0	1	1	1	1	10.3589	5.75232	9.87496	11.5382	8.59496	6.24312	10.2365	10.1778	9.49625	9.93687	9.50519	9.11161	10.0847	11.0338	7.65834	8.75026	10.0687
1376573_at	RAB34, member of RAS oncogene family (predicted)	1	1	1	1	0	1	1	0	0	0	0	1	1	0	1	1	1	1	0	1	1	1	1	1	1	1	0	0	1	1	1	9.69961	8.87194	9.30978	8.85255	5.48951	7.38734	6.67103	6.48128	5.86785	6.05172	6.01379	6.64932	7.24708	6.47665	9.44895	7.46305	8.41188
1376579_at	leucine aminopeptidase 3 (predicted)	1	1	1	1	1	1	1	1	1	1	1	1	1	1	1	1	1	1	1	1	1	1	1	0	1	1	0	1	1	1	1	9.16895	10.4649	9.10073	7.77607	8.20699	7.29344	7.59121	7.6112	10.0875	10.0707	10.6117	7.43549	8.07482	7.65933	9.39625	10.2668	7.39534
1376584_at	Transcribed locus	1	1	1	1	0	1	1	1	1	1	1	0	1	1	0	0	1	1	1	1	1	1	1	0	1	1	0	0	1	1	1	7.76683	7.64641	7.99847	10.0049	5.92764	9.18461	8.68905	8.66638	8.10461	8.46159	8.01413	5.24071	8.98298	9.60371	5.65707	4.82849	7.43185
1376611_at	Polymerase (DNA directed), alpha 1	0	0	0	0	1	0	0	0	1	0	1	1	0	0	0	0	0	0	0	0	0	0	0	0	0	0	0	1	0	1	0	4.68338	3.31282	4.74022	5.4477	7.96665	3.07109	5.9945	6.26609	6.49098	6.47977	6.54395	6.70126	5.40702	4.60093	4.50904	3.90913	5.04897
1376619_at	Similar to protein tyrosine phosphatase, receptor type, D	1	1	1	0	0	1	1	1	0	1	1	0	0	1	1	1	1	0	0	0	1	0	1	0	0	0	0	0	0	1	0	8.49714	6.49703	8.04723	5.68722	5.58334	9.40394	8.92332	9.41055	6.19817	7.81986	6.69344	2.9765	6.36055	7.38895	9.04272	9.48515	8.55394
1376625_at	---	1	0	1	0	0	0	1	1	1	1	1	0	1	1	0	1	0	0	1	1	0	0	0	1	0	0	1	0	0	1	0	6.73003	4.8738	7.83887	5.9869	6.56049	4.09176	7.29639	7.43668	7.81092	7.50333	7.38296	5.5527	6.36323	7.88171	5.89051	6.74657	5.5518
1376626_at	similar to Mkrn1 protein	1	0	1	1	1	1	1	1	1	1	1	1	1	1	1	1	1	1	0	0	0	1	0	1	1	1	1	1	1	0	1	7.47516	5.30889	7.12137	6.86721	10.9915	8.14769	10.2767	9.83717	10.0302	10.4822	9.82101	7.05788	8.73956	6.62821	7.8848	7.71077	7.46987
1376627_at	Transcribed locus	1	1	1	1	1	0	1	1	1	1	1	1	1	1	1	1	1	1	1	1	0	1	1	0	1	1	0	1	1	1	1	9.18301	7.3901	8.46812	8.71822	8.48161	6.45129	10.2683	11.3352	9.55609	9.63632	9.31229	8.71851	10.2256	7.60033	9.77137	9.91469	8.71735
1376646_at	popeye domain containing 2	1	0	1	1	0	0	1	1	1	1	1	0	1	1	0	1	1	0	1	1	0	0	0	1	1	0	0	0	1	1	1	6.35041	2.57983	8.59049	11.3044	3.75556	4.40754	8.37252	8.63131	6.9322	7.79263	7.45669	6.19606	8.11091	11.9771	2.89898	7.17972	9.62268
1376649_at	---	1	1	1	1	1	1	1	1	1	1	1	1	1	1	1	1	1	1	1	1	1	1	1	1	1	1	0	1	1	1	1	11.6773	7.56653	11.7269	8.18046	7.41607	8.58896	9.28379	8.58457	8.39957	8.6005	8.09099	8.31519	8.34589	8.01413	9.26861	7.81344	8.96644
1376661_at	similar to CG11206-PA /// similar to kazrin isoform A	0	1	0	0	0	1	0	1	0	0	0	0	1	0	1	0	1	0	0	0	0	0	1	1	0	0	0	0	1	0	1	5.37328	7.01364	4.55625	6.45185	4.75549	8.59167	5.8199	7.35859	4.64849	5.62415	4.53635	4.83843	6.69817	5.1548	8.34535	4.37443	7.13769
1376685_at	Transcribed locus	1	0	0	1	1	1	1	1	1	1	1	1	1	1	1	1	1	1	1	0	1	0	1	1	1	1	0	1	1	1	1	6.73751	6.32112	5.57999	6.79836	7.59444	7.70249	8.53967	9.26582	8.02734	8.33187	8.15677	6.5684	7.78652	6.87485	8.53136	6.96089	7.83429
1376691_at	Transcribed locus	1	1	1	1	1	1	1	1	1	1	1	1	1	1	1	1	1	1	1	1	1	1	1	1	1	1	1	1	1	1	1	8.49634	10.0602	10.2675	11.4674	6.81955	7.44525	7.19431	7.17868	7.69727	7.22056	8.08105	7.7744	8.38515	7.62694	9.6175	9.87561	9.38571
1376692_at	homeodomain interacting protein kinase 2 (predicted)	1	1	1	1	0	1	1	1	1	1	1	0	1	1	1	1	1	0	1	1	1	0	1	1	1	0	1	0	1	0	0	8.7496	7.30775	9.26649	6.89958	5.1707	7.23315	6.57953	6.55699	8.0523	6.9007	7.61436	4.93308	6.78762	9.54159	8.12578	7.60607	8.11866
1376693_at	similar to OEF2	1	0	0	1	1	1	1	0	1	1	1	1	1	0	0	0	1	1	0	0	1	0	1	0	0	1	0	1	0	1	0	7.58329	6.29517	4.52495	6.14923	7.05338	6.89229	6.4941	6.25768	6.88303	7.68016	7.09739	7.56908	8.02661	4.98211	4.92951	4.20864	6.90221
1376694_at	---	0	0	0	0	0	0	0	0	1	1	1	1	0	0	0	0	0	1	0	0	0	0	0	0	1	1	1	1	0	0	0	5.51505	4.06555	5.81208	5.37153	5.43265	5.52597	5.77307	5.78134	8.25287	8.23665	8.50316	7.31574	5.88516	5.22873	5.34476	5.42881	5.80684
1376702_at	Megalencephalic leukoencephalopathy with subcortical cysts 1 (predicted)	0	0	0	0	0	1	0	0	0	0	0	0	0	0	0	1	0	0	0	0	0	0	0	0	0	0	0	0	0	0	1	2.06988	2.1854	2.09005	2.05038	2.37408	9.76208	2.04994	2.0429	2.0558	2.04032	2.04146	2.05428	2.05196	2.09858	2.40242	8.60233	4.06806
1376706_at	Transcribed locus	1	0	1	1	0	1	1	1	1	1	1	1	1	1	1	1	1	1	1	1	1	1	1	0	1	1	0	0	1	1	1	8.8988	6.28658	8.68858	10.9863	5.32335	10.1364	8.18003	8.64261	7.97222	7.88045	7.63353	6.60889	9.18433	9.04811	8.60248	9.94682	10.8353
1376709_at	solute carrier family 39 (metal ion transporter), member 8 (predicted)	1	1	0	1	1	0	1	1	1	1	1	0	0	0	1	1	1	0	0	0	1	1	0	0	1	1	1	1	0	1	1	7.57774	7.59649	6.29931	6.89894	8.79863	3.86236	9.73287	9.84508	8.30969	9.37623	9.66479	5.17488	3.55042	5.60567	9.14221	10.325	8.59758
1376710_at	Transcribed locus, moderately similar to XP_580202.1 PREDICTED: hypothetical protein XP_580202 [Rattus norvegicus]	0	1	0	0	0	0	0	0	0	0	0	0	0	0	1	0	0	0	0	0	0	0	0	0	0	0	0	0	0	0	0	3.74201	8.95468	4.05232	4.2062	3.6122	4.67095	3.87228	4.49038	3.69662	4.69179	3.37472	4.07094	4.18896	4.14339	6.91098	4.22295	3.1611
1376711_at	claudin 11	0	1	0	1	0	1	0	0	0	0	0	1	0	0	0	0	1	1	0	0	1	0	1	0	0	0	1	0	1	0	1	3.77874	6.84237	4.22168	7.61353	3.03406	12.8264	2.78018	2.92811	2.69774	2.69211	2.78445	7.07086	3.76478	2.66911	5.31836	2.68778	6.95415
1376725_at	low density lipoprotein receptor-related protein 6 (predicted)	0	1	1	0	0	0	0	1	1	1	0	0	0	0	0	1	1	0	0	0	0	0	0	0	0	0	0	0	0	0	0	6.35416	6.79593	7.64386	5.73936	3.76314	4.23004	6.59541	6.8341	6.05262	7.14816	6.50535	4.31327	6.34036	5.14852	6.15743	7.68892	6.80014
1376734_at	Nephroblastoma overexpressed gene	1	1	1	1	0	1	1	1	0	0	0	1	1	1	0	0	1	1	1	1	1	1	0	1	1	0	1	0	1	1	0	9.98128	8.65406	12.4652	8.65815	3.14789	10.0927	7.49517	10.0533	4.94254	5.55143	5.08149	6.47299	7.32101	6.94725	4.67047	3.72933	9.6318
1376742_at	Transcribed locus, weakly similar to XP_511937.1 PREDICTED: hypothetical protein XP_511937 [Pan troglodytes]	0	1	0	0	0	0	1	1	0	1	0	0	0	0	1	0	0	0	0	0	0	0	0	0	0	0	0	0	0	1	1	5.46205	6.50095	2.31334	5.68769	2.23966	1.98868	8.27745	8.57782	2.1603	8.13848	2.67015	2.21735	2.54456	2.22442	8.0879	2.19458	2.31119
1376746_at	lactate dehydrogenase D (predicted)	0	1	1	0	0	0	0	1	1	0	0	0	1	1	1	1	0	0	1	1	0	0	0	0	0	0	0	0	0	0	0	5.30525	6.30134	7.66614	3.65886	2.63316	3.4175	5.99924	6.8671	9.03937	6.45961	6.39219	2.79984	7.49517	8.0867	9.08436	6.4794	3.14401
1376749_at	osteoglycin (predicted)	1	1	1	1	1	1	1	1	1	1	1	1	1	1	1	1	1	1	1	1	1	1	1	1	1	1	1	0	1	1	1	11.7507	8.6182	11.0778	10.7054	7.11495	7.24897	8.53821	8.99192	8.21465	8.6777	8.59417	8.7272	9.9829	10.8155	9.13686	6.94784	11.1534
1376751_at	serine/threonine kinase 19	0	1	0	0	0	0	1	1	1	1	1	1	0	0	0	0	1	1	0	0	0	0	0	1	0	1	0	1	0	0	0	6.0497	8.25321	5.55774	5.80585	6.46598	5.86507	6.70161	6.4412	6.7767	7.06523	6.8538	7.2621	6.07205	4.05122	6.19598	5.43344	6.89031
1376763_at	Transcribed locus	1	0	1	1	0	1	1	1	1	1	1	1	1	1	1	0	1	1	1	1	0	1	1	0	1	1	0	1	1	1	1	6.97227	5.85648	6.7591	7.15558	6.54737	6.76122	6.72959	6.72309	6.89505	6.97301	6.91201	7.86827	6.8038	7.22469	8.31682	6.25556	7.33938
1376764_at	CDNA clone IMAGE:7319904	0	1	0	0	0	1	0	0	0	0	0	0	0	0	0	0	0	0	0	0	0	0	0	0	0	0	0	0	0	0	0	2.11834	5.47742	2.14748	2.10347	2.32322	9.03553	2.0938	2.24078	2.09826	2.09213	2.08783	2.08655	2.11093	2.14383	2.08637	2.1791	2.05519
1376785_at	Synaptonemal complex protein 3	1	0	1	1	0	1	1	1	1	1	1	0	1	1	1	1	0	0	1	1	0	0	0	0	0	0	0	0	1	1	0	9.3451	6.35287	9.5862	6.96479	3.4006	6.52533	7.21122	6.83099	6.32847	6.86148	6.82112	4.4915	7.00949	9.03184	9.21942	8.62411	5.39352
1376791_at	similar to hypothetical protein A830006N08	0	0	0	0	1	0	0	0	1	1	1	0	0	0	0	0	0	0	0	0	0	0	0	0	0	0	0	0	0	0	0	2.48992	2.72712	2.54552	2.70552	6.80199	4.68444	6.12489	6.01726	6.82208	6.97879	7.08763	2.49947	2.89025	2.58812	2.69195	2.59843	2.40915
1376792_at	Transcribed locus	0	1	0	1	0	0	0	0	1	0	0	0	0	0	1	1	0	0	0	0	0	0	0	0	0	0	0	0	0	0	0	3.60955	6.36351	4.21907	6.65582	3.62927	4.83849	5.55416	6.05964	6.28636	6.22974	5.76655	4.02455	4.70557	4.55172	8.85675	8.05845	4.76552
1376808_at	Transcribed locus	0	1	0	1	0	1	0	0	0	0	0	0	1	0	1	0	0	0	0	0	0	0	0	0	0	0	0	0	0	0	0	4.77473	7.10599	5.10651	6.38416	3.29128	7.1792	3.55362	3.97352	3.217	3.07339	3.14399	4.48317	7.81454	5.38874	8.37549	4.9535	4.73695
1376813_at	gene rich cluster, C3f gene (predicted)	1	1	1	1	1	1	1	1	1	1	1	1	1	1	1	1	1	1	1	1	1	1	1	1	1	1	1	1	1	1	1	9.37555	10.0192	9.73772	8.37175	9.61294	7.20646	8.85128	9.09943	10.4502	9.41528	10.6918	8.4526	8.09359	9.47184	8.84521	9.53899	7.918
1376824_at	Similar to RIKEN cDNA 1700027M01	0	1	0	0	0	0	0	0	1	0	1	0	0	0	1	1	0	0	0	0	0	0	1	0	1	0	0	0	0	0	0	5.25076	6.6129	5.33975	6.09645	6.17184	6.1953	6.19263	6.00629	7.10017	6.00522	6.70637	5.36332	5.88511	5.53909	7.05521	8.47533	5.59227
1376829_at	Transcribed locus	0	0	0	0	0	1	0	0	0	0	0	0	0	0	0	0	0	0	0	0	0	0	1	0	0	0	0	0	1	0	0	3.00396	4.97611	3.14678	2.96808	3.55346	8.05847	2.92631	2.89734	3.00517	2.97533	2.95127	3.02576	3.01682	3.23428	3.41516	3.58805	3.94918
1376830_at	similar to RIKEN cDNA E430013E20 gene (predicted)	0	1	0	0	0	0	0	0	0	0	0	0	0	0	0	0	0	0	0	0	0	0	0	0	0	0	0	0	0	0	0	3.53618	6.20369	3.15221	2.66483	4.16226	3.67327	2.76289	2.56177	2.77041	2.91932	2.7706	3.19837	2.73293	3.54761	3.01214	3.27045	5.06153
1376840_at	Transcribed locus	0	0	0	0	0	0	0	0	0	0	0	0	0	0	1	0	0	0	0	0	0	0	0	0	0	1	0	1	0	0	0	5.81906	4.84657	4.40661	4.19496	3.12227	4.8997	5.4246	5.35447	5.6726	5.46002	5.68574	4.86205	4.73691	3.81077	6.24292	4.8343	5.63493
1376842_at	Transcribed locus	1	1	0	1	1	1	1	1	1	1	1	0	0	1	1	0	1	0	0	1	0	0	1	0	1	1	0	0	0	1	1	7.44189	7.22486	6.19443	8.46692	9.77033	9.50385	8.9324	8.45736	8.26896	8.21583	7.69553	5.81755	5.65237	7.13681	7.25424	4.76866	9.33588
1376845_at	putative ISG12(b) protein	1	1	1	1	1	0	1	1	1	1	1	1	1	1	1	1	1	1	1	1	1	1	1	1	1	1	0	1	1	1	1	10.8486	12.3006	8.17443	9.16326	7.83732	3.69252	10.8067	9.77564	11.0332	11.7825	12.1964	12.3153	7.94885	8.91977	7.15639	12.7584	9.57809
1376847_at	CDNA clone IMAGE:7323916	1	0	1	0	0	0	0	0	0	0	0	0	0	0	1	1	0	0	0	0	0	0	0	0	0	0	0	0	0	0	0	9.95956	3.41703	9.44348	3.42985	3.02118	2.30418	3.26534	3.39805	3.46926	3.53651	4.52234	3.84645	2.75654	2.75526	7.48798	11.0096	4.4256
1376848_at	Transcribed locus, weakly similar to XP_576460.1 PREDICTED: similar to hypothetical protein PB402898.00.0 [Rattus norvegicus]	1	1	1	1	1	1	1	1	1	1	1	1	1	1	1	1	1	1	1	1	1	1	1	1	1	1	1	1	1	1	1	10.0551	12.2917	10.1253	8.84988	6.68822	9.15804	9.54573	9.572	8.83015	9.1137	8.49558	7.38151	9.32335	10.3901	10.9418	9.26303	11.5578
1376852_at	methylcrotonoyl-Coenzyme A carboxylase 1 (alpha) (predicted)	1	1	1	1	1	1	1	1	1	1	1	1	1	1	1	1	1	1	1	1	1	1	1	1	1	1	0	1	1	1	1	9.1637	9.187	9.88721	7.42991	7.4793	7.08799	8.17195	8.0985	7.5948	7.94634	8.07967	8.86196	9.62756	10.4245	10.8124	9.53796	7.73843
1376867_at	similar to RIKEN cDNA 1110067D22 (predicted)	1	0	0	1	1	1	1	1	1	1	1	0	1	1	1	1	1	0	1	1	0	0	1	1	1	1	0	1	1	0	1	6.54709	4.8098	6.12522	8.2277	7.08691	8.31327	8.09305	7.24236	7.55001	8.21128	7.12793	4.77696	7.86023	9.18856	8.73931	7.12103	8.30777
1376890_at	G4 protein	0	0	0	0	0	0	0	0	1	0	1	0	0	0	0	0	0	0	0	0	0	0	0	0	0	0	0	0	0	0	0	5.51682	5.68514	6.48489	5.7082	5.58908	5.43329	6.32527	6.18918	7.11905	6.14939	6.62002	5.75861	5.72907	6.53984	5.62767	5.84505	5.5727
1376892_at	CDNA clone IMAGE:7313785	0	1	0	0	0	1	0	0	0	0	0	0	0	1	0	0	0	0	0	0	1	0	0	0	0	0	0	1	0	0	0	3.62985	9.02961	3.47792	3.59706	3.24057	9.96468	3.09514	3.02912	2.95013	2.92753	2.90061	5.50052	3.33066	7.81836	2.93117	4.08006	6.40959
1376914_at	DEP domain containing 1 (predicted)	0	0	0	0	1	0	0	0	1	1	1	1	0	0	0	0	0	0	0	0	0	0	0	0	1	1	0	1	0	0	0	4.52295	4.73166	4.80582	3.71256	11.3917	3.95838	6.01347	6.1611	7.05154	7.36033	7.05579	7.30067	5.42026	4.76419	4.41805	4.8808	4.40663
1376920_at	similar to mKIAA2005 protein /// similar to mKIAA2005 protein /// similar to mKIAA2005 protein	1	1	0	1	1	0	1	1	1	1	1	1	0	1	1	0	1	1	0	0	1	0	1	0	0	1	0	1	0	1	1	7.60019	6.70112	6.22797	6.51812	7.27347	5.34748	7.53872	7.06863	7.14966	6.99129	7.29091	9.3643	5.91186	6.63135	6.59062	4.88455	7.47191
1376944_at	Prolactin receptor	0	1	0	0	0	0	1	1	1	1	1	0	0	0	1	1	0	0	0	0	1	1	1	1	1	0	0	0	1	0	1	6.06564	12.3637	4.5085	4.45675	2.9009	4.52045	7.21165	7.55793	8.63454	8.87814	8.95884	3.97799	3.65451	3.01196	8.17268	7.78031	2.29768
1376945_at	Transcribed locus	0	0	0	0	0	1	0	0	0	0	0	0	0	0	1	0	0	0	0	0	1	0	1	0	0	0	0	0	0	0	0	2.28222	4.47996	2.34838	2.37489	2.43342	9.72443	3.26567	5.57249	2.36804	2.94308	2.57435	2.26046	2.3344	2.33737	5.50998	2.39408	6.06329
1376953_at	Transcribed locus	0	0	0	0	0	0	0	0	1	1	1	0	0	0	1	0	0	0	0	0	0	0	0	0	0	0	0	0	0	1	0	3.25109	3.12289	3.70429	3.21207	6.38823	3.26368	5.94221	5.57754	8.96798	8.5197	9.24341	3.42438	4.21283	3.68216	7.25821	5.48218	3.12409
1376969_at	Transcribed locus	0	1	0	0	0	1	1	1	1	1	0	1	1	0	0	0	1	1	0	0	1	0	1	0	0	1	0	1	0	0	0	6.20565	11.4786	6.43077	6.0168	5.79283	8.24697	7.97656	6.86148	8.05067	6.83622	6.62621	8.15196	8.37099	5.90174	6.13139	6.10726	8.01821
1376973_at	syndecan binding protein (syntenin) 2 (predicted)	0	0	0	0	0	0	1	1	1	1	1	0	1	0	0	0	0	0	0	0	0	0	0	0	0	0	0	0	0	0	0	2.37017	2.59515	2.42664	2.33854	2.49717	2.29785	10.1329	9.60222	8.5481	10.0415	8.63759	2.36422	9.46973	2.45601	2.32438	2.45794	2.3328
1376976_at	secreted and transmembrane 1	0	0	0	0	0	0	1	1	1	1	1	0	1	0	1	1	0	0	0	0	0	0	0	0	0	0	0	0	1	0	0	3.6271	3.62991	4.32954	2.85821	3.36156	2.88445	9.54509	8.56259	9.53251	11.3902	10.7262	3.33948	6.95671	3.27854	6.65351	7.52019	2.89676
1376977_at	Prostaglandin E receptor 3 (subtype EP3)	1	0	0	1	0	0	0	0	0	0	0	0	1	0	1	1	0	0	0	0	0	1	0	0	1	0	0	0	0	0	0	10.3272	3.27994	5.97184	7.21432	4.56498	3.15477	6.07367	6.5198	4.83999	6.03106	5.08474	4.72971	7.8461	3.57486	9.72333	8.29692	3.7661
1376982_at	Transcribed locus	1	1	0	1	1	1	1	1	1	1	1	1	1	1	1	1	1	1	1	1	1	0	1	1	1	1	0	1	1	1	1	7.33584	6.25102	6.39657	7.18693	8.05793	7.56696	6.88202	7.53111	6.76787	6.70732	7.00456	7.76774	6.86506	7.67994	7.47518	7.12283	7.41971
1376996_at	Transcribed locus	1	1	1	1	1	1	1	1	1	1	1	1	1	1	1	1	1	1	1	1	1	1	1	1	1	1	0	1	1	1	1	8.09194	7.27957	7.33509	8.53529	8.2746	7.78694	7.85598	7.70495	8.05635	8.07624	7.90617	9.07188	7.87818	7.95415	9.14761	6.96952	8.31209
1377011_at	Similar to hypothetical protein CG003 (predicted)	1	0	1	1	1	1	1	1	1	1	1	1	1	1	1	0	1	1	1	1	0	1	1	1	1	1	1	1	1	1	1	10.3667	5.77829	9.87986	10.307	7.62674	11.2168	8.54726	8.85239	7.96583	8.38147	7.94369	7.59487	8.96481	11.529	7.49482	4.52157	10.6805
1377013_at	Transcribed locus	1	1	1	0	0	0	0	0	1	0	1	0	0	0	1	1	0	0	1	1	0	0	0	0	0	0	0	0	0	0	0	9.13462	7.7436	9.14398	2.26036	2.341	2.27982	2.99995	3.53656	6.91051	4.9836	7.02803	2.38291	2.70725	3.00412	6.96987	9.28792	2.35538
1377018_at	Similar to E430002G05Rik protein (predicted)	1	0	0	1	0	1	0	1	0	0	0	0	1	0	1	0	1	0	0	0	1	0	0	0	0	0	0	0	0	0	0	6.45136	3.07989	3.45619	7.2638	4.61308	7.76841	6.0646	6.7366	4.77853	5.35207	5.17338	5.88921	6.69423	3.21067	9.17227	6.44633	7.35729
1377021_at	Similar to CGI-09 protein (predicted)	0	1	0	0	1	0	0	0	1	0	1	1	0	0	0	0	0	1	0	0	1	0	0	0	0	1	0	1	0	1	0	5.56146	7.39183	5.24855	6.23952	7.12055	5.21223	6.07865	6.25368	7.291	6.50009	6.94928	8.03008	5.90209	4.90244	5.36475	4.99874	5.2274
1377038_at	Transcribed locus	0	0	0	0	0	0	0	0	0	0	0	0	0	0	0	0	0	0	0	0	0	0	1	0	0	0	0	1	0	0	0	2.77931	3.93374	2.90662	2.70762	2.88777	2.65323	2.75851	2.75283	2.90054	2.76121	2.74181	2.74019	2.839	2.87131	2.76765	2.89115	2.73392
1377046_at	Similar to ankyrin repeat domain 6	0	1	0	0	0	1	0	0	0	0	0	0	0	0	0	0	0	0	0	0	0	0	1	0	0	0	0	1	0	0	1	4.53405	7.21493	3.58445	4.97167	2.79082	7.57427	2.68095	2.83767	2.86813	2.55542	2.44821	3.67543	3.1213	5.54058	3.71346	2.76438	5.8664
1377051_at	Mpv17 transgene, kidney disease mutant-like (predicted)	0	0	0	0	0	1	1	1	0	0	0	0	0	0	1	1	0	0	0	1	0	0	1	0	0	0	0	0	0	0	0	5.63918	4.85673	4.44708	3.29548	3.10956	7.04878	6.86066	7.04814	5.12665	5.64945	5.20866	3.26605	5.44588	4.33609	10.4814	8.95291	4.16603
1377064_at	dual specificity phosphatase 6	1	0	0	1	1	0	1	1	1	1	1	1	1	0	1	1	1	1	0	0	0	0	0	0	1	1	0	0	0	1	0	6.42357	5.68797	5.83794	6.53556	7.55516	6.2717	7.9069	7.20777	7.61095	7.35804	6.92761	7.67257	7.36994	5.72846	7.39258	7.5905	8.36511
1377069_at	---	1	0	0	1	1	0	1	1	1	0	0	0	0	1	1	1	1	0	0	0	1	1	0	1	1	0	0	0	1	1	0	6.58085	5.87402	5.56877	7.82909	6.54512	5.59429	6.9769	7.21667	6.45185	6.26142	6.15244	5.77167	6.39796	6.67222	6.73238	7.72537	6.53905
1377079_a_at	protoporphyrinogen oxidase (predicted)	0	1	0	0	1	0	0	0	1	0	1	1	0	0	1	1	0	0	0	0	1	0	1	0	0	1	0	0	0	0	1	5.6729	7.15482	5.79017	5.99817	9.4528	5.02254	5.27088	5.09467	6.54138	5.36218	6.73746	6.48101	5.57923	6.0312	8.28164	8.50741	5.1165
1377095_at	similar to ataxin 2-binding protein 1 isoform 2	0	0	0	1	0	1	0	0	0	0	0	0	0	0	0	0	0	0	0	0	1	0	1	0	0	0	0	0	0	0	0	3.00075	3.01796	2.91694	7.15802	2.78674	9.56641	2.72755	2.71207	2.69827	2.74779	2.70967	2.70016	2.87808	2.82646	2.83232	2.88828	2.58196
1377105_at	---	1	1	1	1	1	1	1	1	1	1	1	1	1	1	1	1	1	1	1	1	1	1	1	1	1	1	1	1	1	1	1	7.69797	8.04843	7.89451	6.7288	9.05735	7.06776	7.18829	7.76475	7.50175	7.36961	7.30953	8.1554	7.3484	7.83112	7.65917	7.83326	7.18163
1377112_at	cytidine deaminase (predicted)	0	0	0	0	0	0	1	1	1	1	1	0	0	0	0	0	0	0	0	1	0	0	0	0	0	0	1	0	0	0	0	2.83877	3.17087	2.94444	5.37998	3.1653	3.0547	8.90647	8.38419	6.18002	9.86047	7.28774	2.95536	4.24365	4.47323	2.84861	3.10385	2.71136
1377114_at	---	1	1	1	1	1	1	1	1	1	1	1	1	1	1	1	1	1	1	1	1	1	1	1	1	1	0	1	1	1	1	1	8.61885	10.8124	10.128	9.10663	7.6012	11.8922	7.48382	8.26089	7.63824	7.40422	6.98848	7.82125	8.26324	10.2222	7.67903	8.13282	6.98023
1377145_at	similar to very large G-protein coupled receptor 1	0	0	0	0	0	1	0	0	0	0	0	1	0	0	1	1	1	1	0	0	0	0	0	0	0	1	1	0	0	0	0	5.873	5.82939	2.92329	3.31286	3.1217	7.19104	2.70268	2.67606	2.66153	2.66819	3.07996	8.01382	2.72455	5.70362	9.10713	6.4106	7.67284
1377146_at	vasoactive intestinal polypeptide	0	0	0	0	0	1	1	1	1	1	1	0	1	0	0	0	0	0	0	0	0	0	0	0	0	0	0	0	0	0	0	2.29137	2.43105	2.55788	2.24361	2.38755	8.21627	8.91624	10.1372	9.09181	9.8862	10.296	2.25454	8.25443	2.33178	2.25902	2.35356	2.19552
1377151_at	Transcribed locus	1	0	1	1	1	0	1	1	1	1	1	1	1	1	1	1	1	1	1	1	0	1	1	1	1	1	1	1	1	1	1	9.60764	5.48632	7.77669	8.07205	8.55213	5.14383	9.12454	10.0629	8.56043	9.46088	8.80218	8.03985	8.81365	8.37467	10.0143	7.98699	9.6558
1377155_at	Similar to RIKEN cDNA 1700019G17	0	0	0	0	0	0	0	0	1	1	1	0	0	0	1	1	0	0	0	0	1	1	1	1	0	0	0	0	0	0	1	3.45025	3.8494	3.02413	4.61867	3.41435	5.86171	5.71826	6.02835	8.22258	7.32083	8.2229	4.54859	4.68766	3.10964	7.65892	8.61933	5.2087
1377167_at	Pleckstrin homology domain-containing, family A (phosphoinositide binding specific) member 3	0	1	0	1	1	0	0	1	0	0	0	1	0	0	1	0	0	1	0	0	1	0	0	0	0	1	0	0	0	1	1	6.39061	6.7286	5.64264	6.47409	7.33903	5.00835	5.97023	6.94421	5.8592	6.1151	5.50099	7.41591	5.78193	5.99667	6.69716	5.43174	6.25289
1377176_at	---	0	1	1	0	0	0	0	0	1	0	0	0	0	0	0	0	0	0	0	0	0	0	0	0	0	0	1	0	0	0	0	5.07893	6.54815	6.59441	4.85216	5.42938	5.10929	5.76815	5.58698	6.78385	6.05313	6.54915	5.17015	5.93361	6.03315	5.52269	5.6238	4.84171
1377181_at	Transcribed locus	0	0	0	0	1	1	1	1	1	1	1	0	0	0	0	0	0	0	0	0	0	0	1	1	0	0	1	0	0	0	1	3.09592	5.38065	3.33735	3.18869	7.91309	7.98336	8.09186	8.28505	8.89263	9.52436	9.13865	3.45708	4.47819	3.13121	4.18483	3.19521	3.25569
1377183_at	Transcribed locus	0	0	0	0	0	0	0	0	0	0	0	0	0	0	1	0	0	0	0	0	1	0	0	0	0	0	1	0	0	0	0	4.47274	5.44379	4.92977	5.9286	4.07314	4.74185	4.66111	4.72451	4.68923	4.4336	4.64559	3.65409	4.71301	4.46662	6.17294	4.8499	3.92015
1377232_at	similar to hypothetical protein (predicted)	1	0	0	0	1	1	0	0	0	0	0	0	0	1	1	0	1	0	1	1	0	1	1	1	1	0	0	0	1	0	1	8.40421	6.22127	6.04455	5.24072	6.67716	9.40445	5.25915	5.80835	4.9698	5.26794	5.21492	5.22381	5.74258	9.77556	8.68143	4.85589	12.4894
1377266_at	Transcribed locus	1	1	0	1	0	0	0	0	0	0	0	0	0	0	1	0	0	0	1	0	1	0	1	1	1	0	0	0	0	1	1	9.23294	11.6221	5.4041	8.02469	4.46631	5.27602	3.39407	3.8711	3.04919	3.92958	3.24014	5.33487	4.9027	6.25843	7.72486	4.46908	6.03101
1377307_at	similar to mammary tumor receptor 2 isoform-like protein	0	0	0	0	0	0	0	0	0	0	0	0	0	0	0	1	0	0	0	0	0	1	0	0	1	0	0	0	0	0	1	3.37291	2.93468	3.65399	2.97114	3.20911	3.17505	5.06821	6.0998	3.45096	3.4347	3.12974	3.12043	6.37398	3.4914	2.96599	5.19269	3.31477
1377309_at	Transcribed locus	0	1	0	1	0	0	0	0	0	0	0	0	0	0	0	0	0	0	0	0	0	0	1	1	0	0	0	0	0	1	0	4.89785	7.32876	5.62574	7.68437	4.7386	5.91811	4.24074	5.54971	3.92188	4.00184	3.57852	4.24033	4.31661	3.84273	3.32397	3.53562	3.7104
1377325_a_at	Transcribed locus	0	0	0	1	1	1	0	0	1	0	0	1	1	0	0	0	1	1	1	0	0	0	1	1	1	1	1	1	1	0	0	6.29398	3.41462	5.19697	9.07892	7.03952	10.7961	5.65372	6.04361	6.47089	5.7578	5.61247	6.77855	6.66347	5.25045	3.91376	4.60647	8.45904
1377333_at	Transcribed locus, weakly similar to NP_079822.1 ribosomal L1 domain containing 1 [Mus musculus]	0	0	0	0	0	1	0	0	0	0	0	0	0	0	1	0	0	0	0	0	0	0	1	0	0	0	0	0	0	0	0	2.84563	4.03975	2.90576	2.81166	3.2105	10.0917	2.8162	2.88001	2.87185	3.00287	2.81548	2.99124	2.83189	2.89197	8.87262	2.9329	2.76893
1377336_at	sema domain, immunoglobulin domain (Ig), short basic domain, secreted, (semaphorin) 3B (predicted)	1	0	0	0	0	0	1	1	1	1	1	0	0	0	1	0	1	0	0	1	0	0	0	0	1	0	0	0	0	0	0	7.1433	4.89642	5.23248	5.8468	3.31024	3.12792	7.39874	7.37211	7.63108	7.64999	7.06678	4.6067	6.3638	5.06635	8.07853	3.31949	8.06738
1377345_at	Transcribed locus	1	1	1	1	1	1	1	1	1	1	1	1	1	1	1	1	1	1	1	1	1	1	1	1	1	1	1	1	1	1	1	8.27865	8.49401	7.46818	9.3077	7.47233	8.03551	7.81789	8.11047	7.22695	7.68526	7.33623	8.91612	8.01081	8.5924	9.16146	7.83506	8.72583
1377353_a_at	tumor necrosis factor (ligand) superfamily, member 13 (predicted)	1	0	1	1	1	1	1	1	1	1	1	1	0	0	1	1	1	1	0	0	0	1	0	0	1	1	0	0	1	1	0	8.20741	3.85875	7.37132	6.67474	9.35359	7.62272	8.63755	7.73606	9.46516	7.13661	6.95657	8.85079	5.82643	5.21082	8.69742	6.50139	9.43315
1377369_at	cytochrome b reductase 1 (predicted)	0	0	0	1	0	0	0	0	1	0	0	0	0	0	0	0	1	0	0	0	0	0	0	0	1	1	0	0	1	1	0	6.51774	2.8163	4.72615	6.66518	5.38309	2.74652	5.60513	5.3448	10.9134	5.96229	6.01315	5.48341	6.46644	3.6562	3.24332	3.38105	9.15279
1377374_at	Transcribed locus	0	0	0	0	0	1	0	0	0	0	0	0	0	0	0	0	0	0	0	0	0	0	1	0	0	0	0	0	0	0	0	2.27553	2.36187	2.32058	2.26659	2.32891	6.62535	2.25314	2.24537	2.37498	2.29047	2.25829	2.26073	2.46149	2.30469	2.25165	2.34185	2.22343
1377404_at	stanniocalcin 1	0	0	0	0	0	0	0	0	0	0	0	0	0	0	1	0	0	0	0	0	1	0	0	0	0	0	0	0	1	0	1	5.65114	4.94415	4.81531	6.18386	3.0837	3.64706	3.32597	5.05601	3.5898	3.60259	3.81539	4.41323	4.23703	5.63976	7.38686	2.9286	6.4444
1377405_at	Ral GEF with PH domain and SH3 binding motif 2 (predicted)	0	0	0	0	0	0	0	0	1	0	1	1	0	0	0	1	0	1	0	0	0	0	0	0	0	1	1	1	0	0	1	4.19504	3.56273	2.80131	2.56721	6.14607	3.25119	4.75371	4.6307	6.50288	6.30204	6.85797	7.88527	3.36882	3.16985	3.0274	6.40207	2.86108
1377437_at	similar to Veph-A (predicted)	0	0	0	0	0	0	0	0	0	0	0	0	0	1	1	0	0	0	0	0	0	0	0	0	0	0	0	0	0	0	0	2.66595	2.4855	2.35402	2.27149	2.44872	2.20372	2.26274	2.24987	2.27023	2.26416	2.25487	2.26743	5.59691	7.81716	6.78123	4.99812	6.24973
1377446_at	similar to phosphoinositol 4-phosphate adaptor protein-2	0	0	0	0	0	0	1	1	1	1	1	0	0	0	0	0	0	0	0	0	0	0	0	0	0	0	1	0	0	0	0	5.03968	5.29965	5.99058	4.59398	4.82062	4.52524	8.53728	7.41583	6.94721	7.2012	6.50339	5.10189	5.02029	5.59307	5.16611	5.90351	4.41473
1377457_a_at	sortilin-related receptor, L(DLR class) A repeats-containing (predicted)	1	1	1	1	1	1	1	1	1	1	1	1	1	0	1	1	1	1	1	1	1	1	1	1	1	1	1	1	1	1	1	10.4498	7.14333	9.56552	10.5917	8.53877	11.2233	9.64872	9.81492	8.05284	7.85395	8.29087	11.4408	10.2788	5.19909	10.5344	5.54136	9.32467
1377462_at	Transcribed locus, weakly similar to XP_580018.1 PREDICTED: hypothetical protein XP_580018 [Rattus norvegicus]	0	0	1	1	0	0	1	1	1	1	1	0	0	1	0	0	0	0	1	0	0	0	0	0	0	0	0	0	0	0	0	4.92712	4.41283	7.50347	6.90665	5.70885	3.77268	8.23008	8.18948	8.06187	7.14368	7.06647	3.69941	6.5222	6.84688	4.71827	4.09623	3.9232
1377463_at	Mannosidase 2, alpha 2 (predicted)	1	0	0	1	0	1	0	0	0	0	0	1	0	1	0	0	1	1	1	1	1	0	1	0	1	0	1	1	1	1	1	6.24746	5.31777	6.26795	7.51649	6.17926	7.99427	5.26857	5.43608	5.1375	4.79701	4.80695	6.70344	5.77031	8.57253	5.94584	4.7738	6.62651
1377469_at	Transcribed locus	0	0	0	1	0	1	0	0	0	0	0	0	0	0	1	0	0	0	0	0	0	0	1	0	0	0	0	0	1	1	1	2.9578	3.58041	2.37323	7.26395	2.98089	9.24639	3.90024	4.7582	3.1672	3.07885	3.02501	2.47636	6.30581	4.31703	6.36622	2.57243	5.45285
1377479_at	Transcribed locus	0	0	0	1	0	0	1	1	1	1	1	1	1	0	1	1	0	0	0	0	0	0	0	0	0	0	0	0	0	0	0	2.78496	4.8103	3.04816	7.72513	3.39862	2.3669	8.26529	8.50837	7.61953	8.51843	7.20922	7.35553	8.02103	2.62434	6.73111	7.83646	3.15421
1377556_at	Transcribed locus, moderately similar to XP_580018.1 PREDICTED: hypothetical protein XP_580018 [Rattus norvegicus]	0	0	0	1	0	1	0	1	0	0	0	0	1	0	1	0	1	0	0	0	0	1	1	1	1	0	1	0	1	1	1	4.69737	5.62758	3.43144	8.43752	3.24276	10.4753	5.88721	6.68888	5.02789	5.35705	4.93801	2.99784	7.8453	6.22931	7.72874	3.72563	7.07299
1377625_at	similar to CGI-09 protein (predicted)	0	1	0	0	0	0	0	0	0	0	0	0	0	0	0	0	0	0	0	0	0	0	0	0	0	0	0	0	0	0	0	4.47873	6.74389	3.87119	4.74301	5.9513	3.8752	4.69666	4.85126	5.33723	5.05694	5.33925	6.33423	4.48982	3.58928	4.42573	4.70606	4.2043
1377639_at	adipocyte-specific adhesion molecule	1	0	0	1	0	0	1	1	1	0	0	0	1	0	0	0	0	0	0	0	0	0	0	0	1	0	0	0	0	1	0	9.03635	3.18467	3.41389	7.95981	3.94641	4.43521	6.57282	7.43965	6.40748	6.45235	6.03146	4.58815	6.60149	4.00368	3.50591	3.07339	4.9422
1377651_at	Transcribed locus	1	1	1	1	0	1	1	1	1	1	1	1	1	1	1	1	1	1	1	1	1	1	1	1	1	1	1	1	1	1	1	9.67865	7.04658	8.18068	8.75022	4.52241	9.02705	8.32514	8.49019	7.31841	8.08488	7.54622	7.73379	7.55579	8.61302	8.4081	7.60223	9.13463
1377659_at	myeloid leukemia factor 1 (predicted)	0	0	0	0	0	0	0	0	0	0	0	0	0	1	0	0	1	0	1	1	0	0	1	0	1	0	1	0	1	0	0	3.06354	3.3183	3.20194	2.51463	5.79022	3.54803	2.51922	2.44152	2.96841	3.15539	2.87151	2.87006	2.60574	11.4127	2.38332	3.00501	8.76456
1377663_at	ras homolog gene family, member E	0	1	0	1	0	0	1	1	0	0	0	0	0	0	1	1	0	0	0	0	0	0	0	0	0	0	0	0	0	1	0	5.87205	8.13605	6.30604	6.66718	3.25623	4.66018	6.82311	6.85502	5.98559	5.90561	5.56578	3.93936	5.89506	4.98716	6.63117	7.12222	5.8951
1377672_at	sulfotransferase family, cytosolic, 1C, member 2	0	0	0	0	0	0	0	1	1	0	0	0	1	0	1	1	0	0	0	0	0	0	0	0	0	0	0	0	0	0	0	2.03444	2.15133	2.07796	2.03853	2.15203	1.97855	6.32812	6.55911	8.67664	5.50122	3.62647	2.03624	9.78266	2.07521	11.528	7.19546	1.97128
1377675_at	LOC498261	1	0	1	1	1	0	0	1	1	0	1	1	1	1	1	1	1	1	1	1	0	1	0	1	1	1	0	1	1	1	1	8.60923	5.75942	7.6749	7.33042	8.97455	2.79999	6.15758	6.76793	6.76323	6.04794	6.77405	9.94329	8.40819	6.95471	7.53116	7.48121	8.92845
1377686_at	Transcribed locus	1	1	0	1	1	1	0	0	0	0	0	1	1	1	1	1	1	1	1	1	1	1	1	1	1	1	0	0	1	1	1	11.06	7.35695	6.04665	8.21423	6.54538	7.18711	4.9963	5.93336	4.46377	5.08675	4.24182	7.8504	11.2849	10.3782	6.44007	7.7533	9.64354
1377688_at	Transcribed locus, moderately similar to XP_580018.1 PREDICTED: hypothetical protein XP_580018 [Rattus norvegicus]	0	0	0	0	1	0	0	1	1	1	0	1	1	0	1	1	0	1	0	0	0	1	0	1	0	1	0	1	0	0	1	4.79809	4.72649	4.12987	5.75441	7.81845	5.56709	6.20173	6.65354	6.66141	6.85098	6.54141	6.94301	7.30871	5.35998	6.65847	6.49331	6.16628
1377695_at	Transcribed locus, strongly similar to NP_808444.1 hypothetical protein LOC276829 [Mus musculus]	0	0	0	0	0	0	0	0	0	0	0	0	0	0	1	0	0	0	1	1	0	0	0	0	1	0	0	0	0	0	0	2.94959	3.40579	2.98467	3.7635	3.00455	2.63444	2.84607	2.84592	2.84231	2.84683	2.85319	2.83804	2.8575	3.40253	6.18973	2.94915	5.25094
1377736_at	Transcribed locus	1	0	1	1	0	0	1	1	1	0	0	0	1	1	0	0	1	0	1	1	0	0	0	0	1	0	1	0	1	1	0	7.2929	3.93245	7.15311	8.87477	3.98052	6.02302	6.8164	7.4699	6.19091	6.17211	6.1192	4.52019	7.41552	7.90932	5.90914	4.31163	8.20623
1377744_at	Similar to macrophage actin-associated-tyrosine-phosphorylated protein	0	0	0	0	0	0	1	0	1	1	1	0	0	0	0	1	0	0	1	1	0	0	0	0	1	1	0	0	0	0	0	3.54291	3.81062	3.36622	2.91253	6.14399	3.03456	6.72679	4.65339	7.55137	7.81013	7.83051	4.35589	4.38928	6.18948	5.09737	7.50055	4.49635
1377750_at	Rho guanine nucleotide exchange factor (GEF) 3 (predicted)	1	1	1	1	1	1	1	1	0	1	1	1	1	1	1	1	1	1	1	1	1	1	1	0	1	1	0	1	1	1	1	7.93267	6.98842	6.82218	8.69773	8.93345	8.57343	6.71687	7.20532	6.18671	6.55871	6.51883	10.4822	8.13207	7.61484	7.962	7.15899	9.79912
1377781_at	Transcribed locus	1	1	1	1	0	1	1	1	1	1	1	0	1	1	1	1	1	0	1	1	1	0	1	1	1	0	0	0	1	1	1	7.38478	6.9687	7.07271	8.26051	5.43396	7.77325	7.63596	8.06397	7.23402	7.67814	6.92639	5.95228	8.21587	7.35411	7.67136	6.29906	8.09232
1377789_at	Transcribed locus	0	1	0	0	0	1	0	0	0	0	0	0	0	0	1	0	1	0	0	0	0	0	1	0	0	0	0	0	0	1	0	3.54732	7.9229	3.48658	4.86782	3.81196	9.35027	3.42068	3.39982	4.67154	3.26527	5.80367	5.71105	4.50796	3.07923	8.0389	3.35438	6.97708
1377795_at	Transcribed locus, strongly similar to NP_115833.1 protocadherin 7 isoform c precursor; brain-heart protocadherin; protocadherin 7 [Homo sapiens]	1	0	1	1	0	1	1	1	1	1	1	1	1	1	0	0	0	1	0	0	1	0	0	0	1	0	0	0	1	1	0	6.08011	2.94005	7.82923	10.2044	5.365	10.5049	7.9679	7.77874	7.1432	7.17166	7.05566	6.82232	7.85678	10.3321	4.48531	3.27654	6.21336
1377807_a_at	Similar to IQ motif and WD repeats 1	1	1	1	1	1	1	1	1	1	1	1	1	1	1	1	1	1	1	1	1	1	1	1	1	1	1	1	1	1	1	1	8.973	7.4871	9.03885	8.38397	8.36526	8.94484	8.00854	8.53225	7.57114	7.93086	7.65828	7.83059	8.29616	10.0239	8.8766	8.88521	8.3803
1377808_at	Similar to IQ motif and WD repeats 1	1	1	1	1	1	1	1	1	1	1	1	1	1	1	1	1	1	1	1	1	1	1	1	1	1	1	1	1	1	1	1	8.70355	8.97203	8.90359	7.83533	7.88493	8.75807	7.6792	8.09244	7.35988	7.33937	7.12399	6.9783	8.02227	9.93293	8.71468	8.47446	7.83115
1377810_at	Ral GEF with PH domain and SH3 binding motif 2 (predicted)	0	0	0	0	1	0	0	0	1	1	1	1	0	0	0	1	0	1	0	0	0	0	0	0	0	1	1	1	0	0	1	4.91501	4.72969	4.55865	3.67008	7.44605	3.94842	5.99793	5.79094	7.39267	7.13283	7.85061	8.49675	4.65159	4.53112	4.52399	7.38677	4.08313
1377818_at	Similar to junction-mediating and regulatory protein	0	0	0	1	0	0	0	1	1	0	0	0	1	0	1	0	0	0	0	1	0	1	0	0	1	0	0	0	0	0	1	5.6363	3.94262	5.24679	8.09525	2.22587	6.34518	5.4057	7.53814	6.65563	5.09783	5.34713	2.45571	7.95833	4.21067	6.4101	4.52381	3.55119
1377819_at	Similar to mKIAA1111 protein	1	1	1	1	1	1	1	1	1	1	1	1	1	0	1	1	1	1	0	0	1	1	1	1	1	1	1	1	1	1	1	7.55136	6.56384	6.96902	7.38417	7.35588	6.65429	7.28977	7.40944	7.19445	7.25159	7.1833	8.35207	7.36893	6.18156	6.7349	6.59486	7.22601
1377821_at	V-erb-b2 erythroblastic leukemia viral oncogene homolog 3 (avian)	0	0	0	1	0	1	1	1	1	1	1	1	1	0	1	1	1	1	0	0	0	0	0	1	1	0	0	0	1	1	1	6.22573	2.59308	3.80766	7.58819	2.58076	6.50876	10.0099	9.70211	9.94674	10.8574	10.5883	6.82255	7.90133	3.95946	8.86596	10.0775	8.68924
1377826_at	Transcribed locus, weakly similar to NP_036457.1 microtubule-associated protein, RP/EB family, member 1; adenomatous polyposis coli-binding protein EB1 [Homo sapiens]	1	1	1	1	1	0	0	1	0	1	0	1	1	1	1	1	1	1	0	0	1	1	1	0	1	1	0	1	1	1	1	7.62411	7.95118	6.99552	7.40395	7.911	3.6057	6.6166	6.86856	6.22161	6.55867	6.46667	8.64525	6.91177	6.6878	6.76489	8.18047	8.05774
1377829_at	similar to translokin (predicted)	0	1	0	1	1	1	0	1	1	0	1	1	1	1	1	0	1	1	1	1	1	1	1	1	1	1	1	1	1	1	1	6.4319	6.89146	5.41521	7.80892	9.38478	7.10768	6.49559	6.82165	6.62329	6.27419	6.60344	8.0015	6.96171	6.84989	7.06561	6.31905	6.60354
1377842_at	TWIST neighbor (predicted)	1	1	1	1	1	1	1	1	1	1	1	1	1	1	1	1	1	1	1	1	1	1	1	1	1	1	1	1	1	1	1	7.27776	8.09777	7.1916	8.03196	9.33833	6.61292	7.56647	7.57901	7.99909	7.64646	7.70552	9.0665	7.44876	6.7643	7.98206	7.89128	7.43841
1377846_a_at	mutS homolog 6 (E. coli) (predicted)	0	1	0	1	1	1	1	1	1	1	1	1	1	1	1	1	1	1	1	1	1	1	1	1	1	1	1	1	1	1	1	6.44493	7.73598	5.35753	8.31329	9.57282	6.64028	7.28934	7.77531	7.82426	7.69013	7.70997	8.8943	8.05327	6.91191	6.66433	7.17323	7.07905
1377860_at	similar to bM410K19.2.2 (novel protein similar to extra-cellular matrix proteins and chondroitin sulfate proteoglycans, variant 2) (predicted)	0	0	0	0	0	0	1	1	1	1	1	0	1	0	1	1	0	0	0	0	0	0	0	0	0	0	1	0	0	1	0	3.9271	6.16834	4.30936	5.93666	3.05659	4.05089	9.24057	8.81801	7.73957	8.01832	7.46986	3.76685	7.10594	6.23412	6.38936	7.16125	4.0491
1377869_at	similar to carbon catabolite repression 4 protein homolog	1	0	1	1	1	1	1	1	1	1	1	0	1	1	1	1	0	0	1	1	0	0	0	1	1	0	1	0	1	0	1	8.31834	3.3618	11.3363	7.46377	7.96029	9.05675	8.47617	8.19852	7.9879	9.34481	8.75177	5.91581	7.96183	8.89628	7.90672	7.12718	6.03759
1377879_at	Transcribed locus	0	0	0	0	0	0	1	1	1	1	1	0	0	0	0	0	0	0	0	0	0	0	0	0	0	0	0	0	0	0	0	4.00546	3.20554	3.59061	4.47114	3.77139	3.97987	6.96662	6.5461	6.9739	7.0526	7.03017	2.96385	3.98043	5.47924	5.37369	3.40564	3.42197
1377887_at	Acyl-Coenzyme A oxidase 3, pristanoyl	1	1	1	1	1	1	1	1	1	1	1	1	1	1	1	1	1	1	1	1	1	0	1	1	1	1	0	1	1	1	0	8.25867	6.72639	9.09712	6.88649	6.93631	6.75272	7.22566	7.18193	8.65092	7.85294	8.69132	7.39435	7.31468	7.51065	8.30666	11.202	7.32265
1377906_at	DEAH (Asp-Glu-Ala-His) box polypeptide 36 (predicted)	0	0	0	0	0	1	0	0	0	0	0	1	0	0	1	0	1	1	0	0	0	0	1	0	0	0	1	1	1	1	1	5.91779	5.99789	5.26288	5.90197	5.04114	6.45159	5.88352	6.26503	5.47423	6.02142	5.90785	6.86984	5.53605	5.4586	6.35334	6.35996	6.67634
1377916_at	schlafen 2 (predicted)	1	1	1	1	1	0	1	1	1	1	1	1	1	1	1	0	1	1	1	1	1	1	1	0	1	1	0	1	1	1	1	9.91593	8.73896	8.53801	7.90101	9.31686	3.10473	9.28101	9.1036	8.77169	9.58387	9.3601	11.6403	7.92197	7.5438	6.74437	5.7418	8.98814
1377924_at	Transcribed locus, strongly similar to XP_228667.1 PREDICTED: similar to motile sperm domain containing 1 [Rattus norvegicus]	0	0	0	0	0	0	0	0	0	0	0	0	0	1	1	0	0	0	1	1	0	1	0	0	1	0	0	0	0	0	0	5.74551	4.20407	4.39009	4.98027	5.60104	3.65801	4.1985	4.72063	4.04193	4.27599	4.22196	4.61448	5.34552	7.57228	5.93445	5.53928	5.08145
1377928_at	---	0	0	0	0	0	0	1	1	1	1	1	0	0	0	0	0	0	0	0	0	0	0	0	0	0	0	0	0	0	0	0	2.04926	2.16379	2.08235	2.02447	2.1194	1.9841	11.9498	11.4597	12.8613	12.2659	12.2599	2.26961	3.12728	2.09832	2.8625	2.09929	1.99592
1377934_at	Transcribed locus	0	0	0	0	0	1	0	1	1	1	1	0	0	0	0	1	1	0	0	0	0	0	0	0	1	0	0	0	0	0	0	2.71815	3.69257	2.84736	6.17436	3.10362	6.75437	6.56281	6.86365	7.47692	6.96802	7.34042	2.78016	6.47849	2.68243	4.18392	6.71198	7.43537
1377950_at	similar to interferon-inducible GTPase (predicted)	1	0	1	1	1	0	0	0	0	0	0	1	0	0	0	1	1	1	0	0	1	1	0	0	0	1	0	1	0	0	1	7.91273	5.86854	6.04255	8.02206	7.63852	3.69669	4.63435	4.53689	4.53682	4.67436	4.68145	8.69297	4.56052	5.76674	5.23842	6.86965	6.60736
1377966_at	Transcribed locus	0	1	0	1	0	1	0	0	1	1	1	1	0	0	1	1	1	1	0	0	1	0	0	1	1	1	1	0	0	0	0	6.23543	8.3472	5.74695	6.84078	6.2487	7.96185	4.45476	4.47218	7.1379	7.2431	7.95377	6.62466	4.71601	5.61545	9.22504	8.17681	7.40458
1377967_at	Retroviral integration site 2 (predicted)	0	0	0	0	1	0	1	0	1	1	1	1	0	0	0	0	0	1	0	0	0	0	0	0	1	1	0	1	0	1	0	3.75431	3.79768	3.45602	4.30174	10.7659	2.96015	6.96998	6.45617	7.30087	7.47076	7.65996	7.94256	5.09699	4.55959	3.48787	3.18476	4.87423
1377971_at	Transcribed locus	1	1	1	1	0	1	1	1	1	1	1	1	1	1	1	1	1	1	1	0	1	1	1	0	1	1	0	1	1	1	0	5.47928	5.16187	5.87371	5.10999	4.58679	4.53668	5.31503	5.48025	5.15406	5.54686	5.98074	5.0813	5.4174	5.39536	5.4064	6.86293	5.18762
1377992_at	Transcribed locus	1	1	1	1	1	1	0	1	1	0	0	1	1	1	1	1	1	1	1	1	1	1	1	1	1	1	0	1	1	1	1	7.991	6.78136	7.56816	7.97453	7.42608	9.21498	6.17076	6.81042	6.42612	6.34757	6.17538	9.07538	7.75877	9.89683	8.75562	6.85507	10.2121
1377993_at	similar to hypothetical protein FLJ12681 (predicted)	0	0	0	0	0	1	0	0	0	0	0	0	0	0	1	0	0	0	0	0	0	0	0	0	0	0	0	0	0	0	0	3.01404	3.87179	4.30566	2.75585	3.33491	7.93441	2.93154	2.79523	2.84419	2.95941	2.80657	2.80322	3.12844	2.96296	8.09307	2.93714	3.33104
1377994_at	Transcribed locus	0	0	0	1	1	0	1	1	1	1	1	1	1	0	0	0	0	1	0	0	0	0	0	0	0	1	1	1	0	0	0	4.62602	3.94473	4.79635	7.46086	8.16493	6.11209	7.99084	8.04816	8.84377	9.14775	8.24596	8.07903	7.7833	5.42354	5.29795	3.8198	5.39128
1378001_at	Transcribed locus	1	0	1	1	0	0	1	1	1	1	1	0	1	0	0	0	0	0	0	0	0	0	0	0	1	0	0	0	0	1	0	7.68171	4.30641	9.85568	6.02299	5.90266	2.84557	11.0721	10.5726	7.43888	9.67364	8.53904	3.27077	7.91423	3.29807	2.76934	2.96685	3.3746
1378002_at	osmotic stress protein 94 kDa (predicted)	0	1	0	0	0	1	0	0	0	0	0	0	0	0	0	0	0	0	0	0	0	0	1	1	0	0	1	1	0	0	0	2.95126	6.22468	4.6852	3.97315	2.70787	9.5617	5.06155	3.81854	4.86652	2.39057	2.36612	2.85647	5.07562	6.24785	5.86532	4.6749	4.86832
1378006_at	Transcribed locus, weakly similar to NP_032607.1 melanoma antigen [Mus musculus]	0	0	0	1	0	0	0	0	0	0	0	0	0	0	0	0	0	0	0	0	0	0	1	0	0	0	0	0	0	0	0	3.1888	3.8394	3.44162	7.40835	3.45354	3.28637	3.21786	3.38894	3.67958	3.62515	3.42151	3.34119	3.23621	4.20587	5.23215	3.43761	3.10571
1378011_at	Similar to 60S ribosomal protein L21	0	0	0	0	0	0	0	0	0	0	0	0	0	0	1	0	0	0	0	0	0	0	0	0	0	0	0	0	0	0	0	2.23287	2.36469	2.29444	2.19798	2.40119	2.14151	2.20927	2.1983	2.2144	2.20749	2.19882	2.20894	2.21744	2.31797	6.30729	2.32185	2.14978
1378013_at	hypothetical LOC361199	0	0	0	0	0	0	0	0	0	0	0	0	0	0	1	0	0	0	0	0	0	0	0	0	0	0	0	0	0	0	0	2.93707	2.93957	4.5494	2.73318	2.8797	2.69138	2.73225	2.72157	2.78141	2.7296	2.72239	2.73982	2.76701	3.20601	7.20564	2.97983	2.64302
1378015_at	chemokine (C-C motif) ligand 21b (serine) (predicted)	1	0	1	1	0	0	1	1	1	1	1	1	1	1	0	0	1	1	1	1	1	1	0	0	1	1	0	1	1	1	1	8.68354	3.49848	8.37994	9.32577	2.7423	2.72597	9.53438	8.99742	7.34024	8.06678	8.94567	13.0701	7.87341	8.18036	6.05073	3.98481	9.3479
1378020_at	Transcribed locus	1	1	1	0	1	1	1	1	1	1	1	1	0	1	1	1	1	1	1	1	0	0	0	0	1	1	0	1	1	1	1	7.62682	7.01156	7.4996	6.37604	8.13287	7.44687	7.06219	7.23467	7.4525	7.3349	7.89338	7.48556	6.53466	7.92383	7.2653	8.22628	6.5653
1378027_at	poliovirus receptor-related 3 (predicted)	0	0	0	1	0	0	1	1	1	1	1	0	1	0	1	1	1	0	0	0	0	0	1	0	1	0	1	0	0	1	1	5.99271	5.84267	4.5092	7.21251	3.72534	5.18488	9.57299	10.1878	9.63009	10.005	9.54272	5.04181	7.37522	5.77636	8.17574	9.75942	9.65117
1378074_at	Transcribed locus	1	0	1	1	0	0	1	1	1	1	1	1	1	1	1	1	1	1	1	1	1	1	0	0	1	1	0	0	1	0	0	11.522	5.80799	13.3488	9.45948	3.32484	6.40758	7.01836	8.38833	9.1421	7.4834	9.66982	6.27684	9.70856	12.1061	7.98708	11.0538	8.56212
1378085_at	epsin 3 (predicted)	0	0	0	0	0	0	1	1	0	0	0	0	1	0	1	0	0	0	0	0	0	0	0	1	0	0	0	0	0	0	0	3.03692	3.35336	3.12681	5.35813	3.17369	3.05442	7.1282	6.62899	3.24523	4.18813	3.11674	2.9972	7.6018	3.11843	6.07936	3.09484	4.13606
1378090_at	Transcribed locus	0	1	0	0	0	1	0	0	0	0	0	0	0	1	0	0	0	0	0	0	0	0	1	0	0	0	0	0	0	0	0	4.9459	6.33391	3.50244	3.95253	2.56668	10.9779	3.56088	4.56288	3.28438	3.45351	3.51351	3.16297	3.4716	6.63524	2.65402	3.27992	4.44222
1378106_at	pleckstrin homology-like domain, family A, member 2 (predicted)	0	0	0	0	0	0	1	1	1	1	1	0	0	0	1	0	0	0	0	0	0	0	0	1	0	0	0	0	0	0	0	2.28627	2.21423	2.35418	3.78633	2.12659	2.02835	7.79675	7.34632	7.97879	8.63808	8.02883	2.35087	6.1777	2.08705	7.07626	2.77415	2.41311
1378127_at	cullin 2 (predicted)	0	0	1	0	0	0	0	0	0	0	0	0	0	1	0	1	0	0	1	1	0	0	0	0	0	0	0	0	0	0	0	5.6148	4.4915	6.86694	5.77919	4.55713	6.39768	4.98247	5.21437	5.60583	4.89843	5.27383	5.23216	5.08757	6.61485	5.29516	6.46608	5.20589
1378131_at	Similar to solute carrier family 9 (sodium/hydrogen exchanger), isoform 9	1	0	0	0	0	0	0	0	0	0	0	1	0	0	0	0	1	1	0	0	0	0	1	0	1	1	0	1	0	0	0	8.35005	3.62031	4.744	4.28087	5.95645	5.74692	3.72632	3.62672	3.16845	3.44874	3.69432	9.01026	5.41372	4.10325	5.15279	5.0806	7.82928
1378138_at	kinesin family member 16B (predicted)	0	0	0	0	0	0	1	0	1	1	1	0	0	0	1	1	0	0	0	0	0	0	0	0	0	0	0	0	0	0	0	2.45245	2.96345	2.56827	2.4647	2.86799	2.30971	6.54034	5.4281	6.39592	7.089	7.00039	2.49514	4.54832	2.57138	7.16252	6.36902	2.43874
1378155_at	similar to KIAA1096 protein	0	1	0	0	0	0	0	1	1	0	0	0	0	0	1	0	1	0	0	0	1	0	1	0	0	0	0	1	0	1	0	5.76022	6.826	5.30901	5.8684	5.75631	5.73129	6.20312	6.76906	6.17194	6.32313	6.16738	6.23126	6.19572	5.51288	6.64365	5.51122	6.83621
1378163_at	Transcribed locus	1	0	0	1	0	1	1	1	1	1	1	0	1	0	0	1	1	0	0	0	1	0	0	0	1	1	0	0	0	0	0	8.20614	3.01839	5.59021	7.70345	2.64226	7.24378	8.89202	8.43276	8.20695	8.40812	8.25425	4.25172	10.0184	2.43954	5.21306	5.02285	9.71864
1378171_at	Neuropilin 2	0	0	1	1	1	0	1	1	1	1	0	0	1	0	0	0	1	0	0	0	0	0	0	0	1	0	0	0	0	1	0	6.14373	4.37052	7.89671	7.91721	6.85215	5.95157	8.23267	8.13369	6.18514	6.78128	6.40274	5.94464	7.395	6.02543	3.58437	4.54122	7.92282
1378175_at	N-acetyltransferase 5 (ARD1 homolog, S. cerevisiae) (predicted)	0	1	0	0	0	0	0	0	0	0	0	1	0	0	0	0	0	1	0	0	0	0	0	0	0	0	0	1	0	0	0	5.80977	6.07686	5.06184	5.79648	5.72843	4.71277	5.91648	6.42167	5.69303	6.09671	5.89779	6.77942	5.99908	5.4727	5.85662	5.96404	6.36505
1378194_a_at	rap2 interacting protein x	0	0	0	0	0	1	0	0	0	0	0	0	0	0	1	0	0	0	0	0	0	0	0	0	0	0	1	0	0	0	0	4.05522	5.2001	4.41503	3.71019	4.82985	8.88831	4.57503	4.92997	4.76592	4.9001	4.74902	4.38824	4.20372	4.60493	5.94464	5.16412	3.60197
1378197_at	kinesin family member C2	0	0	0	0	0	1	1	1	1	1	1	0	0	0	1	0	0	0	0	0	0	1	0	0	0	0	0	0	1	0	0	5.79121	3.07226	5.76755	3.7642	3.26724	9.80498	9.26328	8.5777	8.63409	8.42592	8.59132	3.72105	4.61566	3.71637	7.77534	5.42012	5.0415
1378204_at	Transcribed locus	0	0	0	0	0	0	0	1	1	0	1	0	1	0	0	0	0	0	0	0	0	0	1	1	0	0	0	0	0	1	1	5.33986	4.52494	4.28665	5.51839	3.11136	3.70032	5.69235	6.54647	6.89927	6.23828	7.32731	4.19508	6.81797	4.93612	5.19584	5.87347	6.12447
1378232_at	Chloride channel 3	0	1	0	1	1	1	1	1	1	1	1	0	1	1	1	1	0	0	0	1	0	1	1	1	0	0	1	1	1	0	1	5.20508	7.06597	5.77722	7.11327	7.17143	7.74683	8.43174	7.37731	8.76314	8.64606	8.41122	6.31094	7.66246	7.47437	7.59944	6.94777	5.90377
1378233_at	Retinoblastoma binding protein 4 (predicted)	1	0	1	1	0	1	0	0	0	0	0	0	1	1	0	0	0	1	1	1	0	0	0	0	1	0	0	0	1	1	0	7.06595	4.58328	7.32002	7.4087	4.11595	6.45196	5.95797	6.48529	5.40354	5.92515	5.92908	6.14499	6.54692	9.97124	4.06977	4.131	5.44695
1378235_at	similar to RIKEN cDNA 2610020H15 (predicted)	0	1	0	1	0	1	1	1	1	1	1	0	1	1	0	1	0	0	1	1	0	0	1	1	0	0	1	0	0	0	0	5.1386	6.25702	5.79938	6.85503	5.41048	8.28142	6.8961	7.0699	8.90564	10.6585	10.9011	4.39578	7.49206	7.22671	5.62379	6.84439	6.37265
1378239_at	glucosidase, alpha, acid	0	1	1	0	0	1	0	0	0	0	0	0	0	1	1	1	0	0	1	1	1	0	1	1	0	0	0	0	1	0	1	6.563	8.69847	6.83159	5.34431	4.22401	8.31367	4.66975	4.9573	4.93315	4.42766	4.57948	5.1161	5.5471	7.487	6.64359	7.31088	5.01075
1378258_at	Transcribed locus	1	0	0	0	0	0	0	0	0	0	0	0	0	0	0	0	0	0	0	0	0	0	0	0	0	0	0	0	0	0	0	5.86022	3.16483	4.99687	2.76461	3.55666	2.18766	2.70551	2.60531	2.43046	2.50343	2.42757	2.52148	3.95823	2.77868	2.59605	2.85332	4.52306
1378260_at	Alcohol dehydrogenase 1	0	0	0	1	0	0	1	0	1	0	0	0	0	0	1	1	0	0	0	0	0	0	0	0	0	0	0	0	0	1	0	3.98238	3.83116	4.05024	6.66511	3.57853	3.56584	7.32546	6.52415	9.63145	3.85895	3.82267	3.67314	4.67938	4.02327	8.16992	11.4139	4.24865
1378288_at	similar to RIKEN cDNA D630035O19 (predicted)	0	0	0	0	0	0	1	1	1	1	1	0	0	0	1	0	0	0	0	0	1	0	0	0	0	0	0	1	0	0	0	3.1009	2.63114	2.85498	2.66435	2.67264	2.38819	10.264	10.3333	10.842	13.2636	12.1448	2.59092	2.84082	2.68302	7.33532	2.97202	3.11653
1378290_at	solute carrier family 26, member 6 (predicted)	0	0	0	0	0	0	0	0	1	1	1	0	0	0	0	0	0	0	0	0	0	0	0	0	0	0	0	0	0	0	0	4.15579	4.06761	4.07284	3.92873	4.65371	3.88737	4.75174	4.14398	10.7247	9.64728	10.669	5.55724	4.98317	5.27258	3.56657	4.16636	3.64079
1378292_at	Transcribed locus	0	0	0	1	1	1	1	1	1	1	1	0	1	1	1	0	0	0	0	0	0	0	1	0	1	0	0	0	0	1	0	3.57596	3.66843	3.07784	11.7475	7.54916	12.7396	9.16231	8.84078	7.71139	7.92805	7.75577	2.58824	9.10318	8.64007	7.55877	3.46791	6.11775
1378293_at	tripartite motif protein 26	0	0	0	0	0	0	1	0	1	0	0	0	0	0	0	1	0	0	0	0	0	0	0	0	0	0	0	0	0	0	0	5.55411	4.0524	6.40605	4.95608	4.68759	4.19664	6.95619	6.17358	6.25467	6.26532	6.19979	5.60366	5.74719	4.65314	5.01444	7.30701	5.44965
1378295_at	six transmembrane epithelial antigen of prostate 2 (predicted)	0	0	0	0	0	0	0	0	0	0	0	0	0	0	1	0	0	0	0	0	0	0	0	0	0	0	0	0	0	0	0	3.38113	2.6251	2.45632	4.43941	2.51938	3.54325	2.40987	2.43203	2.43788	2.4024	2.36571	2.39982	2.59645	2.60364	6.15426	2.47031	2.58548
1378296_at	---	0	0	0	0	1	0	1	1	1	1	1	1	0	0	0	0	0	0	0	0	0	0	0	0	1	1	1	1	0	0	0	3.61747	3.35105	3.23917	2.91558	9.57248	2.78545	7.01627	6.46529	7.16894	7.41698	7.68533	6.86985	5.61559	3.17893	3.54239	3.33999	3.49418
1378310_at	similar to neuromedin B precursor - rat	0	0	0	0	0	0	0	0	0	0	0	0	0	0	0	0	0	0	0	0	0	0	1	0	0	0	0	0	0	0	0	2.82228	2.83934	3.01088	2.64867	3.11142	3.37468	2.70479	2.6021	2.66734	2.65626	2.66402	2.72011	2.84442	2.77191	3.20922	2.84095	2.62781
1378328_at	Transcribed locus	0	0	0	0	0	0	0	0	0	0	0	0	0	0	1	0	0	0	0	0	0	0	0	0	0	0	0	0	0	0	0	1.93803	2.08232	1.95815	1.92117	1.98611	1.8785	1.91463	1.90926	1.91766	1.91129	1.9065	1.91371	1.92361	1.95202	6.18389	2.01731	1.88217
1378334_a_at	Inositol 1,4,5-triphosphate receptor 2	1	0	1	0	0	0	0	0	1	1	0	1	1	0	1	1	0	1	0	0	0	0	0	0	1	1	0	1	1	0	1	8.81534	3.43153	9.74426	5.42166	6.40458	3.81365	5.34166	4.14304	6.07043	6.59605	5.6155	7.31742	6.82011	6.26121	6.62861	7.12757	6.4038
1378345_at	Transcribed locus	0	1	1	1	0	1	0	1	0	0	0	0	0	1	0	0	0	0	1	1	0	0	0	0	0	0	0	0	0	1	0	6.33014	6.29553	6.52407	7.30558	6.53125	8.65638	6.32563	6.4804	6.24248	5.85058	5.93304	6.50843	6.25659	6.82651	5.90373	6.23338	5.64329
1378346_at	Transcribed locus	1	1	1	1	1	1	1	1	1	1	1	1	1	1	1	1	1	1	1	1	0	1	1	1	1	1	1	1	1	1	1	10.1519	7.23597	8.70758	7.50332	9.04487	9.17253	9.66521	8.99099	9.03622	10.7474	9.70125	9.10759	8.54155	7.63729	9.1771	9.09643	10.3274
1378347_at	Similar to FLI-LRR associated protein-1	1	0	0	1	1	1	1	1	1	1	1	1	1	0	1	1	1	1	0	0	0	1	1	0	1	1	1	1	1	1	1	7.94593	6.24961	5.73933	7.22957	6.7251	7.64976	6.81931	7.09636	6.71197	6.90569	6.93108	7.02806	6.60517	5.76375	7.10017	7.23714	7.4799
1378361_at	chromodomain helicase DNA binding protein 7 (predicted)	0	0	0	0	0	1	1	1	1	1	1	1	1	0	1	1	1	1	1	1	0	1	1	0	1	1	0	0	0	0	0	5.68196	5.76841	5.80382	5.71524	6.59102	7.00733	7.19365	7.30228	7.11493	7.53771	7.47731	7.32553	6.68994	6.26448	6.32594	7.12866	6.69573
1378373_at	Transcribed locus	1	0	0	1	1	0	0	0	1	0	0	0	0	0	0	1	0	0	1	1	0	0	0	0	1	1	0	0	0	1	0	7.2687	5.94136	5.79854	6.91581	7.39947	4.83226	5.58144	5.65999	6.13059	6.15777	5.40058	5.24601	5.4952	5.9582	5.38538	6.73242	5.1563
1378430_at	monooxygenase, DBH-like 1 (predicted)	0	0	0	0	0	0	0	0	0	0	0	0	1	0	0	0	0	0	0	0	0	0	0	0	1	0	0	0	0	1	0	2.31087	2.45251	2.54814	2.32654	2.45663	6.02757	2.35866	2.7961	4.91152	3.89786	4.44663	5.88861	6.92271	2.35992	2.27307	2.39129	6.13854
1378472_at	---	0	0	0	0	0	1	0	0	0	0	0	0	0	0	0	0	0	0	0	0	0	0	1	0	0	0	0	0	1	0	0	2.32674	3.90435	2.35349	2.33037	2.43519	8.40664	2.28197	2.2535	2.28443	2.31474	2.26363	2.42146	2.3404	2.45362	3.5316	3.75553	4.86803
1378475_at	amyloid beta precursor protein (cytoplasmic tail) binding protein 2 (predicted)	0	1	0	0	0	0	0	0	0	0	0	0	0	0	0	0	0	0	0	0	1	0	0	1	0	0	1	1	0	0	0	5.58618	8.61152	6.15398	5.71649	5.2127	5.86859	5.96131	6.25845	5.56578	5.76068	5.57978	5.88756	5.8518	4.77885	5.33164	5.05268	5.65211
1378480_at	Cadherin 6	0	0	0	0	0	1	0	0	0	0	0	0	0	0	1	0	0	0	0	0	0	0	0	0	0	0	0	0	0	0	0	3.34625	2.14139	2.64042	4.22613	2.10726	6.55061	2.17037	2.15735	2.26385	2.10058	2.2814	2.06545	2.92404	2.09577	6.64501	2.0919	2.32001
1378482_at	kidney cell line derived transcript 1 (predicted)	1	0	1	1	0	0	0	0	0	0	0	0	0	0	0	1	1	1	0	0	0	0	0	0	1	0	0	0	0	1	0	8.93758	6.27541	7.64235	6.66312	3.44998	2.80307	5.28166	5.74296	5.00942	5.26529	5.11852	6.17486	6.04893	6.21583	5.58194	6.91629	7.44651
1378484_at	Transcribed locus	0	0	1	1	0	0	0	0	0	0	0	0	0	0	1	0	1	0	0	0	0	0	0	0	0	0	0	0	0	0	0	6.04947	3.45594	8.57276	6.98828	3.2421	3.18986	4.56263	4.16651	4.38517	6.00521	3.22965	4.82931	5.44232	4.59829	5.30379	3.24787	8.58587
1378493_at	---	0	0	0	0	1	0	0	0	1	0	0	1	0	0	0	0	0	1	0	0	0	0	0	0	0	1	0	1	0	1	0	5.3269	5.68166	4.16435	5.55846	8.39842	4.7585	5.60397	5.49159	6.16003	6.00556	6.16082	7.28594	4.95032	3.45255	4.77854	5.25741	5.10178
1378496_at	Transcribed locus	0	0	0	0	0	0	0	0	0	0	0	0	0	0	0	0	0	0	0	0	0	0	1	1	0	0	0	0	0	0	0	2.57395	3.03948	2.88816	2.52587	2.92711	2.43368	2.61102	2.86556	2.97199	2.52582	2.51239	2.53552	4.88233	2.76188	2.5328	2.69162	2.44224
1378543_at	Nuclear factor, erythroid derived 2, like 3 (predicted)	1	1	1	1	1	1	1	1	1	1	1	1	1	1	1	1	1	1	1	1	1	1	1	1	1	1	0	1	1	1	1	8.63418	6.38664	8.09245	8.42798	7.36221	7.59516	6.937	7.27124	6.49	6.74992	6.57143	8.54207	7.85391	7.71642	9.04458	7.85388	8.96639
1378544_at	retinoblastoma binding protein 6 (predicted)	0	1	0	0	0	0	0	0	0	0	0	0	0	0	0	0	0	0	0	0	0	0	0	0	0	0	1	0	0	0	0	4.92462	6.4808	4.8418	4.87624	5.20915	4.68692	5.32345	5.05502	4.93574	5.29424	5.06591	5.69756	5.04983	5.10346	5.15298	5.1814	4.85062
1378550_at	Casitas B-lineage lymphoma c (predicted)	0	0	0	0	0	0	1	1	1	1	1	0	0	0	0	0	0	0	0	0	0	0	0	1	0	0	0	0	0	0	0	3.20317	3.68133	3.41638	6.0067	3.32207	2.99367	8.67721	8.23908	8.78656	9.0303	8.93912	3.16245	6.38042	3.86062	3.2897	3.71503	4.36112
1378551_at	cytochrome P450, family 20, subfamily A, polypeptide 1	1	1	1	1	1	1	1	1	1	1	1	1	1	1	1	1	1	1	1	1	1	1	1	1	1	1	0	1	1	1	1	9.55458	9.10616	8.71354	9.28052	8.92132	7.70364	8.46236	8.96242	8.335	8.0589	8.02949	8.4648	9.13247	9.42374	9.49082	8.59737	9.0987
1378556_at	Ectonucleotide pyrophosphatase/phosphodiesterase 1	1	0	1	1	1	0	1	1	1	1	1	1	1	1	1	1	1	1	1	0	1	1	0	1	1	1	0	0	1	1	1	9.10207	3.51782	6.78107	8.28597	7.22165	3.84858	7.64474	8.42097	8.02359	6.84936	7.25021	6.89415	8.13594	7.27752	8.22156	10.2549	7.10081
1378572_at	toll interacting protein (predicted)	0	1	0	0	0	1	1	0	1	1	1	0	1	0	1	1	1	0	0	0	0	0	1	1	1	0	1	1	1	0	1	5.7799	7.41757	6.22842	5.53433	5.01477	7.71581	6.61235	5.77599	6.33407	7.05771	6.72929	4.77541	6.60358	6.1111	6.76977	6.66105	6.81583
1378578_at	similar to chromosome X open reading frame 23	0	0	0	1	0	0	0	0	0	0	0	1	0	0	1	0	0	1	0	0	0	0	0	0	0	0	0	1	0	0	0	5.93345	5.43395	4.83266	6.6432	5.98659	5.93041	5.84774	5.69772	5.50182	5.82474	5.73216	6.61013	5.66053	4.73259	7.03599	4.8156	6.17676
1378586_at	Cytokine inducible SH2-containing protein	1	1	1	0	0	0	1	0	1	0	1	1	1	1	1	1	1	1	1	0	0	1	1	0	1	0	0	1	1	0	0	7.86327	6.16855	8.56627	6.04322	4.2487	3.65099	7.53803	6.51409	6.96668	6.22202	6.68769	6.48963	7.63275	7.9981	8.16589	7.46848	6.63624
1378592_at	Similar to RIKEN cDNA 2310035M22 (predicted)	0	0	0	0	1	0	0	0	1	1	1	1	0	0	1	0	0	1	0	0	1	0	0	1	1	1	1	1	0	1	0	4.26925	4.95015	3.92232	5.28608	11.5289	5.96891	6.19635	6.21388	6.51779	6.76943	6.85338	9.5296	5.68333	3.26477	6.03379	3.37567	4.70012
1378629_at	special AT-rich sequence binding protein 1 (predicted)	1	1	1	1	1	1	0	1	0	0	0	1	0	1	0	0	1	1	1	1	1	0	1	1	1	1	0	1	1	0	1	6.87585	9.70318	7.13516	8.21159	8.99949	8.80785	5.74932	6.84234	4.63891	4.60375	5.18087	10.8197	5.65162	7.64554	5.12567	3.89521	6.88519
1378658_at	chloride channel calcium activated 6	0	0	0	0	0	0	1	1	1	1	1	0	0	0	0	0	0	0	0	0	0	0	0	0	0	0	0	0	0	1	1	2.36498	2.53569	2.41875	3.764	2.52181	2.25877	13.912	11.3078	13.1652	14.5298	13.8065	3.57015	3.69201	2.40269	5.35196	2.49862	2.27
1378739_at	similar to cell death-inducing DFFA-like effector c	1	0	1	0	0	0	1	1	1	1	1	1	1	0	1	1	0	1	0	0	0	0	0	0	1	0	0	0	1	0	0	13.3373	5.03202	12.7472	4.48939	2.62316	2.13984	8.24799	8.6397	7.64203	8.13027	8.17784	6.85419	6.18114	2.10525	7.35066	9.80595	4.32563
1378755_at	Transcribed locus	0	0	0	0	0	0	0	0	0	0	0	0	0	0	1	0	0	0	0	0	0	0	0	0	0	0	0	0	0	0	0	3.39027	5.49627	3.00255	2.47401	2.88947	5.41356	2.52769	2.4731	2.54363	2.46971	2.52202	2.49065	2.79914	2.62608	6.12024	3.36159	2.42731
1378796_at	oligodendrocyte-myelin glycoprotein	0	0	0	0	0	1	0	0	0	0	0	0	0	0	0	0	0	0	0	0	0	0	1	0	0	0	0	0	0	0	0	3.04172	3.2307	3.24081	3.01336	3.10404	11.1558	3.02909	3.10819	3.16254	3.08969	3.10271	3.0126	3.02566	3.18933	2.99661	3.1665	2.93385
1378821_at	similar to inositol 1,3,4-triphosphate 5/6 kinase	0	0	1	0	0	0	0	0	1	1	1	0	0	0	0	0	0	0	0	0	0	0	0	0	0	0	0	0	0	0	0	5.4979	5.25357	7.40954	4.50839	4.70872	4.96652	6.36855	6.02574	6.14803	7.22312	6.44276	3.8797	4.26038	4.11715	3.95331	4.59068	4.12749
1378860_at	Similar to hypothetical protein D930020E02	0	1	0	1	1	1	1	1	1	1	0	1	1	0	1	1	1	1	0	0	1	1	1	1	0	1	0	1	1	1	1	6.20888	8.14331	5.42015	7.70612	7.98537	8.60464	6.93222	7.06273	6.89633	6.86377	6.54893	6.74737	7.09452	4.51342	9.00108	10.4729	7.48421
1378916_at	---	0	0	0	0	0	0	1	1	1	1	1	0	0	0	0	0	0	0	0	0	0	0	0	0	0	0	0	0	0	0	1	5.40397	6.04353	5.82877	5.65905	5.592	5.25562	6.77767	6.77139	7.25476	6.92378	6.67435	5.17593	6.16683	5.86643	5.38055	6.25009	5.30339
1378925_at	---	1	1	1	1	1	1	1	1	1	1	1	1	1	1	1	1	1	1	1	1	1	1	1	1	1	1	1	1	1	1	1	9.65857	11.425	9.82329	9.81951	8.2622	8.20265	7.65032	7.86194	7.45206	7.058	7.07713	8.80978	8.13364	8.88736	8.4878	10.7899	8.80944
1378987_at	Transcribed locus	1	0	1	1	1	1	1	1	1	1	1	0	1	1	0	1	0	0	1	1	0	0	1	0	1	0	0	0	0	1	0	7.21135	5.83017	7.37195	8.23948	7.44764	6.61353	9.1321	9.41791	9.88065	9.7937	9.81472	4.98498	7.9203	6.87486	5.75689	7.54964	6.34668
1379026_at	Transcribed locus	1	1	0	0	0	0	0	0	0	0	0	0	0	1	1	0	0	0	0	0	0	0	1	0	0	0	1	1	0	0	0	6.76638	7.28133	5.19273	5.09282	5.04793	6.34388	4.43272	4.86226	4.05489	4.09372	4.18982	3.86251	4.75623	6.46892	7.08596	4.61083	5.6128
1379058_at	Transcribed locus	0	1	0	0	0	0	0	1	0	0	0	0	0	1	1	1	1	0	1	1	1	0	1	0	0	0	0	1	1	1	0	6.08058	6.8786	5.77228	5.99373	5.96422	6.16421	5.888	6.81285	5.55352	6.33391	5.772	6.3342	6.29373	6.71369	7.19335	6.37458	6.96289
1379059_at	similar to FLJ23471 protein (predicted)	0	1	0	0	1	0	1	1	1	1	1	0	0	0	0	0	0	0	0	0	0	0	0	0	0	0	0	0	0	0	0	4.17772	7.00952	4.09114	5.09064	8.18733	3.33981	7.63349	6.75882	8.48368	7.6557	8.61594	4.2069	5.56367	4.41067	3.49846	3.97954	3.74242
1379078_at	Transcribed locus	0	0	0	0	0	0	0	0	0	0	0	0	0	0	1	0	0	0	0	0	0	0	0	0	0	0	0	0	0	0	0	4.12965	5.00144	4.34304	4.99669	4.83162	3.27067	3.60873	3.51905	3.72853	3.62755	3.4895	3.50675	3.99054	6.17651	6.00953	3.98024	3.75927
1379101_at	DEAH (Asp-Glu-Ala-His) box polypeptide 36 (predicted)	1	1	1	1	1	1	1	1	1	1	1	1	1	1	1	1	1	1	1	1	1	1	1	1	1	1	1	1	1	1	1	8.2794	8.54973	7.89241	8.45138	7.81606	8.95694	8.26946	8.90925	8.13022	8.18073	7.98623	8.8247	8.12379	8.42625	8.94762	8.58384	8.41555
1379107_at	Solute carrier family 4, member 4	0	0	0	0	0	0	0	0	0	0	0	0	0	0	1	0	0	0	0	0	0	0	0	0	0	0	0	0	0	0	0	3.54864	2.66016	3.30191	2.46533	2.66953	3.26276	3.59317	3.68979	3.70976	4.04868	3.26455	2.47253	2.55878	2.54249	6.00239	2.59788	2.39812
1379108_at	---	0	1	0	0	0	0	0	0	0	0	0	0	0	0	0	0	0	0	0	0	0	0	0	0	0	0	0	0	0	0	0	3.30239	5.69651	2.84185	3.34945	2.88308	3.49555	3.51813	6.00867	2.79574	2.8173	2.77006	3.04065	2.8434	3.04083	2.74385	3.44078	3.36019
1379123_at	similar to Seizure related 6 homolog (mouse)-like 2	0	0	0	0	0	1	0	0	0	0	0	0	0	0	0	0	0	0	0	0	0	0	1	0	0	0	0	0	0	0	0	2.60005	2.9097	2.79616	2.52463	2.80392	6.23544	2.56265	2.53605	2.5911	2.55784	2.54403	2.54299	2.57726	2.85467	2.56771	2.76695	2.45282
1379203_at	transcription factor Dp-2 (E2F dimerization partner 2) (predicted)	0	0	0	0	1	0	0	0	1	0	1	0	0	0	0	0	0	0	1	1	0	0	0	1	0	1	0	1	0	0	0	5.86461	4.38111	5.83558	4.82326	9.77488	3.78118	6.29523	5.49229	6.47069	5.85588	6.33963	3.83113	5.73807	5.82872	5.33827	4.77432	5.00435
1379226_at	absent in melanoma 1-like (predicted)	0	0	0	0	0	0	1	1	1	1	1	0	0	0	0	1	0	0	0	0	0	0	0	0	1	0	1	0	0	0	0	3.36153	2.91408	2.79654	4.35964	2.91032	2.56447	7.20902	6.81462	6.44517	7.72437	7.1681	2.6768	5.10576	2.76114	3.32294	8.57586	2.81836
1379248_at	Prolylcarboxypeptidase (angiotensinase C) (predicted)	1	0	1	0	0	0	1	1	1	1	1	1	0	0	0	1	0	1	0	0	1	1	0	0	0	1	0	0	0	1	0	6.59475	5.91624	7.27856	5.47226	6.41316	2.96285	7.47108	6.76773	6.48633	7.06208	7.08403	6.79173	5.84841	4.05243	5.45447	5.908	6.11633
1379249_at	Similar to Wilms tumor 1-associating protein (WT1-associated protein) (Putative pre-mRNA splicing regulator female-lethal(2D) homolog)	1	1	0	1	1	0	1	1	1	1	1	1	1	1	1	1	1	1	1	1	1	1	1	1	1	1	1	1	1	1	1	7.00272	9.00243	5.68658	6.53539	8.63607	5.78021	7.23656	7.59476	7.1827	7.41179	7.24931	7.17561	6.97655	6.56012	7.34935	6.96466	7.17159
1379281_at	uterine sensitization-associated gene 1 protein	0	0	0	0	0	0	0	0	0	0	0	0	1	0	1	0	0	0	0	0	1	1	1	0	1	0	0	0	1	1	0	2.47821	2.41869	3.15911	4.83228	2.43465	6.23078	3.70429	4.88525	3.50722	3.53124	3.15863	3.23015	8.57004	2.95338	10.7513	2.18572	3.4265
1379285_at	similar to 5830458K16Rik protein (predicted)	1	1	0	0	0	0	1	1	1	1	1	1	0	0	0	1	1	1	0	0	0	1	1	0	0	1	0	1	0	1	0	8.61251	6.9752	5.30796	5.42869	4.93372	3.46165	8.36457	8.6081	7.99358	8.56955	8.46487	7.91027	5.66804	6.05854	5.44369	9.91584	8.65147
1379287_at	retinitis pigmentosa 1 (autosomal dominant) (predicted) /// similar to cylindromatosis (turban tumor syndrome) /// similar to cylindromatosis (turban tumor syndrome)	0	1	0	0	1	1	1	1	1	1	1	1	0	0	1	0	1	1	1	1	1	0	1	1	0	1	1	1	1	0	1	6.42214	8.42652	6.26707	6.23347	7.13015	8.21304	7.25962	7.1214	7.54208	8.12711	7.80422	8.66284	6.55137	5.86105	6.93495	6.36999	7.20641
1379293_at	granzyme A	0	0	0	0	0	0	0	0	1	1	1	0	0	0	0	0	1	0	0	0	0	0	0	0	0	0	0	0	0	0	1	2.76122	2.8436	2.91586	2.59239	2.80533	2.41195	6.08832	5.56323	5.71933	7.37065	7.66413	3.20924	2.67696	2.81139	2.63082	3.45029	7.31476
1379300_at	carbohydrate sulfotransferase 2 (predicted)	0	1	0	0	0	1	0	0	0	0	0	0	0	0	0	0	0	0	0	0	0	0	1	0	0	0	0	0	0	0	0	2.43631	6.77177	2.49941	2.98017	2.65444	7.34778	2.52616	2.46657	2.96278	2.4618	3.7183	3.38519	2.59609	2.37172	6.52944	2.50032	5.6432
1379320_at	Small nuclear ribonucleoprotein D1 (predicted)	0	0	0	0	0	0	0	0	1	0	0	1	0	0	0	0	0	0	0	0	0	0	0	0	1	0	0	1	0	1	0	5.2305	4.66265	4.75131	5.65211	5.57345	4.67155	5.69304	6.17651	6.50657	6.10204	6.14903	6.72153	5.59477	4.67393	5.03509	4.42661	4.7068
1379326_at	similar to 9530008L14Rik protein (predicted)	0	0	1	0	0	0	1	1	1	1	1	0	1	0	1	1	0	0	0	0	0	0	0	0	1	0	1	0	0	0	0	4.99201	3.0057	9.21145	3.21083	3.19725	3.5259	9.75551	9.18837	10.6233	10.5497	10.9947	3.58125	6.66346	3.245	8.34418	12.5583	4.21948
1379344_at	Cytochrome b-245, beta polypeptide	1	1	1	1	1	0	1	0	1	1	1	1	0	1	1	1	1	1	1	1	1	1	0	0	1	1	0	1	0	1	1	8.91262	7.62361	7.31785	6.55884	12.2241	2.764	6.94111	6.12755	6.25973	6.61731	7.85234	11.1376	5.53381	6.74251	7.19895	7.95645	9.67172
1379351_at	similar to hypothetical protein MDS025 (predicted)	0	0	1	0	0	0	0	0	1	0	1	0	0	0	0	0	0	0	0	0	0	0	0	0	0	0	0	0	0	0	0	6.34681	4.12114	7.53811	4.05071	6.19188	4.22931	6.39646	5.87979	7.11038	5.97871	7.06595	4.8779	4.83714	6.00276	5.92745	4.96532	4.29359
1379352_at	phosphatidylinositol-4-phosphate 5-kinase, type 1 alpha (predicted)	0	1	0	0	1	1	1	1	1	1	1	0	1	0	0	0	1	0	0	0	0	0	1	1	0	1	0	0	0	0	1	2.91494	7.34418	3.52043	3.61413	9.37585	7.78877	8.41186	8.455	8.18546	8.79546	8.5617	4.17396	6.41505	6.03499	5.48155	2.62839	6.7531
1379367_at	similar to RIKEN cDNA 2810405K02 (predicted)	1	0	1	1	0	1	1	1	1	1	1	0	0	1	1	1	0	1	1	1	0	0	1	1	1	1	0	1	1	0	1	7.52323	5.62123	9.45817	6.92557	6.31854	8.10317	7.8792	6.85861	9.66532	9.82295	9.90985	6.24395	5.87643	7.98122	8.70818	8.29757	5.28575
1379368_at	B-cell leukemia/lymphoma 6 (predicted)	1	1	1	1	1	1	1	1	1	1	1	1	1	1	1	1	1	1	1	1	1	1	1	1	1	1	0	1	1	1	1	9.46915	7.02947	10.6535	8.52028	9.23203	9.62649	7.48247	7.70022	6.77472	6.83293	7.64388	10.2617	8.6219	8.95003	8.79219	7.74981	9.21145
1379376_at	Transcribed locus	1	0	1	1	0	0	0	0	0	0	0	0	0	1	0	1	0	0	1	1	0	1	1	0	1	0	1	1	1	0	0	8.18744	4.48369	10.3411	9.40401	5.17709	4.68371	2.9335	3.13921	3.51766	3.65501	5.8033	6.37447	5.91082	8.30801	4.54523	11.8141	3.23686
1379411_at	similar to ENSANGP00000020885	0	0	0	0	0	0	0	0	0	0	0	0	0	0	1	1	0	0	0	0	0	0	0	0	0	0	1	0	0	0	0	2.17518	2.2633	2.22853	2.33547	2.25564	2.1163	2.21003	2.2569	2.16157	2.15533	2.14531	2.48728	2.26533	2.2326	6.22529	5.30303	2.13663
1379420_at	similar to Dehydrogenase/reductase SDR family member 7 precursor (Retinal short-chain dehydrogenase/reductase 4)	1	1	1	1	1	1	1	1	1	1	1	1	1	1	1	1	1	1	1	1	1	1	1	0	1	1	1	1	1	1	1	11.0735	8.93743	9.93654	10.3618	8.61692	8.85587	8.42451	9.46007	10.9698	9.41689	11.2621	9.189	9.32016	8.78578	7.14863	9.17144	9.38404
1379423_at	Transcribed locus, strongly similar to XP_418627.1 PREDICTED: similar to Ras suppressor protein 1 (Rsu-1) (RSP-1) [Gallus gallus]	1	0	1	1	1	0	0	1	1	1	0	0	1	1	1	0	1	0	1	1	0	1	0	0	0	0	0	0	0	1	0	6.68887	6.19938	6.91693	6.58225	7.07589	5.40376	6.42592	6.63978	6.11264	6.37194	5.86472	6.26956	6.76168	7.09181	6.52462	6.40586	6.73329
1379452_at	similar to growth arrest-specific protein 2 - mouse	0	1	0	0	0	0	0	0	0	0	0	0	0	0	1	1	0	0	0	0	0	0	0	0	0	0	0	0	0	0	0	2.31366	7.33813	2.25156	2.1311	2.3473	5.14421	2.14291	2.1313	2.14997	2.1349	2.13178	2.14285	2.15946	2.24338	7.16615	10.8412	2.0943
1379458_at	Transcribed locus	0	0	0	0	0	0	0	0	0	0	0	0	0	0	1	0	0	0	0	0	0	0	0	0	0	0	0	0	1	0	0	2.34725	2.48939	2.43665	2.37457	3.43001	2.27227	2.32013	2.31819	2.3333	2.32496	2.31522	4.30321	2.33226	2.40612	6.20141	2.43991	2.25376
1379462_at	Transcribed locus, moderately similar to XP_580018.1 PREDICTED: hypothetical protein XP_580018 [Rattus norvegicus]	1	0	0	0	0	0	0	0	1	1	1	1	0	0	0	0	0	1	1	1	0	0	0	0	1	1	0	0	0	0	0	6.28647	4.99558	5.74871	6.32451	5.99514	6.22749	6.23931	5.64224	6.86202	6.8147	7.25759	6.71463	6.43381	5.6445	4.79673	4.35477	5.76963
1379463_at	filamin A interacting protein 1	0	1	0	1	0	0	0	1	0	0	0	0	0	1	0	0	0	0	1	1	0	0	1	0	0	0	0	0	0	1	0	5.49215	6.77683	5.72948	9.21202	3.41213	5.29454	6.01618	6.5558	6.18219	5.95375	5.67571	3.86982	5.86711	9.01117	4.48869	3.40329	6.38578
1379469_at	similar to transducin (beta)-like 1 X-linked	0	0	0	0	0	0	0	1	0	0	0	0	0	0	1	1	0	0	0	0	1	0	0	1	0	0	0	0	0	1	0	6.06027	6.09667	5.39381	5.39737	5.68356	4.72621	5.38313	6.64952	5.37931	5.89085	5.64223	5.11146	5.79525	5.004	5.84168	5.96366	6.02183
1379477_at	Transcribed locus	0	0	0	0	0	0	0	0	0	0	0	0	0	0	0	1	0	0	0	0	0	0	0	0	0	0	0	0	0	0	0	5.31116	3.54335	4.18025	3.54346	3.90401	2.66336	3.16119	3.19374	3.48238	3.39383	3.23485	3.0409	3.13439	3.17617	3.93683	6.16389	3.55731
1379479_at	kinesin family member 4	0	0	0	0	1	0	0	0	1	1	1	0	0	0	0	0	1	0	0	0	0	0	0	0	0	1	0	1	0	0	0	4.17626	4.6697	4.69429	4.22694	9.19302	4.0281	6.23531	5.99805	6.3407	6.81957	6.97224	6.25259	5.09272	4.56965	4.42399	4.64104	6.66704
1379483_at	Basic helix-loop-helix domain containing, class B2	1	1	1	0	0	1	1	1	1	1	1	1	1	1	1	1	1	1	1	1	1	1	1	0	1	1	0	1	1	1	1	7.51673	8.68685	8.92102	5.92338	5.80929	8.40995	8.82191	8.64374	8.53414	7.56186	8.0915	7.58459	7.72635	8.20828	9.09145	9.21152	7.6421
1379485_at	eukaryotic translation initiation factor 3, subunit 10 (theta) (predicted)	0	1	0	0	1	0	0	0	0	0	0	0	0	0	1	0	0	0	0	0	1	0	1	1	0	0	0	0	0	1	0	5.66856	8.39877	5.50876	5.9456	7.4735	4.55517	5.3338	6.00113	5.36673	5.39377	4.95743	5.79678	5.52876	5.57429	6.1646	5.40286	5.29108
1379491_at	similar to Fat cell-specific low molecular weight protein (Fat tissue-specific low MW protein) (predicted)	1	1	0	0	0	0	0	0	0	0	0	0	0	0	1	0	0	0	0	0	1	0	0	0	0	0	0	0	0	0	0	8.76127	11.7014	5.01041	2.0455	2.32048	1.99727	2.04856	2.16839	2.04901	2.04671	2.04058	2.17211	2.12145	2.36051	5.22298	2.12458	2.0058
1379492_at	Transcribed locus	0	0	0	0	0	0	0	0	1	0	0	0	0	0	0	0	0	0	0	0	0	0	0	0	1	0	0	0	1	1	0	2.91515	3.80558	3.17067	3.51178	3.5086	4.46995	4.51583	4.12166	5.76763	5.69785	6.16661	3.07733	3.79426	3.15209	3.00767	3.40923	3.46706
1379497_at	Transcribed locus, strongly similar to XP_344381.2 PREDICTED: similar to RIKEN cDNA A430107P09 gene [Rattus norvegicus]	0	0	0	0	0	0	1	1	0	1	0	0	0	0	1	0	0	1	0	0	1	0	0	1	0	0	0	0	0	0	0	4.05964	3.76908	3.30533	4.16445	4.2456	4.58453	11.1422	9.53117	5.43035	9.26011	5.40854	5.02457	3.44634	4.55078	10.4655	3.99412	5.59888
1379511_at	Transcribed locus	0	1	0	0	0	1	0	0	0	0	0	0	0	1	1	0	1	0	0	0	0	0	1	1	0	0	0	1	0	1	0	5.85531	6.62429	5.17041	5.06159	4.37299	6.71421	5.62344	5.90562	4.97424	6.11894	5.31215	5.69596	5.81029	6.31087	6.50041	5.4941	6.52002
1379513_at	Transmembrane protein 30B (predicted)	0	0	0	1	0	0	1	1	1	1	1	0	1	0	1	1	1	0	0	0	0	1	1	1	1	0	0	0	1	1	1	4.04839	2.99483	3.00923	10.479	3.05184	2.8588	10.6849	11.075	10.4398	10.7821	10.474	3.97069	10.1305	2.9359	8.6895	6.703	7.90361
1379516_at	similar to RIKEN cDNA 2310022B05	1	0	1	1	0	1	0	0	0	0	0	0	1	1	1	0	1	0	0	0	1	0	0	0	0	1	0	0	0	1	1	6.8525	5.57919	7.51548	7.5974	4.844	6.87705	6.17466	5.74461	5.80111	6.33628	5.57785	5.30924	6.75422	7.82222	6.27919	5.22404	7.502
1379536_at	Transcribed locus, weakly similar to NP_061885.2 pleckstrin homology domain containing, family A member 5; phosphoinositol 3-phosphate-binding protein-2 [Homo sapiens]	0	0	0	1	0	0	1	1	1	1	1	0	0	0	1	0	0	0	0	0	0	0	0	0	0	0	0	0	0	0	0	4.3546	5.72054	4.13279	7.17163	3.75695	6.0107	8.30502	8.1887	7.94825	7.99757	7.62804	3.62956	6.38018	6.49468	7.63437	5.2523	5.78665
1379541_at	---	1	1	0	1	0	1	1	1	1	1	1	0	1	1	1	1	1	0	1	1	1	1	1	1	1	0	0	1	1	1	1	6.94977	11.8198	6.02573	9.02794	6.17255	8.43025	8.0518	7.57549	7.64151	7.34409	7.83893	6.13803	8.81606	8.11022	8.07514	8.5261	8.08782
1379544_at	Transcribed locus, weakly similar to XP_580018.1 PREDICTED: hypothetical protein XP_580018 [Rattus norvegicus]	1	1	1	1	0	0	1	1	1	1	1	0	1	1	1	1	1	0	1	1	1	1	1	0	1	0	1	1	1	1	1	7.92941	9.16517	7.03521	8.7145	5.24573	6.03419	8.12173	8.59861	7.56773	7.79702	7.26047	5.71634	8.12187	7.96076	7.83603	7.53952	7.67702
1379545_at	Transcribed locus	0	0	0	0	0	1	0	0	0	0	0	0	0	0	0	0	0	0	0	0	0	1	1	0	0	0	0	0	1	0	0	4.69634	6.21178	3.9792	5.65172	3.44871	12.2553	5.76882	6.23369	4.72	4.74446	4.50898	3.3655	5.99252	4.56003	5.2317	3.7628	5.91029
1379546_at	Transcribed locus, strongly similar to NP_666224.2 Grb10 interacting GYF protein 2 [Mus musculus]	1	0	0	1	0	0	1	1	0	1	1	0	0	1	1	1	1	1	1	1	0	1	0	0	1	1	1	1	0	1	0	6.91776	5.77012	6.23654	6.60299	4.9713	6.29114	6.94514	6.51279	6.22929	6.80981	6.77089	6.32656	5.89175	6.72322	7.52897	7.38644	7.20952
1379555_at	Transcribed locus	1	1	1	1	1	1	1	1	1	1	1	1	1	1	1	1	1	1	1	1	1	0	1	1	1	1	0	1	1	1	1	8.43746	8.26792	7.76975	7.51185	8.14724	7.54562	8.82733	9.15652	8.18004	8.74777	8.15524	7.58313	8.19283	7.36801	8.6679	8.68021	8.82181
1379562_at	Transcribed locus	0	0	0	1	0	1	1	1	1	1	0	0	1	1	1	0	1	0	1	1	0	0	0	1	0	0	0	0	1	1	0	5.5996	5.20216	5.64246	7.20285	3.73267	7.93875	7.49697	8.00296	6.50089	6.93092	6.23569	5.42097	7.56237	7.68963	7.08191	5.79308	6.83598
1379567_at	thyroid hormone receptor associated protein 1 (predicted)	0	0	0	0	1	0	0	0	0	1	0	1	0	0	0	1	0	0	0	1	0	0	0	0	0	0	1	1	0	0	0	4.90163	6.62176	5.67694	5.3078	7.06772	3.99859	5.63183	5.67621	5.94394	6.93903	5.98545	6.6301	4.93158	4.77299	5.70706	5.96299	5.01078
1379568_at	interferon-induced protein with tetratricopeptide repeats 2 (predicted)	1	0	1	0	0	0	0	0	0	0	0	0	0	1	0	1	1	0	0	0	0	0	0	0	0	1	0	0	0	1	0	8.09752	4.62817	6.77548	5.42946	6.21157	3.48345	3.61221	3.9821	3.34496	3.44195	3.62044	5.24471	3.58844	7.51162	5.32045	7.1402	7.37935
1379578_at	similar to Zbtb20 protein	1	1	1	1	0	1	1	1	1	1	1	1	1	1	1	1	1	1	1	1	1	1	1	1	1	1	0	0	1	1	1	9.35994	9.46438	8.909	8.60031	5.97773	7.78932	7.1909	7.55846	6.66477	6.74509	6.69527	6.86252	7.58848	9.94619	8.91108	9.179	8.93106
1379601_at	---	0	1	0	0	0	0	1	1	1	1	0	0	0	0	1	1	0	0	1	1	0	0	0	1	0	0	1	1	0	1	0	5.7782	6.69759	6.18977	5.29401	6.127	5.03775	6.33237	6.65763	6.24753	6.52826	6.43274	5.89859	6.25824	6.05317	6.59602	6.72948	6.04569
1379606_at	RAB30, member RAS oncogene family (predicted)	0	0	0	0	0	0	0	0	1	0	1	1	0	0	0	1	0	1	0	0	0	0	0	0	0	1	0	0	0	0	0	5.00621	2.75093	3.65537	3.91513	3.57645	5.05891	3.3848	3.86851	6.79909	4.81252	8.17709	7.50951	3.48087	5.85398	2.57815	8.33742	3.47736
1379611_at	similar to SPRY domain-containing SOCS box protein SSB-1 (predicted)	1	1	1	0	0	0	0	0	0	0	0	0	0	0	0	0	0	0	0	0	1	0	0	0	0	0	0	0	0	0	0	6.77229	6.59099	7.92011	5.23271	3.52157	4.27967	5.09277	5.30405	5.06245	6.56507	6.20363	3.90346	4.68451	4.53747	4.01746	3.16494	5.13211
1379613_at	Similar to hypothetical protein MGC29390 (predicted)	1	1	0	0	0	0	0	0	1	1	1	1	0	0	0	1	1	1	0	0	1	0	0	0	0	1	0	1	0	1	1	6.27754	7.20415	5.08875	4.83287	4.092	2.60734	5.76359	4.77583	5.7098	7.25863	7.37562	7.68573	3.51476	4.67038	5.39205	7.91085	6.73703
1379614_at	Cadherin 6	0	0	0	0	0	1	0	0	0	0	0	0	0	0	1	0	0	0	0	0	0	0	0	0	1	0	0	0	0	0	0	4.68062	3.83853	4.63703	5.67931	3.25283	7.82645	3.75747	3.71364	3.82907	3.72714	3.88166	3.63487	4.23266	3.77275	7.83279	3.47276	3.68175
1379626_at	Special AT-rich sequence binding protein 1	1	1	1	1	1	1	0	1	0	0	0	1	1	1	0	0	1	1	1	1	1	1	1	1	1	1	0	1	1	1	1	8.018	9.74125	7.63915	9.51455	8.96943	9.55673	6.2127	7.66555	5.57517	5.43158	5.60419	11.5036	6.61806	8.33389	5.87793	3.51334	7.80369
1379636_at	Similar to hypothetical protein FLJ32954	1	1	1	0	0	0	0	0	1	0	0	0	0	0	1	1	1	0	0	0	1	0	0	0	0	0	1	0	0	0	1	6.98727	11.4901	7.34179	5.24805	3.8702	4.06037	4.05696	4.16348	6.94063	4.65331	5.45573	3.67647	5.51202	4.11215	6.42785	10.204	8.49309
1379647_at	Transcribed locus	0	0	0	1	0	0	1	1	1	1	1	0	1	0	0	1	0	0	1	0	0	0	1	1	1	0	1	0	0	1	0	4.2676	4.07802	3.9415	7.87759	5.3786	4.40088	7.17196	6.97178	8.32434	7.89976	8.91817	3.8868	8.12829	3.72812	6.01061	10.0394	6.28764
1379659_at	similar to BMP-2 inducible kinase	0	0	0	0	1	0	0	0	1	1	0	1	0	0	0	0	0	1	0	0	0	0	0	0	0	1	1	1	0	0	0	5.32369	5.00494	4.62984	5.63417	8.7154	5.00536	5.16979	5.38298	6.89656	6.66804	6.3827	7.68352	4.95157	3.72616	5.11348	5.60914	5.37589
1379677_at	tumor necrosis factor (ligand) superfamily, member 13 (predicted)	1	0	1	0	1	1	1	1	1	0	0	1	0	0	1	1	1	1	0	0	0	0	0	0	0	1	0	0	1	1	0	7.49824	2.75854	6.7781	5.16504	8.44696	7.0202	8.21878	7.01936	8.82636	6.37091	6.10487	8.14941	5.29664	4.50371	8.20532	5.841	8.85941
1379706_at	similar to dJ1033H22.1 (KIAA0554 protein) (predicted)	0	0	0	0	0	1	1	1	1	1	1	0	0	0	1	0	1	0	0	0	0	0	0	1	0	0	0	0	0	0	1	3.22682	2.22702	3.26212	5.48213	2.28678	7.25574	6.94561	6.68909	6.95239	7.07329	6.916	3.08405	6.53611	3.37364	6.76923	5.30663	7.53464
1379714_at	---	0	0	0	0	0	0	1	1	1	0	1	0	0	0	0	0	0	0	0	0	0	0	0	0	0	0	0	0	0	0	0	1.94123	2.02354	1.96099	3.7814	2.14056	1.88717	8.6612	8.13692	8.02769	5.78181	6.88434	1.9162	2.69403	1.95331	1.91374	2.00161	1.87729
1379726_at	endothelial differentiation, lysophosphatidic acid G-protein-coupled receptor 4 (predicted)	0	1	0	0	0	0	0	0	0	0	0	0	0	0	0	0	0	0	0	0	0	0	0	0	0	0	1	0	0	0	0	4.01089	6.76003	4.19263	4.02428	4.25396	4.28902	3.98464	3.95082	4.01822	3.91581	3.92239	4.04706	4.02835	4.2308	5.30251	4.1823	3.82249
1379736_at	Similar to hypothetical protein MGC28931 (predicted)	0	0	0	0	1	1	0	0	1	1	1	1	0	0	1	0	1	1	1	1	0	0	1	0	1	1	1	1	0	1	0	6.34685	4.59719	5.75324	6.20972	7.30561	6.96744	5.52543	5.62819	8.37364	8.72949	10.0076	6.98443	5.65182	5.49893	8.69649	5.56876	6.98168
1379748_at	Similar to minor histocompatibility antigen precursor	1	1	0	0	0	0	0	0	0	1	1	1	0	0	0	1	1	1	0	0	1	0	1	0	0	1	0	1	0	1	0	7.0791	7.82293	4.44992	5.01177	3.88704	2.5849	4.62573	5.60249	5.8947	7.04619	6.98476	8.84522	3.03123	5.18499	5.87849	6.8447	7.49257
1379755_at	Transcribed locus	1	1	1	1	1	1	0	0	0	0	0	0	1	0	1	0	1	0	1	1	1	0	0	0	1	0	0	1	1	0	0	7.05018	10.7296	7.27201	6.855	7.46727	6.80211	5.88562	5.82982	5.33818	5.2485	5.6037	5.38738	6.61565	6.49324	8.17028	4.38855	9.87369
1379757_at	Transcribed locus	0	0	0	0	0	1	0	0	0	0	0	0	0	0	0	0	0	0	0	0	0	0	1	0	0	0	0	0	0	0	0	2.63062	2.48687	2.26789	2.19503	2.29352	9.08652	2.20947	2.20073	2.22034	2.21723	2.21496	2.19803	2.98435	2.25051	2.19194	2.27389	2.14973
1379774_at	Transcribed locus	0	1	0	1	1	1	1	1	1	1	1	1	0	0	1	0	1	1	0	0	0	1	1	1	1	1	1	1	1	1	1	6.39467	7.8873	5.63643	6.56018	6.56811	7.04608	7.46816	7.53523	7.13602	7.41072	6.79298	7.24766	6.35315	5.75407	6.6261	6.49229	6.74543
1379812_at	nicotinamide N-methyltransferase (predicted)	1	1	1	0	0	0	0	0	0	0	0	0	0	0	0	1	0	1	1	0	0	1	0	0	1	0	1	0	0	0	0	11.5631	6.32363	8.82486	6.38453	5.17846	4.9643	6.20563	5.87987	5.49802	5.51692	5.43552	6.12945	5.9064	6.31555	5.36059	11.0979	5.80677
1379834_at	Transcribed locus	0	0	0	0	0	0	0	1	1	0	0	0	0	0	0	0	0	0	0	0	0	1	0	0	0	0	0	0	0	1	0	3.50586	4.248	3.33135	3.30438	4.46196	2.96064	4.23735	4.75027	4.70394	4.64021	4.46662	3.41682	3.98085	3.56988	4.12878	4.6636	4.05745
1379841_a_at	---	0	0	0	0	0	0	0	0	0	0	0	0	0	0	0	0	0	0	0	0	0	0	1	0	0	0	0	0	0	0	0	4.49869	3.96805	4.09195	3.99546	4.14098	5.26176	3.76123	3.61952	3.72911	3.68766	3.83328	3.97965	3.68825	3.90723	4.91055	3.88005	3.86825
1379853_at	---	1	0	1	1	0	1	1	1	0	0	0	1	1	1	1	1	1	1	1	1	1	1	1	1	1	1	1	1	1	1	1	7.2334	6.35161	7.33587	6.56792	6.1376	7.4349	7.801	7.16812	6.06951	6.38489	5.38427	7.0764	6.56548	8.09512	7.40402	6.95222	8.44904
1379854_at	---	1	0	1	0	1	0	0	0	1	0	0	0	1	0	0	1	0	0	0	0	0	0	0	0	1	0	1	0	0	0	0	8.56967	6.37359	8.20507	5.64865	6.80327	3.93524	6.52646	6.25221	6.15923	6.25678	5.86446	5.2951	7.17034	5.35964	4.91135	7.79718	6.60856
1379859_at	Similar to Protein Njmu-R1 (predicted)	1	1	0	1	0	1	0	1	0	0	0	1	1	0	1	1	1	1	0	0	0	0	1	0	1	1	1	1	1	1	1	7.57029	6.50012	5.33795	6.59488	5.89246	7.93673	6.29369	6.59854	6.20434	6.432	6.45275	9.24326	6.82233	4.97714	6.64793	7.40985	6.95276
1379885_at	flavin containing monooxygenase 4	0	0	0	0	0	0	0	0	1	1	1	0	0	0	1	1	0	0	0	0	0	0	0	0	0	0	0	0	0	0	0	4.16324	2.48928	2.84156	2.7594	2.4934	2.15767	4.28468	3.10101	8.25399	7.54841	8.94393	2.73117	5.18596	2.22746	10.4543	6.52534	3.94646
1379896_at	DEAD (Asp-Glu-Ala-Asp) box polypeptide 42 (predicted)	1	1	0	0	0	1	0	0	0	0	0	1	0	0	0	0	1	1	0	0	1	1	0	0	1	1	0	1	0	1	1	7.36442	7.54432	5.07829	6.19074	6.34987	6.71862	5.75586	5.71076	5.92837	5.89564	6.29679	8.10367	5.68034	4.83992	5.9065	6.22532	6.71796
1379903_at	Transcribed locus	0	0	1	0	0	1	0	0	0	0	0	0	0	0	0	0	0	0	0	0	0	0	1	0	0	0	0	0	0	0	0	3.09147	2.5286	7.45304	2.54331	2.28576	11.3115	2.28052	3.82128	2.70648	2.73293	2.9747	2.17044	2.21954	2.20683	2.5341	2.25231	2.18025
1379934_at	Lysosomal trafficking regulator	1	1	1	1	1	1	1	1	1	1	1	1	1	1	1	1	1	1	0	0	1	1	1	0	1	1	0	1	1	1	0	7.56452	6.83577	6.95373	7.80989	8.92642	7.95874	6.9935	7.11974	6.91913	7.82011	7.58882	9.70174	7.68651	6.64099	6.8409	7.75641	8.1243
1379936_at	Tropomyosin 1, alpha	1	0	0	1	0	0	0	1	0	0	0	0	1	1	0	0	0	0	1	0	0	0	0	0	1	0	0	0	0	1	1	6.72499	3.04939	4.71692	9.662	3.67243	3.48389	5.56538	6.38819	5.54014	5.79545	5.48346	3.36048	8.02408	8.25127	4.16246	2.97075	3.78583
1379996_at	Synaptobrevin-like 1	0	0	0	0	0	0	0	0	0	0	0	0	0	0	1	1	0	0	0	0	0	0	0	0	0	0	0	0	0	0	0	4.63862	4.98404	4.0715	4.98045	5.10038	3.89191	5.47408	6.05921	5.10222	5.64473	4.97113	4.38731	5.3691	4.00749	6.01152	6.23099	4.78568
1380017_at	Transcribed locus	1	0	1	1	0	0	1	1	1	0	1	1	1	1	1	0	1	1	1	1	1	1	1	0	1	1	0	0	1	1	1	8.33576	6.00354	7.01546	9.70951	3.51558	6.43078	6.94461	7.17206	6.3027	6.29581	6.59227	7.43614	7.21032	7.17642	8.2523	5.78651	9.35619
1380062_at	membrane protein, palmitoylated 6 (MAGUK p55 subfamily member 6) (predicted)	0	0	0	0	1	1	1	1	1	1	0	1	1	1	1	1	0	1	1	1	0	0	1	0	0	1	1	1	0	1	0	2.69106	4.43343	2.86117	4.67007	7.49723	7.80799	9.98602	7.42208	6.65412	7.33959	6.24502	6.74927	6.4352	7.42923	9.18837	9.4064	5.29321
1380087_at	Ubiquitin-conjugating enzyme E2B, RAD6 homolog (S. cerevisiae)	1	0	0	0	0	1	0	0	0	0	0	1	0	0	1	1	1	1	0	1	0	0	0	0	1	1	0	1	0	1	0	7.22252	4.89014	4.53295	5.7032	4.4462	7.64579	5.01477	5.58575	5.45009	6.00664	6.03659	6.901	5.29032	4.1484	6.06922	6.62927	7.10057
1380089_at	Transcribed locus	0	1	0	0	0	0	0	0	0	0	0	0	0	0	0	0	1	0	0	0	0	0	0	0	0	0	0	1	0	0	0	5.56699	6.91348	5.08367	4.97807	4.85861	6.44872	3.64318	3.70452	3.22564	3.05985	3.58913	4.06666	4.18994	4.83004	6.2785	3.00799	8.84278
1380100_at	similar to Traf2 and NCK interacting kinase, splice variant 4	0	0	0	1	0	1	1	1	1	1	1	1	0	1	0	0	1	1	0	1	0	0	1	0	1	1	1	0	0	1	1	3.43421	2.87764	3.84041	7.72069	5.85295	8.70556	8.28012	8.06015	9.21046	8.8474	8.74506	6.6377	5.2339	7.65412	3.56521	3.52444	7.80071
1380105_at	similar to Solute carrier family 23, member 2 (Sodium-dependent vitamin C transporter 2) (mSVCT2) (Na(+)/L-ascorbic acid transporter 2) (Yolk sac permease-like molecule 2)	0	0	0	0	0	0	0	0	1	1	1	0	0	0	0	0	0	0	0	0	0	0	0	0	0	0	0	1	0	0	0	3.00581	3.65807	3.10517	2.91284	3.7678	2.77066	3.44341	2.89572	7.36928	9.11237	8.07548	2.95442	2.94254	3.12111	2.86711	3.28531	3.3645
1380110_at	---	1	1	1	1	1	1	1	1	1	1	1	1	1	1	1	1	1	1	1	1	1	1	1	1	1	1	1	1	1	1	1	8.39372	8.17114	8.01206	9.58013	9.51942	8.01173	8.79239	8.87113	8.78721	9.03181	8.79026	9.52392	9.00308	7.97658	8.96781	7.96196	9.00571
1380131_at	WD repeat domain 37 (predicted)	0	0	0	0	0	1	0	0	0	0	0	0	0	0	0	0	0	0	0	0	0	0	1	0	0	0	0	0	0	0	0	4.79312	6.24804	5.23015	5.37921	6.24676	6.95566	4.98492	5.38641	5.1166	5.06198	5.03247	5.46085	5.38395	5.69535	5.52911	5.37809	5.21104
1380143_at	Transcribed locus	0	0	0	0	0	0	0	0	0	0	0	0	0	0	1	0	0	0	0	0	0	0	0	0	0	0	0	0	0	0	0	5.49846	4.39344	4.81486	3.60377	3.10671	3.05966	3.27235	3.04561	3.02455	3.11217	3.09028	2.96653	3.78126	3.72782	7.3519	3.14974	2.91051
1380161_at	Transcribed locus	0	0	0	0	0	0	0	0	0	0	0	0	0	0	1	0	0	0	0	0	0	0	0	0	0	0	0	0	0	0	0	3.35763	3.70582	3.58502	3.25304	4.47385	3.29594	3.45084	3.59264	3.74614	3.54552	3.84889	3.30475	3.34772	4.83201	5.00481	3.59029	3.11439
1380190_at	coagulation factor VIII	1	1	1	1	1	1	1	1	1	1	1	1	1	1	1	1	1	1	1	1	1	1	0	0	1	1	1	1	1	1	0	8.52921	7.06026	7.66265	7.06082	6.94097	6.39742	6.63255	6.91174	6.71002	6.84555	6.99726	7.81033	6.4899	8.01037	7.24441	7.28407	9.08938
1380195_at	ATPase, Ca++ transporting, plasma membrane 1	0	0	0	0	0	1	0	0	1	0	0	1	0	0	0	0	0	0	0	0	0	0	0	0	0	1	0	0	0	1	0	5.66077	2.58754	2.6883	5.00318	4.28759	8.20142	5.97347	5.92976	6.74817	5.09869	4.13502	6.74834	3.52829	2.94336	4.28112	3.87362	5.91968
1380241_a_at	low density lipoprotein receptor-related protein 5 (predicted)	0	1	0	0	0	0	0	0	1	0	0	0	0	1	0	1	0	0	0	0	0	0	0	0	1	0	0	0	1	0	0	5.37179	8.34703	5.9755	5.26254	5.64736	3.37254	6.30455	6.49337	6.86224	6.55662	6.57578	3.67862	5.93258	7.15209	5.33783	8.41114	5.93305
1380242_at	low density lipoprotein receptor-related protein 5 (predicted)	0	1	0	0	0	0	0	0	1	0	1	0	0	1	0	1	0	0	0	0	0	0	0	0	0	0	0	0	0	0	0	5.06533	8.41279	5.68135	4.8534	5.70124	3.10844	6.1927	6.24081	6.9446	6.34873	6.57459	3.86782	6.17211	6.8613	5.28704	8.31921	5.77717
1380254_at	Transcribed locus, moderately similar to NP_079928.1 general transcription factor III A [Mus musculus]	0	0	0	0	0	0	0	0	0	0	0	0	0	0	0	1	0	0	0	0	0	0	0	0	0	0	0	0	0	0	0	2.42943	2.93452	2.60666	2.37701	2.65681	2.32439	2.40376	2.38737	2.41717	2.40909	2.43979	2.39398	2.40493	2.5995	4.57836	7.39795	2.33077
1380262_at	Transcribed locus	0	0	0	0	0	0	1	0	0	0	0	0	0	0	1	1	0	0	0	0	0	0	0	0	0	0	0	0	0	0	0	2.59003	2.85684	3.04023	2.57545	3.40979	2.50515	6.76234	4.74821	5.47835	5.74035	6.02587	2.5885	2.68922	2.64303	7.91029	7.47536	2.48014
1380278_at	Transcribed locus	0	0	0	0	0	0	1	1	1	1	1	0	0	0	0	1	0	0	0	0	0	0	0	0	0	0	0	0	0	0	0	2.49315	2.44692	2.48587	2.28265	2.41153	2.22737	11.729	11.4049	11.3428	11.9462	11.2409	2.64444	2.88608	2.39352	2.27602	10.7383	2.25511
1380306_at	Transcribed locus	1	1	1	1	0	1	1	1	1	1	1	1	1	1	1	1	1	1	1	1	0	1	1	1	1	1	0	0	1	1	1	10.708	6.53459	10.0764	10.317	5.14825	9.28103	7.76735	8.31484	6.72818	7.07633	6.94786	6.99199	8.37266	10.8281	8.23683	9.96012	11.3337
1380318_at	LOC499196	0	0	0	0	0	0	0	0	1	0	1	0	0	0	0	0	0	0	0	0	1	0	0	0	0	0	0	0	0	0	0	3.34455	3.54231	3.28443	3.34143	4.1658	5.85769	3.62507	2.87437	6.81166	5.56309	7.19243	5.32687	5.91269	2.72021	4.58982	3.75383	3.32559
1380332_at	Abhydrolase domain containing 6	0	1	0	0	0	0	0	0	0	0	0	1	0	0	1	0	0	1	0	0	0	0	0	0	0	1	0	0	0	0	0	5.68552	6.29865	3.67935	5.99517	4.48396	5.98754	4.84365	5.38471	5.36876	5.37011	5.74597	6.97915	4.0755	3.58046	6.39331	5.49846	4.38056
1380345_at	Transcribed locus	0	0	0	0	0	1	1	1	0	0	0	0	0	0	0	0	0	0	0	0	0	0	1	1	0	0	0	0	0	0	0	4.50549	3.49857	4.71902	3.80577	3.29927	9.55463	7.36477	7.76353	3.54804	4.02067	3.81068	3.87828	4.58633	5.75216	3.9219	3.21866	3.64598
1380346_at	serine (or cysteine) proteinase inhibitor, clade B, member 1a (predicted)	1	0	0	1	1	0	1	1	1	1	1	1	1	0	1	0	1	1	0	0	0	1	0	0	1	1	0	1	0	1	1	7.13505	2.51156	5.30214	9.37332	9.76673	2.5439	11.1272	11.2069	10.7222	11.5143	10.8179	8.4285	10.5177	2.06806	6.65121	3.18984	7.52052
1380347_at	Transcribed locus	1	0	1	1	0	0	1	1	1	1	1	0	1	1	0	1	1	1	0	0	0	1	0	0	1	0	0	0	0	1	1	11.3161	5.02741	10.0805	9.48704	2.73344	4.17633	9.31831	8.7167	10.7256	10.5406	10.5367	4.48761	7.81697	10.159	3.63107	7.56397	6.70081
1380387_at	Transcribed locus	0	0	0	1	0	0	1	1	1	0	0	0	1	1	0	0	0	0	0	0	0	1	0	0	0	0	0	0	0	0	0	5.40159	3.29749	6.18779	10.384	3.48705	6.32356	6.50655	8.19968	7.08965	6.53902	6.14613	3.79948	8.3855	6.89418	5.71364	3.31313	6.20871
1380389_at	Prostaglandin E receptor 3 (subtype EP3)	1	0	0	0	0	0	0	0	0	0	0	0	1	0	1	1	0	0	0	0	0	1	0	0	0	0	0	0	0	0	0	8.11991	3.22254	4.64287	5.5563	3.24289	2.81751	4.14817	4.96867	3.52183	4.19763	3.59764	3.12928	7.66065	3.03596	7.86429	6.6616	2.93608
1380425_at	Ribonuclease L (2',5'-oligoisoadenylate synthetase-dependent)	1	0	0	1	1	0	1	1	1	1	1	1	0	0	0	0	1	1	0	0	1	0	1	0	0	1	0	1	0	1	1	7.15131	4.30925	5.18861	6.79116	8.54282	5.74808	10.9683	10.7992	8.8998	10.0502	8.93787	8.41812	4.5283	4.78359	5.22543	4.2148	6.87776
1380433_at	Transcribed locus	0	0	0	0	0	0	0	0	0	1	1	0	0	0	1	1	0	0	0	0	0	0	0	0	0	1	0	0	0	0	0	4.55328	4.2919	3.30234	5.23679	2.96479	6.06982	2.9112	2.95152	5.5615	6.34103	6.63464	5.07252	2.61524	3.98901	7.56946	7.0185	6.19569
1380466_at	Transcribed locus	1	1	0	1	1	1	1	1	1	1	0	1	1	1	1	1	1	1	1	1	1	1	1	1	1	1	1	1	1	1	1	6.7991	7.4778	6.15483	7.23214	9.06906	7.89068	6.96945	7.37259	6.62262	6.45464	6.43766	6.90046	7.11014	7.52149	7.4925	7.76187	7.52869
1380515_at	Bardet-Biedl syndrome 7 (predicted)	1	1	0	1	0	0	0	0	0	0	0	0	0	0	1	0	1	0	0	0	0	0	0	0	0	0	1	0	0	0	1	6.57927	6.5206	5.56154	6.6447	5.93758	5.80212	4.36485	4.71325	3.97686	3.8589	3.81005	5.03495	5.0298	5.55048	6.9889	4.55675	7.00082
1380533_at	amyloid beta (A4) precursor protein	1	1	1	1	0	1	1	1	1	1	1	1	1	1	1	1	1	1	1	1	1	1	1	1	1	1	1	1	1	1	1	10.3672	10.5272	8.74007	9.23501	5.04676	10.9087	9.60213	9.35902	8.40912	9.24687	8.77072	7.78727	9.04499	8.78017	10.4844	6.11373	11.0821
1380537_at	---	0	0	0	0	1	0	0	0	0	0	1	1	0	0	0	0	0	1	0	0	0	0	1	0	0	1	0	1	0	0	0	6.18487	4.90075	5.51682	4.75377	9.60874	4.51138	5.27921	5.17211	5.37782	5.62605	6.62269	10.2748	4.18758	4.72676	4.78065	5.59198	6.21731
1380552_at	Lymphoblastic leukemia derived sequence 1	1	1	1	1	1	1	1	1	1	1	1	0	1	1	1	1	1	1	1	1	0	1	1	1	1	1	0	1	1	1	1	9.36068	7.00622	9.57267	9.07627	7.56293	9.22301	8.11088	8.69547	7.20088	7.43549	7.24394	6.21528	9.65319	10.1115	7.53223	8.42881	9.57975
1380566_at	transmembrane protein 24 (predicted)	0	0	0	0	0	0	1	0	1	1	1	0	0	0	1	1	0	0	0	0	0	0	0	0	0	0	0	0	0	0	0	5.54783	5.50075	5.5778	5.5228	6.04867	5.92031	6.78321	5.61691	7.20983	7.97535	7.45663	5.53205	5.73383	5.33633	6.77092	7.07191	5.13545
1380577_at	ATP-binding cassette, sub-family G (WHITE), member 2	0	0	0	0	1	1	1	1	1	1	1	0	0	0	1	1	0	0	0	0	0	0	0	0	1	1	1	0	0	0	1	4.47774	4.75411	4.52517	4.99353	7.41234	6.85597	11.2478	11.467	10.6125	12.7933	11.6316	4.54131	4.30903	3.90919	10.4345	8.36832	4.01855
1380601_at	Transcribed locus	0	1	0	0	0	0	0	0	0	0	0	0	0	0	0	0	0	0	0	0	0	0	0	0	0	0	0	0	0	0	0	2.39152	6.51782	2.25064	2.19029	2.28713	2.14985	2.19936	2.19227	2.20311	2.19694	2.21649	2.19483	2.20044	2.23769	2.19608	3.21738	2.15219
1380611_at	FK506 binding protein 5 (predicted)	1	0	0	0	1	0	0	1	1	1	1	1	1	0	1	0	1	1	1	0	1	1	1	1	1	1	0	1	0	0	1	7.13307	5.53672	5.66312	5.39901	7.96042	5.55056	4.50347	6.55912	7.28378	6.08876	7.34473	7.93842	6.73446	5.70525	6.89084	5.62457	6.76127
1380668_at	Unknown (protein for MGC:72974)	0	0	1	0	0	0	0	1	0	0	0	0	0	0	0	0	0	0	0	0	0	0	0	1	0	0	0	0	0	1	0	5.72428	2.87161	6.75165	5.135	6.34478	2.33102	6.41556	6.82383	4.11784	5.48909	4.52192	5.16604	4.1874	4.77128	5.30893	3.02172	4.70298
1380695_at	LOC500518	1	0	1	0	0	1	0	0	1	1	1	0	0	1	1	1	1	0	1	1	0	0	0	1	1	1	0	1	1	0	0	6.4769	5.72144	6.58947	6.20607	3.51162	8.40884	5.88014	5.91852	6.55676	7.26692	7.43586	5.71957	6.32754	7.48971	7.02023	7.25801	6.71232
1380699_at	Zinc finger homeobox 1b	1	1	1	1	1	1	1	1	0	1	0	1	0	1	1	1	1	1	1	1	1	1	0	0	1	1	0	0	1	1	0	9.69608	9.35177	8.0388	9.24812	10.1635	8.75529	6.93791	6.79934	6.18	6.29346	6.11662	7.83294	6.51766	8.03086	7.19351	6.60308	9.08062
1380726_at	Transcribed locus	1	0	1	1	0	0	1	1	1	1	1	0	1	1	0	0	0	0	1	1	1	1	0	0	1	1	0	0	1	1	0	9.47684	4.41235	7.69384	7.43728	3.83414	2.56786	7.757	8.6349	7.93972	8.19494	7.71691	5.50834	8.80529	7.65365	5.65925	4.11532	5.78161
1380728_at	Dihydropyrimidinase-like 2	1	1	1	1	0	1	1	1	1	1	0	1	1	1	1	0	1	1	1	1	1	1	1	0	1	1	0	1	1	1	1	8.88024	6.85137	7.67804	7.84849	5.18911	9.30381	7.05325	7.66594	6.18293	7.24564	6.48055	8.63569	6.70385	8.09527	6.9447	5.16751	10.2509
1380763_at	---	0	0	0	0	0	1	0	0	0	0	0	0	0	0	1	0	0	0	0	0	0	0	0	0	0	0	0	0	0	0	0	3.50332	5.62436	3.21191	4.21857	3.50096	7.85781	5.87416	6.38798	5.07295	6.23817	5.60937	4.47681	5.11899	3.70787	6.4562	4.18292	4.54704
1380808_at	Toll interacting protein (predicted)	1	1	1	1	0	1	1	1	1	1	1	0	1	1	1	1	1	0	1	1	1	0	1	1	1	1	1	1	1	0	1	6.64502	8.6991	6.92176	6.81137	5.70857	8.72594	7.29401	6.72986	6.66586	7.44749	6.95789	5.64855	7.23594	7.21627	7.54702	7.42893	7.53926
1380824_at	Hook homolog 3	1	1	1	1	0	0	0	0	0	0	0	0	0	1	1	1	0	0	1	1	1	0	1	0	1	0	0	0	1	1	0	6.90425	6.94289	6.81641	7.05814	5.93314	5.08004	5.43724	5.76795	4.83771	4.66757	4.63724	6.13252	5.99295	6.6267	6.82743	7.24866	6.38398
1380865_at	Transcribed locus	0	0	0	0	0	0	0	0	1	0	1	0	0	0	0	1	0	0	0	0	0	0	0	0	0	0	0	0	0	0	0	2.60057	2.43386	2.36946	2.26257	2.37667	4.75306	2.28493	2.26337	7.21042	4.62326	7.05931	2.28438	2.28562	2.37335	6.43091	11.5554	2.21934
1380884_at	Transcribed locus	0	0	0	0	0	1	0	0	0	0	0	0	0	0	0	1	0	0	0	0	0	0	0	0	0	0	0	0	0	0	0	4.02888	2.90344	6.37776	2.63728	3.15072	8.44525	2.65581	2.62978	2.66187	2.64777	2.64107	2.68955	3.25445	4.0497	4.05841	7.31586	2.51489
1380938_at	receptor interacting protein kinase 5	1	1	0	1	1	1	0	0	0	0	0	0	0	0	1	0	1	0	0	1	0	0	1	0	1	1	1	0	1	1	1	6.78223	7.22105	5.98498	7.96809	7.74566	8.60941	5.43952	5.82575	5.05266	4.99363	4.98702	5.87262	6.54788	6.46488	7.31867	5.14424	7.25
1380943_at	similar to hypothetical protein FLJ21820 (predicted)	1	1	1	1	1	1	1	1	1	1	1	1	1	0	1	1	1	1	0	0	1	1	1	1	1	1	0	1	1	1	1	7.76223	10.4639	7.19981	7.37737	7.29785	7.17249	7.39073	7.4216	7.81491	7.40534	7.50404	7.08441	7.47489	6.00404	7.85949	7.21603	7.44284
1380962_at	Angiotensin I converting enzyme (peptidyl-dipeptidase A) 2	0	0	1	1	0	0	0	0	1	1	1	0	0	0	1	0	1	0	0	0	0	0	0	0	1	0	0	0	0	0	0	4.30095	4.40833	6.59344	7.32142	2.42578	2.45612	4.96572	3.69781	11.0292	12.6712	12.2912	2.44132	5.92224	4.0893	8.04849	2.29628	7.47263
1380964_at	Similar to dystrobrevin alpha isoform 1	1	0	1	1	0	1	1	1	1	1	0	0	1	0	1	0	1	0	1	1	0	1	1	1	0	0	1	0	1	1	1	8.47464	3.8678	7.08545	10.3959	3.44862	9.22804	7.7358	7.89968	6.99186	7.06167	6.53369	3.4019	8.66403	5.48466	6.41381	3.09594	8.26164
1381014_at	interferon-induced protein 44 (predicted)	1	1	0	0	0	0	0	0	0	0	0	1	0	0	0	0	0	1	0	0	0	0	1	0	0	1	0	1	0	1	0	6.87112	7.0749	4.87059	5.82416	4.98567	2.93147	4.36903	4.78729	4.36015	4.44229	4.90904	7.11457	4.58155	5.75009	4.85363	5.71094	6.14323
1381022_at	Cartilage intermediate layer protein 2 (predicted)	0	1	0	0	0	0	0	0	0	0	0	0	0	0	0	0	0	0	1	0	0	0	0	0	0	0	0	0	0	0	0	2.19893	5.11812	2.24952	2.18644	2.26685	2.14065	2.19489	2.16751	2.18042	2.30571	2.19812	2.19198	2.19819	2.23871	2.16568	2.42933	2.10169
1381048_at	Transcribed locus	1	0	1	1	0	0	0	1	1	0	0	0	1	1	0	0	0	0	1	1	0	0	0	0	1	0	0	0	1	0	1	7.35588	3.59067	7.605	9.15049	3.3711	3.80473	5.75283	7.07332	5.83872	5.58517	5.43436	3.49863	6.80462	9.83673	4.8945	3.58256	6.28813
1381080_at	Transcribed locus	0	0	0	0	1	1	0	0	0	0	0	0	0	0	1	0	0	0	0	0	0	0	0	0	0	0	1	0	0	0	0	2.81305	3.1257	2.94289	4.89721	7.00621	9.08714	3.40739	3.24648	3.15272	3.44162	3.08308	4.65421	3.77624	2.80647	9.78735	2.95229	3.14524
1381082_at	LOC502306	0	0	0	0	0	0	1	1	1	1	1	0	0	0	0	0	0	0	0	0	0	0	0	0	0	0	0	0	0	0	0	2.48329	2.6585	2.55225	3.37361	2.57742	2.40025	10.4723	9.45882	10.9927	12.236	11.715	2.59327	3.2687	2.54492	2.44637	2.58978	2.3963
1381083_at	Transcribed locus	0	0	0	0	0	0	0	0	0	0	0	0	0	0	0	1	0	0	0	0	0	0	0	0	0	0	0	0	0	0	0	2.64614	3.00264	2.87361	2.69104	3.11784	2.49665	2.66943	2.65011	2.66289	2.71135	2.61899	2.66657	2.6499	2.9747	2.73913	5.82714	2.52474
1381100_at	Rho guanine nucleotide exchange factor (GEF) 12	1	1	1	1	1	0	0	1	1	0	0	0	1	1	1	1	1	0	1	0	0	1	1	0	1	0	0	0	1	1	1	7.00288	6.66084	6.76062	7.03957	7.06156	6.27944	6.61615	7.43508	5.84277	6.15575	5.8239	4.36513	8.10695	7.91865	8.47545	7.8786	9.45622
1381127_at	Transcribed locus, strongly similar to XP_578631.1 PREDICTED: similar to Ac1147 [Rattus norvegicus]	0	0	0	0	0	0	1	1	0	1	0	0	0	0	0	0	0	0	0	0	0	0	0	0	0	0	0	0	0	0	1	3.11745	2.83375	2.83092	3.42358	3.66555	2.50648	5.95435	5.69526	3.51089	4.98881	3.28148	2.64463	3.80482	2.77514	3.19257	2.79917	3.18149
1381145_at	Transcribed locus	1	0	0	1	0	0	0	1	1	0	1	0	0	0	0	1	0	0	0	0	1	0	0	0	1	0	0	0	0	1	0	6.6882	2.79082	4.40621	7.2579	2.55099	4.26571	6.36781	6.45836	6.28401	6.58345	6.21198	3.84359	6.52829	4.9461	5.47403	11.0822	6.15823
1381175_at	---	1	1	0	1	1	1	1	1	1	1	1	1	1	0	1	1	1	1	0	0	0	1	1	0	1	1	1	1	1	1	1	8.34865	6.70044	5.02625	8.3833	7.51053	8.23769	7.80619	7.7467	8.35198	7.98814	7.98567	9.42932	7.01917	6.08671	7.17833	6.88553	7.54301
1381193_at	family with sequence similarity 34, member A (predicted)	1	1	1	0	1	1	0	0	1	1	1	0	0	1	1	1	0	0	0	0	1	0	1	0	0	0	1	0	0	1	0	7.84778	6.88833	6.78946	6.29375	8.10213	6.57107	5.36682	6.41639	9.03438	8.38852	9.13058	6.2619	5.01759	7.38186	8.77635	10.1405	6.25689
1381196_at	---	1	0	1	0	0	0	1	1	1	1	1	0	0	0	0	1	0	0	0	0	0	0	0	0	0	0	0	0	0	0	0	6.51369	2.99655	8.36727	5.64193	2.98912	2.61513	7.52938	6.71066	10.3924	10.6849	11.0829	2.91099	4.70593	2.7275	6.19048	9.10293	2.91521
1381206_at	CD96 antigen	0	0	0	0	0	1	1	1	1	1	1	0	0	0	0	0	0	0	0	0	0	0	0	0	0	0	0	0	0	0	0	2.44508	2.54581	2.46722	2.45901	2.57599	10.4546	6.6889	7.32671	7.92789	8.64826	8.09588	4.1844	2.69256	2.46613	6.42633	4.06204	2.4217
1381228_at	F-box protein 39	1	1	0	1	1	0	0	0	1	1	1	1	0	1	1	1	1	1	0	0	1	0	1	0	1	1	0	1	1	1	1	8.61503	7.38899	6.18181	7.65038	8.04222	5.56461	6.51332	6.40093	7.68222	8.03297	8.41708	9.36891	6.106	7.19552	6.58925	7.55834	9.33034
1381233_at	Transcribed locus	0	0	0	0	0	0	0	0	0	0	0	0	0	0	1	0	0	0	0	0	0	0	0	0	0	0	0	0	0	0	0	2.1776	2.29971	2.21307	2.15754	2.2405	5.27166	2.15559	2.15034	2.16199	2.15178	2.14518	2.16146	2.16288	2.20986	8.56934	2.24283	2.12094
1381251_at	similar to RIKEN cDNA 4921520P21; DMRTC1	0	0	0	0	0	0	0	0	0	0	0	0	0	0	1	0	0	0	0	0	0	0	0	0	0	0	1	0	0	0	1	2.56301	2.68418	2.64124	2.52378	2.6808	2.5152	2.57231	2.55353	2.55894	2.54684	2.53399	2.55077	2.6249	2.62642	7.60385	2.62747	2.50174
1381259_at	Stromal antigen 1 (predicted)	1	1	1	1	1	0	1	1	1	1	1	1	1	1	1	1	1	1	1	1	1	1	1	1	1	1	1	1	1	1	1	7.57299	7.50824	6.79485	8.0684	8.15804	6.63232	7.61095	7.6289	7.07109	7.78338	7.30889	8.46884	7.51064	7.15913	7.43192	7.80078	8.20147
1381318_at	chitinase, acidic	0	0	0	0	0	0	0	0	0	0	0	1	1	0	0	0	1	0	0	0	0	0	1	0	0	0	0	0	0	0	0	2.62154	2.94775	2.81897	2.5547	2.80268	2.44277	2.56197	2.51961	2.56441	2.54398	2.53999	9.0667	12.4169	2.73626	2.55777	3.32079	10.6384
1381350_at	Inhibitor of DNA binding 4	1	0	0	1	0	1	0	1	0	1	0	0	1	0	1	1	0	0	0	0	0	0	1	1	1	0	0	0	1	1	1	6.34568	4.99817	6.39229	8.63296	4.67743	7.86779	6.23281	7.82848	6.11974	6.94407	6.26052	4.61543	6.97287	4.67995	8.90705	8.12697	6.1833
1381394_at	PDZ protein Mrt1	1	1	1	0	1	1	1	1	1	1	0	0	0	0	1	1	1	0	1	1	1	0	1	1	0	0	1	1	1	1	0	6.19415	7.38239	6.54228	6.27957	6.89252	7.54704	6.55798	6.84181	6.7654	6.88713	6.39464	6.48639	6.61434	6.5776	7.41332	6.67906	6.97023
1381396_s_at	Kruppel-like factor 15	1	0	1	0	0	0	0	0	0	0	0	0	1	1	1	1	1	0	1	1	0	1	0	1	0	0	0	0	0	0	0	7.24212	5.15206	6.84466	5.85506	4.023	6.14606	4.58463	5.12318	5.61353	4.83346	6.13343	4.50325	7.20604	8.28416	8.19521	8.55835	7.79696
1381434_s_at	similar to nidogen 2	0	0	0	0	0	0	0	0	1	0	0	0	1	1	0	0	0	0	0	0	0	0	0	1	0	0	0	0	0	1	0	3.71255	4.58557	4.22935	6.2801	6.11072	2.93193	4.68563	6.18194	6.15257	5.90116	5.94053	3.12382	6.59928	6.54933	4.23599	2.27227	4.20752
1381441_at	---	0	1	0	0	0	0	0	0	0	0	0	1	0	0	0	0	0	1	0	0	0	0	0	0	0	1	0	1	0	0	0	3.71885	6.62161	4.10509	3.32388	3.71659	3.00084	4.6837	5.23097	3.73278	4.65846	4.05538	8.13484	3.55913	3.65936	3.34507	3.68366	4.34964
1381449_s_at	transforming growth factor alpha	0	1	0	1	0	1	1	1	1	1	1	0	1	0	0	1	0	0	0	0	1	0	0	0	1	0	0	0	1	1	0	5.10441	8.70763	5.46025	7.01199	5.19512	6.66376	8.4049	8.23073	8.05734	7.73632	7.29532	5.81008	8.56635	5.13887	5.5816	6.789	5.84117
1381471_at	Transcribed locus	0	1	0	0	0	0	0	0	0	0	0	0	0	0	0	1	0	0	0	0	0	0	0	0	0	0	0	0	0	0	0	5.98809	7.30951	4.006	5.39228	5.04144	6.38651	4.65233	5.45167	5.24579	5.21667	5.0312	5.51463	4.70991	5.39838	5.89334	6.18446	5.27796
1381482_at	Transcribed locus	1	1	1	1	0	1	1	1	1	1	1	1	1	1	1	0	1	1	1	1	0	0	1	1	0	1	1	1	1	1	1	7.56733	6.80102	7.20212	6.909	5.0622	8.90061	7.01623	7.02271	6.88078	7.32852	7.27839	7.02014	7.5553	8.25747	8.30456	6.32004	8.31447
1381504_at	similar to asporin precursor	1	0	1	1	0	0	1	1	1	1	1	0	1	1	0	0	1	1	1	1	1	1	0	0	1	1	0	0	1	1	0	10.0702	4.37065	8.1362	7.72478	3.92474	3.07993	8.17095	9.08872	8.26957	8.86952	8.61725	5.99011	9.42695	7.83479	5.31708	4.39637	6.71552
1381526_at	par-6 (partitioning defective 6,) homolog alpha (C. elegans)	0	0	0	0	0	0	0	0	0	0	0	0	0	0	0	0	0	0	0	0	0	0	1	0	0	0	0	0	0	0	0	3.10298	3.56689	3.57948	3.18611	4.96625	5.58214	2.91948	2.92633	3.05512	2.95382	2.88997	3.14321	3.30904	3.00069	3.2596	3.27041	2.72892
1381542_at	UBX domain containing 2 (predicted)	1	1	1	1	1	1	1	1	1	1	1	1	1	1	1	1	1	1	1	1	1	1	1	1	1	1	1	1	1	1	1	8.38722	9.92923	8.18674	7.98483	8.13052	7.79781	7.74589	7.96872	7.70722	7.85547	7.71391	8.07866	8.32985	7.46529	8.70129	9.49756	8.05043
1381556_at	Similar to BC013672 protein	1	0	0	0	1	0	1	1	1	1	1	1	0	0	0	0	1	1	0	0	0	0	0	0	0	1	0	1	0	1	0	6.5762	4.55105	3.98438	4.42235	6.62671	2.94199	9.66799	9.47961	9.2431	9.5827	9.4835	8.34862	4.41591	5.06586	3.68407	4.91391	7.15814
1381574_at	similar to putative protein, with at least 6 transmembrane domains, of ancient origin (58.5 kD) (3N884) (predicted)	1	0	1	0	0	0	1	1	1	1	1	0	0	0	0	1	0	0	0	0	0	0	0	0	0	0	1	0	0	0	0	8.46833	2.46478	7.48659	3.34128	2.45749	2.96544	7.05199	6.94557	7.78904	9.53935	9.58919	2.92695	2.37716	2.40786	2.19504	10.6993	3.44013
1381588_at	similar to RIKEN cDNA 2010005O13 (predicted)	0	0	0	0	0	0	1	1	1	1	1	0	1	0	1	0	0	0	0	0	1	0	0	1	0	0	0	0	1	0	1	3.32392	5.78	3.89653	5.34313	3.18092	2.38007	7.66819	6.99135	7.22408	8.23904	7.70609	4.36546	7.12047	3.2186	6.65019	6.3027	5.66705
1381686_at	Similar to CG12753-PA (predicted)	0	1	1	0	1	1	1	0	1	1	1	0	0	1	1	0	0	0	1	1	0	0	0	1	1	0	1	0	0	0	0	5.83245	6.97422	7.4335	5.99257	7.02839	7.66564	6.59108	6.23805	6.61991	6.6261	6.47777	6.08161	6.52016	7.10027	7.01211	5.6492	6.3125
1381705_at	Pantothenate kinase 3 (predicted)	1	1	1	1	0	1	1	1	1	1	1	1	1	1	1	1	1	1	1	1	1	1	1	1	1	1	1	1	1	1	1	8.73217	7.6647	7.79384	7.4442	6.38245	8.15578	9.29459	8.91297	7.72181	8.19118	7.61715	7.07657	7.51227	6.73641	7.77967	8.50075	8.06825
1381800_at	Transcribed locus	0	0	0	0	0	0	1	1	0	0	0	0	0	0	1	0	0	0	0	0	0	0	0	0	0	0	0	0	0	0	1	2.53349	2.81973	2.62797	2.47073	2.68595	2.39721	12.8553	12.9472	2.67583	3.27633	2.48998	2.51041	2.50367	2.74162	7.25284	2.68796	2.42994
1381811_at	Transcribed locus	0	0	1	0	0	1	0	0	0	1	0	0	0	1	1	0	0	0	1	1	0	0	1	1	1	0	1	0	0	0	1	3.69978	3.79493	6.15575	6.18696	3.74537	7.26469	5.07717	3.88707	5.32491	6.7415	6.01916	3.18609	6.05376	8.91518	6.6322	5.54563	3.89008
1381850_at	protein phosphatase 1, regulatory (inhibitor) subunit 12A	1	0	1	1	0	1	1	1	1	1	1	1	1	0	1	0	1	1	0	0	0	0	0	0	0	1	1	1	0	1	1	7.28869	5.94808	6.46843	9.68437	6.32036	7.09709	8.19016	8.33006	7.56552	8.08859	7.67235	7.30104	7.49461	6.26139	6.17347	5.5318	7.06426
1381852_at	Transcribed locus	0	0	0	0	0	0	1	1	1	1	1	0	0	0	0	1	0	0	0	0	1	0	0	0	0	0	0	0	0	0	0	2.4554	2.89891	2.60842	2.44277	2.72053	2.34003	8.00261	7.94845	7.28858	7.14625	6.61105	2.43775	2.89681	2.5864	2.41606	7.59119	2.33953
1381878_at	ubinuclein 1 (predicted)	0	1	0	0	1	0	1	1	1	1	1	0	1	0	1	1	0	1	0	0	1	1	1	1	0	0	1	1	1	1	0	5.23431	7.90956	4.90366	6.07207	9.65293	4.30006	6.94386	7.63912	6.83491	7.193	6.95397	6.43728	6.7062	5.86069	6.82481	7.1436	6.54494
1381922_at	solute carrier family 5 (sodium/glucose cotransporter), member 11	0	0	0	0	0	0	0	0	1	1	1	0	0	0	1	0	0	0	0	0	0	0	0	0	1	0	0	0	0	0	0	2.46228	2.67693	2.53122	2.41329	2.68298	5.02641	2.97807	2.40712	8.22265	9.60026	10.2356	3.73071	2.45719	2.52955	9.03603	2.57439	2.37993
1381971_at	SRY-box containing gene 18 (predicted)	1	1	1	1	0	0	1	0	0	0	0	1	1	1	1	0	1	1	1	1	1	1	0	0	1	1	0	0	1	1	0	9.04277	7.40064	9.45654	7.1777	5.69445	6.14837	6.46261	5.84454	6.01586	6.06286	6.31943	7.59525	6.63051	9.53324	7.55182	5.18365	11.042
1381977_at	Transcribed locus	1	0	0	1	0	1	1	1	1	1	1	0	1	1	0	0	1	0	1	1	0	1	1	1	1	0	0	0	1	1	1	6.6596	5.38963	5.85369	9.86511	4.42407	8.25719	9.31048	9.74465	8.77775	8.81073	8.58587	5.73719	9.88978	8.19922	6.04161	4.5741	7.13825
1381982_at	UDP-N-acteylglucosamine pyrophosphorylase 1-like 1 (predicted)	1	1	0	1	1	0	0	0	0	0	1	1	1	1	1	0	0	1	0	0	1	1	0	0	1	1	0	0	1	0	1	7.11118	6.96019	5.95492	7.65394	7.06296	5.32597	6.43648	6.34966	6.49488	6.26601	6.55736	7.34451	7.25531	7.78088	8.68207	6.21278	6.25679
1381996_at	---	1	0	0	1	0	1	0	0	0	0	0	0	1	0	0	0	1	0	1	0	0	0	1	0	1	1	0	0	0	1	1	6.72959	2.42405	4.81474	8.868	2.64722	12.6882	4.75158	5.08078	4.64799	4.38204	4.76207	6.2354	6.47658	5.77993	5.41848	3.49999	8.63506
1382008_at	similar to hypothetical protein FLJ11218 (predicted)	1	1	1	0	1	0	1	1	1	1	1	1	1	0	1	1	1	1	0	0	1	1	1	1	1	1	0	1	1	1	1	8.50618	9.39494	8.9751	6.59237	7.22998	5.35214	7.93439	8.16875	8.49563	9.22365	8.46483	8.10117	7.61393	6.44092	8.68509	10.6956	6.76077
1382009_at	Transcribed locus, strongly similar to NP_031716.1 chromodomain helicase DNA binding protein 1 [Mus musculus]	1	1	1	1	1	1	1	1	1	1	1	1	1	1	1	1	1	1	1	1	1	1	1	1	1	1	1	1	1	1	1	7.71354	7.69768	8.11349	8.02272	9.60135	6.71492	8.91515	9.03697	8.78427	8.99236	8.80932	9.29524	8.29997	7.6946	8.21746	8.20223	8.60857
1382040_at	glutamyl-prolyl-tRNA synthetase (predicted)	1	1	1	0	0	0	0	0	0	0	0	1	0	0	0	1	0	0	1	1	1	0	1	1	0	0	0	1	0	1	0	7.08759	9.41533	7.04188	5.71546	5.73485	5.34727	5.36899	5.87298	5.08424	5.00393	4.89892	6.61172	6.1513	6.06573	6.2559	7.38064	5.97178
1382054_at	Transcribed locus	0	0	0	1	0	1	0	1	0	0	0	0	0	0	0	0	1	0	0	0	0	0	1	0	0	0	0	0	0	1	0	5.71221	3.61491	3.23675	8.37189	2.7601	10.7793	6.05978	7.11383	5.94755	6.1716	6.09778	4.11375	5.91293	5.31821	2.88099	3.28222	7.45853
1382056_at	similar to splicing factor p54	0	1	0	1	1	0	1	1	1	1	1	1	0	0	1	0	0	1	0	0	1	1	1	0	1	1	0	1	1	1	0	6.56025	7.63866	5.34002	6.46519	8.97884	5.86877	6.52676	6.9139	6.99803	6.89123	7.07841	7.8844	6.29255	5.98227	6.78722	6.1292	6.39344
1382061_at	lactate dehydrogenase D (predicted)	0	1	1	0	0	0	0	1	1	1	1	0	1	1	1	1	0	0	1	1	0	0	0	0	0	0	0	0	0	0	0	5.57668	7.4976	7.14508	5.03634	3.19682	3.61075	6.32738	7.15884	9.47293	7.12313	6.77647	3.20384	7.50416	9.03332	9.32732	7.20122	3.80877
1382108_at	V-maf musculoaponeurotic fibrosarcoma oncogene family, protein B (avian)	1	0	1	1	1	0	1	0	1	1	1	1	0	0	1	1	1	1	1	1	1	1	0	1	1	1	0	1	1	1	0	8.93719	6.48368	6.94517	6.65441	8.98318	4.74605	6.80035	6.21679	7.81359	8.78207	8.9536	8.23843	5.88568	6.23856	8.11669	10.2256	6.81503
1382112_at	Transcribed locus, strongly similar to XP_512019.1 PREDICTED: similar to Guanine nucleotide-binding protein G(olf), alpha subunit (Adenylate cyclase-stimulating G alpha protein, olfactory type) [Pan troglodytes]	0	0	0	1	0	0	1	1	1	1	1	0	0	0	0	0	1	0	0	0	1	0	0	1	1	0	0	1	1	0	1	6.23515	6.61437	5.97627	6.76492	6.60487	5.22111	8.27106	7.90111	7.2263	8.34227	7.60796	6.06554	6.57079	5.98688	6.59404	5.8127	6.64556
1382127_at	---	0	0	0	0	0	0	0	0	0	0	0	0	0	0	1	0	0	0	0	0	0	0	0	0	0	1	0	0	0	0	0	2.42472	2.70542	2.50184	2.38657	2.67027	5.34648	2.39198	2.38091	2.41543	2.40049	2.39851	2.4043	2.40638	2.49794	9.8544	2.53783	3.46249
1382137_at	abhydrolase domain containing 3 (predicted)	1	1	0	0	0	1	0	0	1	0	1	0	0	0	1	0	1	0	0	0	1	0	1	0	0	0	1	0	1	0	1	6.75193	13.1069	5.67092	5.37208	3.43731	10.5377	4.14717	6.28912	9.19148	5.81959	8.20628	3.86659	3.82322	3.35122	7.12404	3.27883	6.64881
1382138_at	similar to hypothetical protein FLJ20433	1	0	0	1	0	0	0	0	1	1	1	0	1	0	0	0	1	1	0	0	0	0	0	0	1	0	0	1	0	1	0	6.61496	4.43264	5.997	8.86502	5.53986	5.59761	6.33743	5.93244	7.02393	7.07711	6.85287	6.38174	6.98716	6.36841	4.55467	4.48244	8.0916
1382142_at	Transcribed locus, strongly similar to XP_520163.1 PREDICTED: similar to ATP-binding cassette transporter 1 [Pan troglodytes]	0	1	0	0	0	0	0	0	0	0	0	0	0	0	0	1	0	0	0	0	0	0	0	0	0	0	0	0	0	0	0	4.26291	6.35132	3.36776	4.89863	3.10205	3.44239	2.86305	3.23792	2.64005	2.6453	2.72695	5.71917	3.06554	3.06963	2.98559	7.00321	6.12971
1382149_at	Transcribed locus	0	1	1	0	1	0	1	1	1	1	1	0	0	0	0	1	0	0	0	0	0	0	0	1	0	0	0	0	0	0	0	5.78439	6.80328	6.74875	4.63841	7.05456	3.59258	7.66768	7.06454	7.25399	7.50117	7.2671	5.09678	6.40654	5.26799	5.43897	6.83524	4.22522
1382155_at	COX15 homolog, cytochrome c oxidase assembly protein (yeast) (predicted)	0	1	1	0	0	0	1	0	1	0	0	0	0	1	1	0	0	0	0	1	0	0	0	1	0	0	0	0	0	0	0	5.87248	6.52981	7.15071	4.84396	3.52444	5.90554	6.72065	5.98838	6.20362	6.2302	6.16835	5.66245	6.16179	7.26133	6.56154	5.82769	5.75571
1382171_at	Transcribed locus	1	1	1	1	1	1	1	1	1	1	1	1	1	1	1	1	1	1	1	1	1	0	1	1	1	1	1	1	1	1	1	8.10699	7.1958	7.45206	8.79792	7.01209	7.32751	8.56303	8.6218	8.05321	8.0356	7.81323	7.80239	8.46619	8.27451	8.68172	8.21264	8.04724
1382173_at	Transcribed locus	1	1	0	0	0	0	0	0	0	0	0	0	0	0	0	0	0	0	0	1	0	0	0	1	0	0	0	0	0	0	0	6.77628	6.29192	5.39781	4.13694	5.16449	2.68754	5.57409	4.85157	4.00547	5.08629	4.48917	3.82784	4.79589	3.68477	5.44978	3.54322	3.27642
1382178_at	Similar to hypothetical protein FLJ20200 (predicted)	0	0	0	0	0	0	1	1	1	1	1	0	0	0	0	0	0	0	0	0	0	0	0	1	1	0	0	0	0	0	0	2.68319	2.67253	2.73787	6.15146	2.51856	2.26156	8.09577	7.55949	7.59722	8.393	7.74845	2.32006	5.92945	2.40096	4.10672	3.38016	3.56042
1382183_at	Transcribed locus	1	0	1	1	1	0	0	1	1	1	0	0	1	1	1	0	1	0	1	1	0	1	1	1	1	0	0	0	1	1	0	7.28066	6.19048	7.47404	9.45976	7.3467	6.12274	6.3262	7.21044	6.30308	7.65505	6.36992	4.70189	8.50505	8.62998	6.49321	4.54671	9.05493
1382192_at	extra cellular link domain-containing 1 (predicted)	1	1	1	1	1	0	1	1	1	1	1	1	1	1	1	1	1	1	1	1	0	1	1	0	1	0	0	0	1	1	1	11.3914	9.11179	8.52345	9.18536	6.79462	3.62642	8.43093	8.04285	6.98887	7.46102	6.90272	10.5491	7.4379	8.43908	7.14945	9.57944	11.7986
1382194_at	Similar to LRRGT00049	1	1	1	1	1	0	0	0	1	0	1	1	0	1	1	1	1	1	1	1	1	1	0	0	1	1	1	1	1	1	0	8.43894	6.46559	7.03241	7.39959	7.01283	5.89116	5.61592	6.01875	6.18363	6.12623	6.36578	8.18689	6.02418	7.86719	6.68699	6.87041	9.1723
1382197_at	ras homolog gene family, member D (predicted)	0	0	0	0	0	0	1	1	1	1	1	0	1	0	1	1	0	0	0	0	0	0	0	1	0	0	0	0	1	0	0	4.29822	3.25981	3.70344	5.0806	2.79536	3.26277	9.03665	7.36053	8.89981	8.88034	9.18634	3.70903	6.7008	4.09598	7.78851	9.47388	5.52917
1382199_at	Microtubule-associated proteins 1A/1B light chain 3	0	1	0	1	0	0	0	0	0	0	0	0	0	0	1	1	1	0	0	0	1	0	1	1	0	0	1	0	0	1	0	6.33748	6.93516	6.03115	6.92237	4.18851	6.16679	6.19202	6.29404	6.22015	6.11491	6.36194	4.70713	5.85163	6.37612	6.8801	6.85635	7.31359
1382202_at	cut-like 2 (Drosophila) (predicted)	0	0	0	0	0	0	0	0	0	0	0	0	0	0	0	1	0	0	0	0	0	0	0	0	0	0	0	0	0	0	0	2.67554	4.66961	2.90623	2.6025	3.06351	4.61544	2.66204	2.67307	2.86525	2.65967	2.74312	2.62163	2.66597	3.82889	2.58698	5.39871	2.51911
1382203_at	growth differentiation factor 1 (predicted)	1	1	1	1	1	1	1	1	1	1	1	1	1	1	1	1	1	1	1	1	1	1	1	1	1	1	1	1	1	1	1	8.61603	8.20518	8.95991	8.36741	8.17574	8.34634	9.07475	9.07524	8.8666	9.1418	8.77404	9.18967	8.7883	8.7621	9.0418	9.04238	8.8698
1382206_a_at	A kinase (PRKA) anchor protein 2 (predicted)	0	1	0	0	0	0	0	0	0	0	0	0	0	1	1	0	1	0	0	0	1	0	0	0	0	0	1	0	0	0	0	5.15558	7.40817	6.21202	4.95602	4.44263	4.05943	4.16054	4.2726	3.68947	3.60129	3.44397	4.10239	4.51396	6.47816	7.50939	5.06127	8.12271
1382215_at	Similar to Transcription initiation factor TFIID 105 kDa subunit (TAFII-105) (TAFII105)	0	1	0	1	0	0	0	0	0	0	0	0	0	1	1	0	0	0	0	0	1	0	0	0	0	0	1	0	0	0	0	5.3116	8.75908	6.09304	6.72046	4.55126	4.83278	5.52999	5.71156	5.1143	4.75521	4.76624	5.74511	5.92739	7.00791	9.41033	4.30166	4.69585
1382217_at	Transcribed locus	0	0	0	0	0	0	0	0	0	0	0	0	0	0	1	0	0	0	1	1	0	0	0	0	0	0	0	0	1	0	0	3.65846	3.07143	3.12425	3.55283	2.98779	2.97573	2.91148	2.8002	2.97292	2.97172	2.93202	3.01193	3.01237	5.62228	7.05982	3.02177	4.60156
1382226_at	Similar to RNA binding motif, single stranded interacting protein 3	0	0	0	1	0	0	0	0	0	0	0	0	0	0	1	0	1	0	0	0	0	0	0	0	0	0	0	0	0	1	0	5.84281	3.49898	4.22914	6.78821	2.99533	3.31552	3.95511	4.51743	3.37395	3.50242	3.34955	4.61417	4.45761	4.48986	5.71223	3.13189	6.84231
1382236_at	Similar to hypothetical protein FLJ20272 (predicted)	1	1	1	1	1	1	1	1	1	1	1	1	1	1	1	1	1	1	1	1	1	1	1	1	1	1	1	1	1	1	1	8.66768	8.37769	8.13087	8.72244	6.70048	8.2101	8.68386	8.86714	8.43435	8.66609	8.36371	9.03867	8.22849	8.2289	9.19572	8.58024	8.65808
1382238_at	similar to cell division cycle and apoptosis regulator 1	1	1	1	1	1	1	1	1	1	1	1	1	1	1	1	1	1	1	1	1	1	1	1	1	1	1	1	1	1	1	1	8.82101	9.76102	7.85084	8.92543	10.8063	7.95772	8.97736	9.41394	9.03622	9.24371	9.13392	9.14516	8.7325	8.71829	9.41939	8.84536	9.14543
1382265_at	similar to KIAA1128 protein (predicted)	1	0	0	0	0	0	0	0	0	0	0	0	0	1	1	0	1	0	1	1	1	0	0	0	0	0	1	0	0	0	0	8.18706	5.29388	5.08387	5.33436	4.37555	4.96866	5.01311	5.1962	5.00257	5.96851	5.71639	4.58559	4.68913	7.65102	7.22431	5.15172	6.67231
1382274_at	retinoic acid receptor responder (tazarotene induced) 1 (predicted)	1	0	0	0	1	0	0	0	0	0	0	1	0	0	1	1	0	1	0	0	0	1	1	0	1	1	0	1	0	1	1	8.62982	4.34733	6.16845	5.66479	10.2103	4.51945	4.6895	4.20203	4.74189	5.36739	5.90078	10.0316	4.21699	3.64252	7.9748	10.2448	5.82245
1382291_at	Similar to SRY sex determining region Y-box 9 protein	0	0	0	0	0	1	1	1	1	1	1	0	1	0	1	0	0	0	0	0	0	0	0	1	1	0	1	0	1	1	1	3.69492	1.95476	2.09235	4.21778	1.97087	7.84943	8.5702	9.40896	8.47728	8.4543	7.89428	4.02021	8.7657	6.00411	7.5249	3.35152	5.21203
1382294_at	Activated leukocyte cell adhesion molecule	0	0	0	1	0	1	0	1	1	0	0	0	1	0	0	1	1	0	0	0	0	1	1	1	1	0	0	0	1	1	1	5.48808	6.32367	4.30285	9.00465	3.61599	8.44707	5.67473	6.80197	6.47386	6.57765	6.6149	5.3737	7.90809	4.49088	6.31151	8.51091	9.98725
1382308_at	Transcribed locus	1	1	0	1	1	1	1	1	0	1	1	1	1	1	1	1	1	1	1	1	1	0	1	1	0	1	0	1	1	1	1	6.72182	7.69637	6.06236	7.04596	7.49818	7.34802	6.59788	7.28769	6.46647	6.97811	6.81403	6.93464	6.93307	7.06982	7.35898	6.58572	7.61094
1382312_at	AT rich interactive domain 5B (Mrf1 like) (predicted)	0	0	0	1	0	0	0	0	0	0	0	1	0	0	1	0	1	0	0	0	1	0	1	0	0	0	0	0	0	1	0	5.95695	6.23947	6.09746	6.93285	6.2109	5.66643	5.57638	5.97343	5.63599	5.84521	5.76963	6.49935	6.25391	6.16915	6.94156	6.0695	7.5004
1382313_at	CDNA clone IMAGE:7379585	1	1	0	1	0	0	0	1	0	0	0	0	1	0	1	0	0	0	0	0	1	1	1	1	1	0	0	0	1	1	1	7.02045	8.21223	5.84461	7.49861	4.25855	5.53016	6.06764	6.87916	5.78533	6.29791	5.98568	5.09353	6.70441	6.2395	6.56539	5.19137	6.46948
1382317_at	Transcribed locus	1	1	1	1	1	1	1	1	1	1	1	1	1	1	1	0	1	1	1	1	1	1	0	1	1	1	1	0	1	1	1	8.5511	8.76234	6.61873	7.90743	7.27267	7.80736	10.2269	10.028	9.24831	10.4258	9.75533	6.80877	8.62439	7.00631	10.4397	4.7749	8.08541
1382318_at	---	0	0	0	1	0	1	0	0	1	1	1	0	1	0	1	1	0	0	0	0	1	1	0	1	0	0	0	0	0	0	0	3.52374	4.89472	4.58014	6.99146	3.20461	6.50264	5.99128	5.88608	6.91734	7.31772	7.30698	3.00339	6.97819	3.52737	6.96381	7.3684	3.20521
1382325_at	glycine C-acetyltransferase (2-amino-3-ketobutyrate-coenzyme A ligase) (predicted)	1	1	1	0	0	0	0	0	0	0	0	0	1	1	1	1	0	0	0	0	0	1	0	1	0	0	0	0	0	0	1	7.21792	9.85383	7.59128	3.98614	4.27277	4.71232	4.74129	4.10752	5.56222	4.37211	4.4527	4.03065	7.42597	7.25633	8.00038	9.64805	3.61705
1382326_at	Death effector domain-containing	1	1	1	1	1	1	1	1	1	1	1	1	1	1	1	1	1	1	1	1	1	1	1	1	1	1	1	1	1	1	1	9.68799	9.22883	9.53566	9.47699	9.41155	8.97413	9.84081	9.8514	9.43694	9.85185	9.44169	9.81778	9.64661	9.3409	10.2304	9.83136	9.63483
1382331_at	similar to RIKEN cDNA 0610038L10 gene /// similar to RIKEN cDNA 0610038L10 gene /// similar to riboflavin kinase /// similar to riboflavin kinase	1	1	1	1	0	1	1	1	1	1	1	0	1	1	1	1	1	1	1	1	1	0	1	1	0	1	1	1	1	1	1	6.78166	8.28177	7.78593	6.88313	6.35503	7.91353	10.1725	9.74294	9.60154	10.5837	9.83389	6.48365	8.33151	7.32206	10.099	9.30415	7.62469
1382345_at	PCTAIRE-motif protein kinase 2	1	1	1	1	1	1	1	1	1	1	0	1	1	1	1	0	1	1	1	1	1	1	1	0	1	1	0	1	1	1	1	8.04963	7.30557	7.7987	8.78058	8.5049	10.4759	6.94966	7.19063	6.44594	6.63785	6.5037	9.56187	8.42032	7.3983	7.82238	6.24442	9.41843
1382365_at	Transcribed locus, strongly similar to NP_057315.2 nemo like kinase; nemo-like kinase [Homo sapiens]	0	0	0	0	0	0	0	0	0	0	0	0	0	0	1	0	0	0	0	0	0	0	0	0	0	0	0	1	0	0	0	3.64305	5.84438	3.63705	4.60555	6.10648	5.58945	3.38714	4.14229	3.84598	3.51682	3.51538	5.04283	4.51803	5.81526	5.77758	5.01121	5.2438
1382387_at	Transmembrane protein 16A (predicted)	0	0	1	1	0	0	0	1	1	0	0	0	1	0	0	0	1	0	0	0	1	1	0	0	1	0	0	0	1	1	1	4.76941	2.85971	7.01643	7.89892	2.41541	2.22426	5.15327	7.61021	6.20322	6.13911	5.51037	2.83113	8.40349	3.45291	3.39628	2.50516	6.77568
1382402_at	Unc-51 like kinase 1 (C. elegans)	0	1	1	0	0	0	0	0	0	0	0	0	0	1	0	1	0	0	1	1	1	0	0	0	1	0	0	0	0	0	0	5.38736	7.53818	6.44234	5.4805	5.60482	6.30667	5.3866	4.90652	5.00008	5.5996	4.99452	4.80326	5.86174	7.85869	5.81384	7.07768	5.55634
1382409_at	testis specific, 14	0	0	0	0	0	0	0	0	0	0	0	0	0	0	0	0	0	0	0	0	0	0	1	0	0	0	1	1	0	0	0	2.62947	2.60715	2.55334	2.59369	2.66823	2.85715	2.53778	2.62117	2.62842	2.56967	2.56464	4.08165	2.81989	2.60534	2.57526	2.64683	2.88453
1382423_at	Transcribed locus	0	1	0	0	1	1	1	1	1	1	1	0	0	0	1	1	0	0	0	0	0	0	0	1	0	1	1	0	0	0	1	6.40564	6.49383	5.26691	6.14689	9.58726	8.1644	8.18009	7.07412	7.81234	8.66403	8.21818	6.31773	5.27621	5.08155	7.80937	5.57029	5.74654
1382431_at	Transcribed locus, strongly similar to XP_520163.1 PREDICTED: similar to ATP-binding cassette transporter 1 [Pan troglodytes]	0	1	0	0	0	0	0	0	0	0	0	0	0	0	0	1	0	0	0	0	0	0	0	0	1	0	0	0	0	0	0	4.30553	7.41065	4.01191	5.53166	4.00406	3.88151	3.54164	3.63443	2.80705	2.85636	3.10666	6.15672	3.62102	3.6047	3.45287	7.27161	5.76617
1382439_at	integrin, beta 6	0	0	0	1	0	0	1	1	1	1	1	0	1	0	1	0	1	0	1	1	0	1	0	0	1	0	0	0	1	1	1	3.61553	3.71716	3.26339	9.89287	3.64638	3.49979	9.00587	8.73438	8.47825	9.54703	8.22985	3.35309	9.26716	3.34909	10.6512	4.02012	9.88334
1382441_at	Hypothetical gene supported by NM_172157	1	1	1	1	1	0	0	1	1	1	0	1	1	1	1	0	1	1	1	1	1	1	1	0	1	1	0	1	1	1	1	6.94328	6.91904	6.84213	7.43036	7.78377	6.16286	6.17346	6.70958	6.8701	6.56124	6.50212	6.8036	6.52487	6.90492	7.00998	6.28631	6.82221
1382452_at	serum deprivation response protein	1	1	1	1	1	0	1	1	1	1	1	1	1	1	1	1	1	1	1	1	1	1	1	0	1	1	0	0	1	1	1	11.7006	8.20164	10.4372	10.5478	10.2662	5.65205	8.98017	9.24241	8.52589	8.71551	8.43005	7.2571	9.57609	11.0475	8.48614	7.70327	12.6119
1382454_at	chemokine (C-X-C motif) ligand 9	1	0	0	0	0	0	0	0	0	0	0	0	0	0	0	1	0	0	0	0	1	0	0	0	0	0	0	0	0	0	0	7.17901	2.84144	5.16525	2.34941	2.20329	2.06154	2.12303	2.35822	2.11884	2.18594	2.10683	6.32187	2.11614	3.67608	2.30442	7.09772	2.20143
1382462_at	Transcribed locus	1	0	1	0	0	0	0	0	1	0	0	0	0	1	1	1	0	0	1	1	0	0	0	0	0	0	0	0	0	0	0	7.64155	5.64863	7.45835	5.53937	4.8676	4.4735	5.46034	5.57928	9.03589	5.18778	5.42107	4.62257	6.47385	7.33282	7.07587	7.10627	4.14102
1382480_at	Spinocerebellar ataxia 2 (olivopontocerebellar ataxia 2, autosomal dominant, ataxin 2) (predicted)	0	0	0	0	0	0	0	0	0	0	0	0	0	0	1	1	0	0	0	0	0	0	1	0	0	0	0	0	0	1	0	5.91645	6.0589	5.17561	5.26494	6.14382	4.23935	4.65264	5.05675	4.92731	4.52633	4.68129	6.26323	4.72343	5.79156	5.86502	5.9954	6.41508
1382487_at	---	0	0	0	0	0	0	0	0	0	0	0	0	0	0	1	0	0	0	0	0	0	0	0	0	0	0	1	0	0	0	0	2.34669	2.53493	2.39378	2.29268	2.56442	3.77259	2.30824	2.29191	2.31243	2.31002	2.30996	2.3128	2.30829	2.39839	7.43065	2.46722	2.39232
1382489_at	similar to WD repeat domain 11 protein	1	1	1	1	1	1	1	1	1	1	1	1	1	1	1	0	1	1	1	1	1	1	1	0	1	1	1	1	1	1	1	7.81322	8.29217	6.57384	8.01218	7.80508	6.95483	7.35984	7.92153	7.07038	7.70956	7.34363	8.53886	7.49802	7.77343	7.3524	6.0807	7.91016
1382490_at	Similar to RIKEN cDNA 2310067G05	0	0	0	0	0	0	0	0	0	0	0	0	0	0	0	1	0	0	1	1	0	0	0	0	0	0	0	0	0	0	0	2.65154	2.64552	3.21617	2.7221	2.59749	3.26458	2.53171	2.5246	2.54893	2.52918	2.53235	2.53203	2.84793	6.42092	4.24153	8.12586	2.53374
1382493_at	Transcribed locus, strongly similar to XP_223060.3 PREDICTED: similar to LEK1 [Rattus norvegicus]	0	0	0	0	1	0	1	1	1	1	1	1	0	0	0	0	0	0	0	0	0	0	0	0	1	1	1	1	0	1	0	4.10489	3.86552	3.79972	3.48312	9.91476	3.02554	7.09329	7.06042	7.42036	7.72079	7.55352	6.69767	6.13159	3.88577	3.64946	4.07912	4.78888
1382496_at	---	0	0	0	0	0	0	1	1	1	1	1	0	0	0	1	1	0	0	0	0	0	0	0	0	0	0	0	0	0	0	0	2.25006	2.37706	2.30999	2.2014	2.50233	2.10164	8.16804	6.88597	6.91354	7.83103	7.00291	2.24388	3.62424	2.31613	8.11659	8.51652	2.13233
1382500_at	Transcribed locus, strongly similar to NP_445978.1 carboxypeptidase N, polypeptide 1, 50kD [Rattus norvegicus]	1	1	1	1	1	0	1	1	1	1	1	1	1	0	1	1	1	1	0	0	0	1	1	0	1	1	1	1	1	0	1	7.25376	6.94933	8.45666	6.75164	6.82582	5.5298	7.09543	6.89725	7.27645	7.71435	7.22539	6.8927	6.61298	5.65788	8.07575	8.04149	6.87885
1382517_at	Transcribed locus	0	0	0	0	0	1	0	0	0	0	0	0	0	0	0	0	0	0	0	0	0	0	1	0	0	0	0	0	0	0	0	2.90878	3.45664	3.24032	3.55891	3.20471	10.4049	3.31484	5.17083	4.33856	3.94455	4.29018	2.87191	3.58613	3.27943	2.73761	3.47832	2.57609
1382524_at	Similar to Zbtb20 protein	1	0	0	0	0	0	0	0	0	0	0	0	0	1	1	0	0	0	1	1	0	0	1	0	0	0	0	0	1	0	1	6.3715	5.69355	5.90584	5.58276	3.47087	4.98271	4.3354	4.41314	3.80987	4.19423	3.95038	3.86526	4.58583	7.21497	6.38836	6.17918	6.41799
1382525_at	Transcribed locus	0	1	0	0	0	0	0	0	0	0	0	0	0	0	0	0	0	0	0	0	0	0	0	0	1	0	0	0	0	1	0	2.67633	5.50025	2.76088	2.61578	2.83967	3.74497	2.62857	2.61487	2.67918	2.68011	2.6184	2.66517	3.64922	2.74906	5.73013	2.79009	2.61013
1382527_at	CD96 antigen	0	0	0	0	0	1	0	0	1	1	1	0	0	0	0	0	0	0	0	0	0	0	0	0	0	0	0	0	0	0	0	2.1468	2.2362	2.20526	2.11577	2.2342	8.3855	4.1752	4.53799	5.68894	6.57885	6.12423	2.46728	2.18713	2.18667	3.69145	2.27949	2.07903
1382533_at	similar to HIV-1 Rev binding protein	1	1	1	1	1	1	1	1	1	1	1	1	1	1	1	0	1	1	1	1	1	0	0	0	1	1	1	1	1	1	1	7.36501	7.31298	7.16881	8.02562	6.71474	7.44476	7.84981	7.36842	7.68996	7.68993	7.4205	8.06772	7.0445	7.1919	6.74846	6.48695	7.84629
1382542_at	Transcribed locus	0	1	0	0	0	0	0	0	0	0	0	0	0	0	0	0	0	0	0	0	0	0	0	0	0	0	0	0	0	0	0	2.55466	6.17331	2.72861	2.52862	2.79354	4.05246	2.53614	2.52717	2.56022	2.50983	2.52291	2.54268	2.5925	2.66491	2.74819	2.88477	3.22745
1382544_at	Coenzyme Q6 homolog (yeast)	0	1	0	0	0	0	1	1	1	1	1	0	1	0	1	1	0	0	0	0	1	0	0	0	0	0	0	0	0	0	0	4.3825	9.31389	4.40674	3.66843	3.70461	4.43104	9.23789	9.11014	8.06064	7.86079	7.3754	4.0055	6.8462	4.99325	9.30159	8.82834	3.77479
1382551_at	similar to Intersectin 2 (SH3 domain-containing protein 1B) (SH3P18) (SH3P18-like WASP associated protein)	1	1	0	1	1	0	1	1	0	1	1	1	1	0	1	1	1	1	0	0	1	1	1	1	0	1	0	1	1	1	0	6.6781	9.19192	6.15254	6.51927	8.86135	5.28311	6.72063	7.39661	6.4418	6.97877	6.77227	8.07582	6.90885	6.20815	7.72281	6.40115	7.13062
1382565_at	Similar to MAPK-interacting and spindle-stabilizing protein (predicted)	1	1	0	1	0	1	1	1	1	1	1	1	0	0	1	1	1	1	0	0	0	0	0	0	1	1	0	1	1	1	0	8.2902	6.4069	5.86315	7.44294	4.78044	7.95135	6.6357	6.81773	7.19884	7.54032	7.57029	8.65083	6.28099	5.80608	6.98987	7.34493	7.62231
1382579_at	trinucleotide repeat containing 9 (predicted)	0	0	0	0	0	0	1	1	1	1	1	0	1	1	1	0	1	0	0	0	0	1	1	1	0	0	0	0	1	0	1	3.5512	3.80763	3.4627	3.85616	3.48351	6.22617	8.24092	9.07611	7.36757	8.32853	7.48321	3.74136	8.72789	7.19109	7.42646	3.79025	8.02156
1382584_at	similar to mKIAA1321 protein	1	1	0	1	1	0	1	1	1	1	1	1	1	1	1	1	1	1	0	0	1	1	1	0	1	0	0	1	1	1	0	6.34479	7.26072	6.33667	6.85502	7.40418	6.22116	7.43115	7.61627	7.34588	7.19302	7.07516	6.79686	6.75478	6.63244	7.41088	6.75438	6.94666
1382599_at	Insulin-like growth factor I mRNA, 3' end of mRNA	1	1	1	1	1	0	1	1	0	0	0	1	1	1	1	1	1	1	1	1	1	1	1	1	1	1	1	0	1	1	1	12.4897	7.61576	9.71989	9.26961	8.30912	4.36865	7.4102	7.02273	5.47994	5.96529	5.65131	8.39797	8.3565	7.92514	7.32676	12.7238	8.17687
1382604_at	Transcribed locus	0	1	0	0	0	0	1	1	0	0	0	1	0	0	1	1	0	0	0	0	1	0	0	0	1	1	0	1	0	0	0	5.01375	6.69308	5.19138	6.12918	6.06447	4.33585	6.92629	6.6317	6.40023	5.84713	5.77188	6.72916	6.24424	4.4593	7.77785	6.62623	4.30252
1382611_at	Transcribed locus	0	0	0	0	0	0	0	0	0	0	0	0	0	0	1	1	0	0	0	0	0	0	0	0	0	0	0	0	1	0	1	4.19074	4.2155	4.70831	4.45643	4.17326	3.45754	4.20066	4.28308	4.22024	4.60901	4.63025	5.04541	4.35035	4.21858	9.52482	6.84121	4.31936
1382612_at	Transcribed locus	1	0	0	1	0	0	1	1	0	0	0	0	0	0	1	0	0	0	1	1	0	0	0	0	0	0	0	0	0	1	0	7.23389	2.88293	3.03682	8.52775	4.23966	2.24837	9.49528	7.4336	2.40924	3.14392	2.35664	2.66266	2.49758	2.70834	8.38163	2.72538	2.25529
1382616_at	glutaminase	0	0	0	0	0	0	0	0	1	1	0	0	0	0	0	0	0	0	0	0	0	0	0	0	0	0	0	0	0	0	0	3.76209	4.09489	3.08574	4.4518	2.49791	3.71704	4.09968	4.78546	6.33059	7.14853	5.37645	4.6921	2.53942	3.2334	3.85012	1.85812	4.28146
1382619_at	Transcribed locus	0	0	0	0	0	0	0	0	0	0	0	0	0	0	0	0	0	0	0	0	0	0	1	0	0	0	0	0	0	0	0	2.30221	2.73687	2.35719	2.26815	4.76902	2.95338	2.2782	2.26343	2.28621	2.27504	2.26941	2.27935	2.28067	2.34508	2.26912	2.37353	2.22402
1382621_at	---	0	1	0	0	0	1	0	0	0	0	0	0	0	0	0	0	0	0	0	0	0	0	0	0	0	0	1	0	0	0	0	2.45269	7.1734	2.32264	2.90639	3.48987	8.55706	2.29799	2.51454	2.29605	2.24003	2.27809	2.2582	2.24958	2.31424	2.2352	2.32918	2.16827
1382633_at	Transcribed locus	1	1	1	1	1	1	1	1	1	1	1	1	1	1	1	1	1	1	1	1	1	1	1	0	1	1	0	1	1	1	1	7.07528	7.30038	6.6209	7.71204	8.89014	6.79638	7.35919	7.80769	7.20338	7.60971	7.38236	8.25107	7.28513	6.82344	7.219	7.14018	8.11189
1382647_at	Similar to selenoprotein SelM	0	1	0	0	0	0	0	0	0	0	0	0	0	1	0	0	0	0	1	1	0	0	0	0	0	0	0	0	0	0	0	3.84289	7.62528	3.1942	5.42325	3.66299	4.04497	2.82984	2.78096	2.93049	2.85995	2.8494	3.08445	2.93843	6.87752	3.19518	3.0953	5.96295
1382649_at	Sjogren syndrome antigen B	0	0	0	0	0	0	0	0	1	0	0	0	0	0	0	0	0	0	0	0	0	0	0	0	0	0	0	0	0	1	0	5.22289	1.98188	4.55967	5.43127	2.76287	3.84938	5.80735	6.13238	6.06132	5.87893	5.89059	6.18756	5.94445	4.06349	5.9341	5.36495	5.33989
1382673_at	N-arginine dibasic convertase 1	0	0	0	0	0	0	0	0	0	0	0	0	0	0	1	0	0	0	0	0	0	0	0	0	0	0	0	0	0	0	0	4.78473	6.02896	2.88186	4.19401	4.49987	5.21795	5.08141	5.41934	5.76847	5.05144	5.07843	4.19554	4.85858	3.17404	7.19617	5.93263	3.89949
1382683_a_at	---	0	0	0	0	0	0	0	0	0	0	0	0	0	0	1	0	0	0	0	0	0	0	0	0	0	0	0	0	0	0	0	3.04866	3.32862	3.24292	2.98935	3.9435	2.82626	2.94106	2.93132	2.96614	2.97838	2.9522	2.99433	3.00878	3.20235	11.4752	3.51219	2.88828
1382687_at	sine oculis-related homeobox 6 homolog (Drosophila) (predicted)	0	0	0	0	0	0	0	0	0	0	0	0	0	0	0	0	0	0	0	0	0	0	1	0	0	0	0	0	0	0	0	2.32799	2.53182	2.46846	2.29744	2.45401	2.24918	2.30529	2.28635	2.31304	2.29992	2.29583	2.31512	2.34277	2.4357	2.29116	2.52296	2.23476
1382691_at	---	1	1	0	1	0	0	1	1	0	1	1	1	0	0	1	1	1	1	0	0	1	0	1	0	0	1	0	1	1	1	1	7.40366	8.1848	5.39094	7.05419	6.25457	6.57112	7.3157	7.99551	6.2254	7.05655	6.83229	8.76681	6.28848	5.19229	6.70133	6.5059	7.23985
1382705_at	Transcribed locus	1	1	0	1	1	1	1	1	1	0	0	1	1	1	1	0	1	1	1	1	1	1	1	1	1	1	1	1	1	1	1	6.89346	7.58866	6.02623	7.63335	9.21921	6.8358	6.9932	7.28783	6.83633	6.2229	6.17984	7.63433	7.22392	7.30372	9.45562	5.99678	6.72186
1382729_at	similar to GTPase activating RANGAP domain-like 3	0	0	0	0	0	1	1	1	1	1	1	0	0	0	0	0	0	0	0	0	0	0	0	0	0	0	0	0	0	0	0	3.20915	3.66642	3.24578	4.43884	2.915	7.7952	8.19286	6.91411	7.72048	7.05759	7.26516	3.52197	2.74894	2.8006	5.95917	3.70261	3.06652
1382732_at	extra cellular link domain-containing 1 (predicted)	1	1	1	1	0	0	1	1	1	1	0	1	0	1	1	1	1	1	1	1	0	1	0	0	1	0	0	0	1	1	0	10.3855	8.16368	7.6646	8.44704	4.90329	2.6541	7.62063	7.28839	6.43296	6.79108	6.09194	9.77076	6.34163	7.49999	6.24857	9.26694	10.9073
1382736_at	Similar to Zinc finger protein 198 (Fused in myeloproliferative disorders protein) (Rearranged in atypical myeloproliferative disorder protein) (predicted)	0	0	0	0	0	0	0	0	0	1	1	0	0	0	1	0	0	0	0	0	0	0	1	0	0	0	0	0	0	1	0	5.30618	5.38765	4.33084	5.87183	5.89629	4.65214	6.09722	6.40003	6.46188	6.72483	6.61216	6.17386	5.38756	4.10929	6.06188	4.50806	5.9481
1382755_at	Similar to RIKEN cDNA G430041M01	1	1	1	1	1	1	1	1	1	1	1	1	1	1	1	1	1	1	1	1	1	1	1	1	1	1	1	1	1	1	1	9.45202	8.06977	7.94535	8.54422	6.64665	9.69338	7.97248	8.33867	8.06897	8.25867	8.09943	9.17554	8.17052	7.41862	8.75275	7.78462	8.85543
1382778_at	Dual specificity phosphatase 6	1	1	1	1	1	1	1	1	1	1	1	1	1	1	1	1	1	1	1	1	1	1	0	0	1	1	0	0	1	1	1	7.57764	7.08629	7.06668	6.80246	7.76531	6.95513	8.86851	8.16194	8.08011	8.21705	7.52286	8.14542	7.55021	7.02578	8.41778	8.01186	9.4873
1382805_at	similar to myosin XVIIIa	0	1	0	0	0	0	1	1	1	1	1	0	0	0	0	1	0	0	1	1	0	0	0	0	0	0	0	1	0	0	0	4.07392	6.99219	5.51963	4.80864	4.7079	5.62223	7.2382	6.64596	6.9888	7.45418	7.21708	5.14396	6.1731	5.60074	6.38958	5.98623	5.59311
1382814_at	Transcribed locus	0	0	0	1	0	1	0	0	0	0	0	0	0	0	0	0	0	0	0	0	0	0	1	0	0	0	0	0	0	1	0	2.98218	2.96891	3.34751	6.87907	2.96617	8.06847	2.9861	3.98578	3.21913	2.98569	2.99382	2.79675	4.33569	3.30391	3.07588	2.48733	2.68715
1382843_at	sphingosine phosphate lyase 1	1	1	1	1	0	0	1	1	1	1	1	1	1	0	0	1	1	1	0	0	1	0	0	1	1	1	0	1	1	0	1	9.14522	7.348	9.91475	7.89	3.77513	5.98052	9.64369	8.42527	7.55952	8.17286	10.2325	8.37856	6.71022	4.81361	6.028	7.88303	6.89433
1382849_at	Transcribed locus	0	0	0	0	1	0	0	0	0	0	0	0	0	0	1	0	0	0	0	0	0	0	1	0	1	0	1	0	0	0	0	3.04862	3.68355	3.39122	3.59548	7.25673	2.68926	5.12097	4.75648	3.31428	3.66905	3.28055	5.82903	3.09583	4.15615	10.6298	3.48515	4.68156
1382853_at	---	0	1	1	1	1	1	0	1	0	0	0	0	1	1	1	1	0	0	1	1	1	0	1	1	1	0	0	0	1	1	0	6.35967	8.16092	6.57566	7.6635	8.54625	8.42509	6.22089	6.74025	6.27	6.18515	5.81736	4.36176	7.07892	8.44539	6.76652	6.44521	5.69397
1382862_at	Transcribed locus, weakly similar to XP_580238.1 PREDICTED: hypothetical protein XP_580238 [Rattus norvegicus]	0	0	0	0	0	1	0	0	0	0	0	0	0	0	1	0	0	0	0	0	0	0	0	0	0	0	0	0	0	1	0	4.72045	4.66482	4.74011	5.33317	2.7418	6.4909	5.20186	6.27562	5.18689	5.72508	5.37939	4.8866	5.8866	5.70395	6.43526	5.68343	5.90304
1382874_at	similar to N-acetylneuraminate pyruvate lyase	1	0	0	0	0	0	0	0	0	0	1	1	0	0	1	0	0	1	0	0	1	0	0	0	1	1	0	0	0	0	1	7.18022	5.49509	4.73732	5.13384	6.45428	4.61799	3.50234	3.72623	3.99863	3.57358	6.58025	6.86716	5.35145	5.2348	7.63356	4.26497	6.1787
1382882_x_at	LOC500719 /// LOC500720 /// LOC500721	1	1	0	0	0	1	0	0	1	0	0	0	0	0	0	0	0	0	1	1	0	1	1	0	1	0	0	0	0	1	0	7.10514	11.6415	3.78271	6.2754	4.6519	11.2313	4.05152	4.8774	6.54264	3.20144	2.95535	5.68405	5.74214	3.2406	2.29337	2.53472	5.60815
1382892_a_at	similar to LOC443645 protein	0	1	1	0	0	1	0	0	1	1	0	0	0	1	1	1	0	0	1	1	1	0	0	1	0	0	1	0	0	0	1	6.37333	7.39105	7.46992	6.20897	5.3502	6.79264	6.43206	6.17246	6.44235	6.62548	6.33854	5.32308	6.29674	7.33641	6.75866	7.12891	6.26945
1382919_at	Solute carrier family 39 (zinc transporter), member 14 (predicted)	0	0	0	0	0	0	0	0	1	1	1	0	0	1	0	1	0	0	0	0	0	0	0	0	0	0	0	0	0	0	0	4.74132	4.56569	5.81209	4.50093	5.08481	4.42195	5.82459	6.11342	8.98479	6.93632	7.56947	4.31502	5.00765	6.26396	4.20678	8.55438	4.05316
1382928_at	Transcribed locus	0	0	0	0	0	0	1	0	1	1	1	0	0	0	1	0	0	0	0	0	0	0	0	0	0	0	0	0	0	0	0	2.61029	2.29958	2.32885	2.51214	3.22344	2.4432	7.13504	3.44786	7.75625	8.46184	8.29241	2.29222	2.64709	2.3885	8.34864	2.4416	2.22458
1382929_at	leukocyte receptor cluster (LRC) member 9 (predicted)	0	0	0	0	0	0	1	0	1	1	1	0	0	0	0	0	0	0	0	0	0	0	0	0	0	0	0	0	0	0	0	4.50096	4.71844	4.7158	5.25956	4.26256	3.55129	7.29545	6.38369	7.12473	7.26361	6.75369	4.77873	5.7456	4.48941	4.9375	4.89619	5.04703
1382933_at	Transcribed locus	0	0	0	0	0	0	1	1	1	1	1	0	0	0	0	0	0	0	0	0	0	0	0	0	0	0	0	0	0	0	0	2.87392	2.80194	2.89864	2.52749	2.75983	2.61446	8.59426	8.09268	6.7615	8.90274	7.7477	2.5596	2.92527	2.66835	2.55415	2.7447	2.48246
1382934_at	Pannexin 1	0	0	0	0	0	0	1	1	1	1	1	0	0	0	0	0	0	0	0	1	0	0	0	0	0	0	0	0	0	0	0	4.22911	5.28251	3.74503	5.09869	6.32262	6.34638	7.57831	7.00294	6.99394	10.0826	8.88418	5.84383	5.28308	3.57417	4.9252	6.16783	4.94293
1382945_at	Similar to cDNA sequence BC006662	1	1	1	1	1	1	1	1	1	1	1	1	1	1	1	1	1	1	1	1	1	1	1	1	1	1	1	1	1	1	1	7.68358	9.99222	8.56671	7.97933	8.30627	8.99492	8.479	8.70028	8.82155	8.42016	8.53543	8.80556	9.85935	8.50881	11.4296	10.0929	8.53236
1382950_at	Guanylate nucleotide binding protein 3 (predicted)	1	1	1	1	1	0	0	0	1	1	1	1	0	1	0	1	1	1	0	0	0	0	0	0	1	1	0	1	0	1	1	10.0859	6.84965	6.23477	6.80125	7.60333	2.93484	6.41483	6.09038	5.94891	6.34204	6.97422	10.1011	5.39624	6.47588	6.11501	8.30655	8.83119
1382952_at	ELAV (embryonic lethal, abnormal vision, Drosophila)-like 1 (Hu antigen R) (predicted)	1	1	0	1	1	1	0	0	1	1	1	1	0	0	1	1	1	1	0	0	0	1	0	0	1	1	1	1	1	1	1	7.78596	6.27891	5.46144	7.17028	6.58488	7.6183	6.43532	6.47973	7.15173	6.96354	7.22316	8.10782	6.32279	5.69597	7.11885	7.62641	7.18452
1382957_at	similar to cisplatin resistance-associated overexpressed protein (predicted)	1	1	0	1	1	1	1	1	1	1	1	1	1	1	1	1	1	1	1	1	1	1	1	1	1	1	1	1	1	1	1	7.09703	8.73652	6.16285	7.08428	9.03536	7.79037	7.09888	7.57584	7.0812	7.32176	7.19869	7.90181	7.2474	6.7339	7.53572	6.43191	7.11231
1382964_at	---	0	0	0	0	0	0	1	1	0	1	0	0	0	0	1	0	0	0	0	0	0	0	1	0	0	0	0	0	0	0	1	3.53755	3.88983	3.69021	5.14615	3.2842	2.79654	7.08554	6.8164	5.31995	8.14792	6.29638	2.89294	5.91279	5.85969	7.84877	5.04674	3.52895
1382975_at	CEA-related cell adhesion molecule 1	0	0	0	0	1	0	1	0	1	1	1	0	0	0	0	1	1	0	0	0	0	0	0	0	0	0	0	0	0	0	0	4.59529	3.62009	3.78587	3.22339	7.07529	3.05376	9.03578	6.08718	8.93105	9.5194	9.46996	4.19016	5.14154	3.22522	5.21587	10.0008	7.02316
1382978_at	Transcribed locus	1	1	1	1	1	1	1	1	1	1	1	1	1	1	1	1	1	1	1	1	1	1	1	1	1	1	1	1	1	1	1	8.19248	7.56876	6.34767	8.41564	7.3085	9.97762	7.10583	7.23356	7.46677	7.29118	7.51901	9.44352	7.07984	6.55282	7.57291	7.47442	8.01508
1382995_at	Neuropilin 2	1	0	1	1	1	1	1	1	1	1	1	1	1	1	0	1	1	1	0	0	0	0	0	0	1	0	0	1	0	1	0	7.23615	5.46864	8.60436	8.82154	7.183	6.61992	9.04837	8.87458	6.82089	7.21884	6.93331	6.78457	8.09279	6.76252	4.80924	5.86661	8.49695
1382997_at	solute carrier family 22 (organic cation transporter), member 13 (predicted)	0	0	0	0	0	0	0	0	0	0	0	0	0	0	1	0	0	0	0	0	0	0	0	0	0	0	0	0	0	0	0	2.19165	2.33659	2.23209	2.16201	2.2816	2.10805	2.16931	2.15969	2.17491	2.16685	2.15995	2.17017	2.17496	2.22203	6.80354	2.24923	2.11944
1383010_at	B-cell CLL/lymphoma 11A (zinc finger protein)	0	0	0	0	1	1	0	0	0	0	1	1	0	0	0	0	0	1	0	0	0	0	1	0	1	1	0	0	0	0	0	2.56633	3.32676	3.59596	3.9275	9.17046	6.88987	5.0715	5.65906	5.30684	6.00552	6.23422	9.04562	4.2899	4.93393	2.53465	2.8556	3.10063
1383017_at	---	1	0	1	1	0	1	1	1	1	0	1	1	1	1	1	1	1	1	1	1	1	1	1	1	1	1	1	1	1	1	1	8.92713	5.87271	8.82722	8.18007	5.89578	8.28025	6.84506	6.70301	6.89625	6.45927	6.69116	7.5563	7.12051	9.43749	7.49793	7.17794	10.3972
1383037_at	polymerase (DNA-directed), delta interacting protein 2 (predicted)	1	1	1	0	0	1	0	0	1	0	0	0	1	1	1	1	0	0	1	1	1	1	0	1	0	0	1	1	1	0	0	7.09823	7.83789	7.94019	6.30118	6.4328	6.78515	6.19957	5.93347	6.39399	5.79921	6.20361	5.82265	6.82284	7.6321	7.14708	8.0834	6.18004
1383047_at	growth arrest specific 6	1	1	1	1	1	1	1	1	1	1	1	1	1	1	1	1	1	1	1	1	1	1	1	1	1	1	1	1	1	1	1	10.2524	8.9225	9.45303	10.6324	10.0722	8.63646	8.62491	9.31596	7.99676	7.9516	7.9119	8.86187	10.2024	10.5841	9.57868	9.3177	11.1832
1383058_at	Transcribed locus	0	1	0	1	0	1	0	0	1	0	0	1	1	1	1	0	0	1	1	0	1	0	1	1	1	0	1	1	1	0	1	4.8367	6.64019	4.26667	8.54792	3.20545	7.58894	6.59479	6.22133	5.95739	5.96585	5.6657	7.49162	7.00289	9.23838	9.14994	2.96036	5.97277
1383061_at	Transcribed locus	1	1	1	1	1	1	1	1	1	1	1	1	1	1	1	1	1	1	1	1	1	1	1	1	1	1	0	1	1	1	1	8.04691	8.24656	7.45043	7.90937	8.81362	9.50118	8.05117	8.25942	9.02248	8.75741	11.2092	7.8304	8.46895	7.23485	9.06053	8.06471	7.91894
1383069_at	Similar to RNA binding motif, single stranded interacting protein 3	1	1	1	1	0	1	1	1	1	1	1	1	1	1	1	1	1	1	1	1	1	1	1	0	1	1	0	0	1	1	1	8.67101	7.22535	7.42982	10.131	3.92667	6.56996	7.58354	7.82379	7.04495	6.93057	6.93671	7.58789	7.67038	7.69372	8.82825	6.46942	9.74109
1383078_at	similar to m-ephrin-B3	0	0	0	0	0	1	0	0	0	0	0	0	0	1	0	0	0	0	0	0	0	0	1	0	0	0	0	0	0	0	0	2.64207	2.90185	2.82877	2.78425	2.94494	7.18275	2.60468	2.66082	2.71239	2.63771	2.77551	4.75471	2.66799	10.0561	2.62086	2.80253	2.57292
1383096_at	amyloid beta (A4) precursor-like protein 2	1	1	1	1	0	1	1	1	1	1	0	0	1	1	1	1	1	1	0	0	1	0	0	1	0	0	1	0	1	0	1	8.71886	6.82792	7.28799	7.4283	4.28799	7.95904	7.34326	6.94947	6.41566	6.84343	6.41865	5.15445	7.75681	6.10768	6.20558	6.84116	7.97427
1383106_at	cullin 2 (predicted)	0	0	0	0	0	0	0	0	0	0	0	0	0	0	0	1	0	0	1	1	0	0	0	0	0	0	0	0	0	0	0	5.4219	5.5981	6.45402	5.36294	5.54633	5.8085	5.27203	5.32185	5.42213	5.25358	5.29751	5.20455	5.2568	5.89334	5.31506	6.23946	5.07143
1383112_at	Transcribed locus	1	0	0	1	0	0	0	1	0	0	0	0	0	0	1	0	1	1	1	1	0	0	1	0	1	0	0	1	0	1	1	7.49452	4.96763	5.67955	8.86398	5.35513	6.53796	6.25306	6.71774	5.06693	5.36902	5.14442	6.16282	6.22899	5.86184	9.14759	3.94165	7.32118
1383127_at	CDNA clone IMAGE:7320912	1	1	1	1	1	1	1	1	1	1	1	1	1	1	1	1	1	1	1	1	1	1	1	1	1	1	1	1	1	1	1	8.97602	9.07446	7.99061	10.2862	11.1971	8.98042	9.83073	9.93545	10.327	10.2673	10.0523	10.4837	9.62733	9.24549	9.14065	8.16615	9.89574
1383134_at	similar to hypothetical protein FLJ12118 (predicted)	0	0	0	0	0	0	0	0	0	0	0	0	0	0	0	1	0	0	0	0	0	0	0	0	0	0	0	0	0	0	0	4.58423	5.61763	5.54842	3.94833	4.07294	4.17304	4.34484	4.39921	4.57116	4.51949	4.65303	4.25431	4.53313	5.00003	5.34529	6.34191	4.45712
1383136_a_at	hypothetical LOC363459	1	1	0	1	0	1	0	0	0	0	0	1	1	0	1	0	1	1	0	0	1	0	1	1	0	1	0	1	1	1	1	6.94461	6.94556	5.54755	6.82225	6.23236	7.56882	5.52196	5.43737	5.2946	5.02482	5.11949	6.5506	6.80087	6.33206	6.40789	4.01758	7.41941
1383137_at	SRY-box containing gene 4 (predicted)	1	1	1	1	1	1	1	1	1	1	1	1	1	1	1	0	1	1	1	1	1	1	1	0	1	1	0	1	1	1	1	8.30288	9.33969	7.24884	9.4221	9.94671	7.4676	9.57803	9.89228	8.88844	8.98858	9.12585	8.53565	9.16372	8.29657	8.65606	6.21821	10.3374
1383163_at	immunoglobulin joining chain (predicted)	0	0	0	0	1	0	1	1	1	1	1	1	1	0	0	0	1	1	0	0	0	1	0	0	0	1	1	1	0	0	0	3.75422	4.10333	5.43845	2.7183	11.818	3.02833	10.0948	7.94694	10.6849	9.89882	10.0094	12.928	6.96605	3.06421	3.53639	4.78232	7.56681
1383164_at	Transcribed locus	0	1	0	0	0	0	0	0	1	0	0	0	1	0	0	1	1	0	0	0	0	1	0	0	0	0	0	0	0	0	0	3.33504	8.1393	3.251	5.95141	3.55167	5.15817	5.9617	6.18156	6.28493	6.13489	5.9498	3.08353	7.12877	3.25403	4.30308	7.66833	8.27185
1383165_at	similar to KIAA1324 protein (predicted)	0	0	0	0	0	0	1	1	1	1	1	0	1	0	0	1	1	0	0	0	0	1	1	1	0	0	1	0	1	1	0	2.26356	2.47164	2.36806	2.22287	2.44086	4.55182	6.79707	9.2426	8.18024	7.91244	8.1285	3.92923	9.43464	2.49845	5.64931	7.29914	8.25281
1383169_at	Transcribed locus, moderately similar to XP_580018.1 PREDICTED: hypothetical protein XP_580018 [Rattus norvegicus]	1	1	1	1	1	1	1	1	1	1	1	1	1	1	1	1	1	1	1	1	1	1	1	1	1	1	1	1	1	1	1	10.0807	8.77807	9.3438	9.54507	7.33038	8.46388	7.58688	7.39186	7.85718	7.37733	8.08649	10.1315	9.8164	9.82164	11.7504	11.7557	11.723
1383179_at	Similar to hypothetical protein HSPC129	1	1	0	1	1	1	1	1	1	1	1	1	1	1	1	1	1	1	1	1	1	0	1	1	1	1	1	1	1	1	1	7.45508	8.29267	6.36011	8.17905	9.5783	6.47375	7.82623	8.52955	7.47729	8.02958	7.40985	8.64093	7.38366	7.25221	7.53619	7.1325	7.84297
1383186_at	similar to RIKEN cDNA 1600013K19 (predicted)	0	0	0	0	0	0	0	0	1	0	1	0	0	0	0	0	0	0	0	0	0	0	0	0	0	0	0	0	0	0	1	2.30969	2.6399	2.62437	2.60681	4.31361	2.14575	2.56313	2.39263	7.15125	6.38043	7.1454	4.62897	2.3416	3.68365	3.17216	2.75852	4.60755
1383205_at	dapper homolog 2, antagonist of beta-catenin (xenopus) (predicted)	1	0	1	1	0	1	1	1	1	1	1	0	0	0	1	1	1	0	0	0	1	1	1	0	1	0	1	1	1	1	1	8.38616	2.99361	7.11513	6.82601	2.84035	8.41801	8.52263	8.58432	8.8365	9.43421	9.22347	3.40251	3.61384	3.39982	8.43728	6.31557	8.16446
1383213_at	epidermal growth factor receptor pathway substrate 8 (predicted) /// similar to Eps8	1	1	0	0	0	0	1	1	1	1	1	0	1	0	1	0	0	0	0	0	1	0	0	0	0	0	0	0	0	0	1	6.81152	7.47474	4.4242	5.50391	5.38298	6.0993	8.87933	8.5634	7.57136	9.1404	8.28616	4.75989	6.91032	4.43763	9.0641	2.82023	6.16961
1383221_at	hypothetical LOC360478	0	0	0	1	0	0	1	1	1	1	1	0	1	0	1	1	1	0	0	0	0	1	1	1	0	0	0	0	1	1	1	3.27637	5.45346	2.80206	8.04229	4.34025	2.66436	10.0651	10.1471	9.47936	10.4251	9.2573	4.72331	9.24638	2.58735	9.37495	7.07173	7.87074
1383223_at	ubiquitin-like 3 (predicted)	1	1	1	1	1	1	1	1	1	1	1	1	1	1	1	1	1	1	1	1	1	1	1	1	1	1	1	1	1	1	1	8.33868	9.16458	9.07394	8.24458	7.20581	9.91413	9.71697	9.29832	8.91537	9.45138	9.41223	8.52456	10.2498	8.3897	8.74879	9.11244	9.84258
1383230_at	LOC360664 (predicted)	0	1	0	0	0	0	0	0	1	1	1	0	0	0	1	0	1	0	1	1	0	0	0	1	1	0	1	0	1	0	1	5.22678	6.78697	4.77087	5.50526	6.60648	5.87754	6.51993	6.27815	6.70301	6.91014	6.98351	6.48905	6.13795	4.94213	6.62274	6.22018	6.73794
1383240_at	Integrin, alpha 6	1	1	1	1	1	1	1	1	1	1	1	1	1	1	1	1	1	1	1	1	1	1	1	1	1	1	0	1	1	1	1	9.63034	7.99672	8.90106	10.567	10.4515	8.20296	10.4932	10.616	11.4262	11.3554	10.4972	9.24291	10.3441	10.3501	10.9486	7.06564	9.23727
1383247_a_at	Similar to spinster-like protein (predicted)	1	0	1	1	1	1	0	1	1	1	1	1	1	1	1	0	1	1	1	1	1	1	0	0	1	1	0	0	1	1	1	7.98305	6.07077	7.34681	7.33475	6.92788	8.15642	6.5475	6.61759	9.32576	8.77024	9.66449	8.07571	7.25842	7.71692	8.80223	6.06449	9.53711
1383248_at	flavin containing monooxygenase 5	0	1	0	1	0	0	1	1	1	1	1	0	0	0	1	1	0	0	0	0	1	0	0	1	0	0	0	0	1	0	1	5.5311	7.39118	3.46039	8.19534	3.08681	2.39134	9.0073	7.56373	7.59542	9.68038	9.63762	4.12508	6.27162	3.78779	8.96919	11.1113	6.23676
1383257_at	Bol, boule-like (Drosophila) (predicted)	0	0	0	0	0	1	0	0	0	0	0	0	0	1	0	0	0	0	1	1	0	0	1	0	1	0	0	0	1	0	0	2.61414	2.95311	2.92637	2.86768	2.73544	11.659	2.55031	2.54526	2.57736	2.55823	2.54983	2.54488	2.60076	10.113	2.5431	2.72354	2.50599
1383263_at	osteoglycin (predicted)	1	1	1	1	0	1	1	1	1	1	1	1	1	1	1	0	1	1	1	1	1	1	1	1	1	1	0	0	1	1	1	11.2916	7.84956	10.3693	9.76231	5.12563	6.72883	7.65352	8.08578	7.24166	7.88382	7.77667	8.13876	9.3614	9.99522	8.36525	6.14565	10.6773
1383273_a_at	poly(rC) binding protein 3 (predicted)	1	1	0	1	0	1	0	1	0	0	1	0	0	1	1	0	1	0	1	0	1	1	1	1	0	0	1	1	0	1	1	6.35082	8.10168	6.44311	8.68327	6.4095	9.27078	6.48121	6.97725	5.98782	6.11991	6.83246	5.27491	6.2418	10.2188	6.56186	4.6581	7.25382
[truncated: 1,167 more rows]
[truncated: 119 more columns]
