# Supplementary material for: The Incidence of Sexually Dimorphic Gene Expression Varies Greatly between Tissues in the Rat
Source: PLoS One. 2014 Dec 30;9(12):e115792. doi: 10.1371/journal.pone.0115792 (PMC4280129; doi:10.1371/journal.pone.0115792)
Supplement: S2 Table — Quality assessment of RNA isolated from rat tissues. (XLSX) [file pone.0115792.s002.xlsx]

## Sheet: Sheet1
FILENAME	animal number	sample number	GENDER	TISSUE	Noise (RawQ)	Scaling Factor (target intensity = 100)	Background Avg	Noise Avg	%Positive probesets	GAPDH 3' 5' ratio	Control RNA	Control RNA	Control RNA	Control RNA	Control RNA	Control RNA	Control RNA	Control RNA	Overall QC Status
threshold					<2.5	<10	<80	<6	10% range within tissue	0.8-3.5	BioB	status	BioC	status	BioD	status	CreX	status
NRTP - 0101 - Adipose.cel	1	1	Male	Adipose	1.89	0.598	66.12	3.06	58.4	0.97	P.P.P	pass	P.X.P	pass	P.X.P	pass	P.X.P	pass	pass
NRTP - 0102 - Adipose.cel	2	2	Male	Adipose	1.93	0.639	62.06	3.15	58.6	1.04	P.P.P	pass	P.X.P	pass	P.X.P	pass	P.X.P	pass	pass
NRTP - 0103 - Adipose.cel	3	3	Male	Adipose	1.56	0.608	50.86	2.74	58.5	0.89	P.P.P	pass	P.X.P	pass	P.X.P	pass	P.X.P	pass	pass
NRTP - 0104 - Adipose.cel	4	4	Male	Adipose	1.89	0.571	59.87	3.17	60.4	0.92	P.P.P	pass	P.X.P	pass	P.X.P	pass	P.X.P	pass	pass
NRTP - 0105 - Adipose.cel	5	5	Male	Adipose	1.43	0.802	48.36	2.39	57.5	1	P.P.P	pass	P.X.P	pass	P.X.P	pass	P.X.P	pass	pass
NRTP - 0106 - Adipose.cel	6	6	Female	Adipose	1.82	1.028	58.41	2.96	56.9	0.95	P.P.P	pass	P.X.P	pass	P.X.P	pass	P.X.P	pass	pass
NRTP - 0107 - Adipose.cel	7	7	Female	Adipose	1.53	0.588	49.46	2.46	61.5	1.02	P.P.P	pass	P.X.P	pass	P.X.P	pass	P.X.P	pass	pass
NRTP - 0108 - Adipose.cel	8	8	Female	Adipose	1.64	0.887	50.88	2.73	57.4	1.02	P.P.P	pass	P.X.P	pass	P.X.P	pass	P.X.P	pass	pass
NRTP - 0109 - Adipose.cel	9	9	Female	Adipose	1.83	0.877	57.02	3.02	57.1	1.09	P.P.P	pass	P.X.P	pass	P.X.P	pass	P.X.P	pass	pass
NRTP - 0110- Adipose.cel	10	10	Female	Adipose	1.55	0.733	49.63	2.49	60.1	1.21	P.P.P	pass	P.X.P	pass	P.X.P	pass	P.X.P	pass	pass
NRTP - 0211 - Adrenal.cel	1	11	Male	Adrenal gland	1.24	1.361	43.76	1.9	51	1.45	P.P.P	pass	P.X.P	pass	P.X.P	pass	P.X.P	pass	pass
NRTP - 0212 - Adrenal.cel	2	12	Male	Adrenal gland	1.23	1.346	42.54	1.87	51.6	1.41	P.P.P	pass	P.X.P	pass	P.X.P	pass	P.X.P	pass	pass
NRTP - 0213 - Adrenal.cel	3	13	Male	Adrenal gland	1.49	1.116	50.13	2.46	48.1	1.34	P.P.P	pass	P.X.P	pass	P.X.P	pass	P.X.P	pass	pass
NRTP - 0214 - Adrenal.cel	4	14	Male	Adrenal gland	1.17	1.669	42.43	1.71	48.7	1.41	P.P.P	pass	P.X.P	pass	P.X.P	pass	P.X.P	pass	pass
NRTP - 0215 - Adrenal.cel	5	15	Male	Adrenal gland	1.12	1.631	39.66	1.66	48.8	1.37	P.P.P	pass	P.X.P	pass	P.X.P	pass	P.X.P	pass	pass
NRTP - 0216 - Adrenal.cel	6	16	Female	Adrenal gland	1.26	1.948	45.23	1.87	46.5	1.58	P.P.P	pass	P.X.P	pass	P.X.P	pass	P.X.P	pass	pass
NRTP - 0217 - Adrenal.cel	7	17	Female	Adrenal gland	1.15	1.99	40.81	1.66	46.6	1.59	P.P.P	pass	P.X.P	pass	P.X.P	pass	P.X.P	pass	pass
NRTP - 0218 - Adrenal.cel	8	18	Female	Adrenal gland	1.09	2.136	38.17	1.57	46.8	1.59	P.P.P	pass	P.X.P	pass	P.X.P	pass	P.X.P	pass	pass
NRTP - 0219 - Adrenal.cel	9	19	Female	Adrenal gland	1.26	1.918	45.31	1.84	46.5	1.69	P.P.P	pass	P.X.P	pass	P.X.P	pass	P.X.P	pass	pass
NRTP - 0220 - Adrenal.cel	10	20	Female	Adrenal gland	1.08	2.373	37.78	1.5	45.4	1.92	P.P.P	pass	P.X.P	pass	P.X.P	pass	P.X.P	pass	pass
NRTP - 0301 - Aorta.cel	1	1	Male	Aorta	2.06	0.84	66.72	3.29	52.5	1.26	P.P.P	pass	P.X.P	pass	P.X.P	pass	P.X.P	pass	pass
NRTP - 0302 - Aorta.cel	2	2	Male	Aorta	1.52	0.885	49.24	2.54	53.9	1.06	P.P.P	pass	P.X.P	pass	P.X.P	pass	P.X.P	pass	pass
NRTP - 0303 - Aorta.cel	3	3	Male	Aorta	1.8	1.04	55.44	2.99	48.5	1.15	P.P.P	pass	P.X.P	pass	P.X.P	pass	P.X.P	pass	pass
NRTP - 0304 - Aorta.cel	4	4	Male	Aorta	2.24	0.936	75.7	3.6	46.3	1.09	P.P.P	pass	P.X.P	pass	P.X.P	pass	P.X.P	pass	pass
NRTP - 0305 - Aorta.cel	5	5	Male	Aorta	1.61	1.183	52.55	2.46	48.9	1.34	P.P.P	pass	P.X.P	pass	P.X.P	pass	P.X.P	pass	pass
NRTP - 0306 - Aorta.cel	6	6	Female	Aorta	2.07	0.667	64.97	3.57	52.4	1.2	P.P.P	pass	P.X.P	pass	P.X.P	pass	P.X.P	pass	pass
NRTP - 0307 - Aorta.cel	7	7	Female	Aorta	1.67	1.249	53.61	2.58	47.7	1.09	P.P.P	pass	P.X.P	pass	P.X.P	pass	P.X.P	pass	pass
NRTP - 0308 - Aorta.cel	8	8	Female	Aorta	1.88	0.851	59.05	3.26	48.8	1.12	P.P.P	pass	P.X.P	pass	P.X.P	pass	P.X.P	pass	pass
NRTP - 0309 - Aorta.cel	9	9	Female	Aorta	1.72	1.152	54.41	2.79	47.8	1.26	P.P.P	pass	P.X.P	pass	P.X.P	pass	P.X.P	pass	pass
NRTP - 0310 - Aorta.cel	10	10	Female	Aorta	1.72	0.934	56.67	2.84	49.5	1.22	P.P.P	pass	P.X.P	pass	P.X.P	pass	P.X.P	pass	pass
NRTP - 0402 - Bladder.cel	2	2	Male	Bladder	1.54	0.531	50.1	2.57	63.4	1.02	P.P.P	pass	P.X.P	pass	P.X.P	pass	P.X.P	pass	pass
NRTP - 0403 - Bladder.cel	3	3	Male	Bladder	1.5	0.565	49.09	2.59	62.1	1	P.P.P	pass	P.X.P	pass	P.X.P	pass	P.X.P	pass	pass
NRTP - 0404 - Bladder.cel	4	4	Male	Bladder	1.45	0.733	47.77	2.35	61.5	0.95	P.P.P	pass	P.X.P	pass	P.X.P	pass	P.X.P	pass	pass
NRTP - 0405 - Bladder.cel	5	5	Male	Bladder	1.47	0.875	48.31	2.39	59.9	0.99	P.P.P	pass	P.X.P	pass	P.X.P	pass	P.X.P	pass	pass
NRTP - 0407 - Bladder.cel	7	7	Female	Bladder	1.6	0.736	51.71	2.58	61.1	0.99	P.P.P	pass	P.X.P	pass	P.X.P	pass	P.X.P	pass	pass
NRTP - 0408 - Bladder.cel	8	8	Female	Bladder	1.72	0.82	58.82	2.82	58.3	0.94	P.P.P	pass	P.X.P	pass	P.X.P	pass	P.X.P	pass	pass
NRTP - 0409 - Bladder.cel	9	9	Female	Bladder	1.47	1.253	46.5	2.22	57.1	1.32	P.P.P	pass	P.X.P	pass	P.X.P	pass	P.X.P	pass	pass
NRTP - 0410 - Bladder.cel	10	10	Female	Bladder	1.61	0.531	53.09	2.68	63.1	0.94	P.P.P	pass	P.X.P	pass	P.X.P	pass	P.X.P	pass	pass
NRTP - 0611 - Bone Marrow.cel	1	11	Male	Bone marrow	1.1	1.815	38.97	1.55	47.6	3.33	P.P.P	pass	P.X.P	pass	P.X.P	pass	P.X.P	pass	pass
NRTP - 0612 - Bone Marrow.cel	2	12	Male	Bone marrow	1.1	2.069	40.38	1.53	43	2.07	P.P.P	pass	P.X.P	pass	P.X.P	pass	P.X.P	pass	pass
NRTP - 0613 - Bone Marrow.cel	3	13	Male	Bone marrow	1.14	1.828	40.84	1.63	45.8	2.12	P.P.P	pass	P.X.P	pass	P.X.P	pass	P.X.P	pass	pass
NRTP - 0614 - Bone Marrow.cel	4	14	Male	Bone marrow	1.12	1.652	40.26	1.51	49.5	1.89	P.P.P	pass	P.X.P	pass	P.X.P	pass	P.X.P	pass	pass
NRTP - 0615 - Bone Marrow.cel	5	15	Male	Bone marrow	1.21	1.935	43.9	1.77	42.8	3.1	P.P.P	pass	P.X.P	pass	P.X.P	pass	P.X.P	pass	pass
NRTP - 0617 - Bone Marrow.cel	7	17	Female	Bone marrow	1.09	2.002	40.21	1.49	46.6	2.54	P.P.P	pass	P.X.P	pass	P.X.P	pass	P.X.P	pass	pass
NRTP - 0618 - Bone Marrow.cel	8	18	Female	Bone marrow	0.97	2.326	35.77	1.33	44.1	1.87	P.P.P	pass	P.X.P	pass	P.X.P	pass	P.X.P	pass	pass
NRTP - 0619 - Bone Marrow.cel	9	19	Female	Bone marrow	1.05	2.363	38.6	1.4	46.4	2.65	P.P.P	pass	P.X.P	pass	P.X.P	pass	P.X.P	pass	pass
NRTP - 0620 - Bone Marrow.cel	10	20	Female	Bone marrow	1.07	2.258	39.5	1.37	46.6	2.3	P.P.P	pass	P.X.P	pass	P.X.P	pass	P.X.P	pass	pass
NRTP - 0701 - Brain.cel	1	1	Male	Brain	1.98	0.452	63.3	3.46	67.7	0.97	P.P.P	pass	P.X.P	pass	P.X.P	pass	P.X.P	pass	pass
NRTP - 0702 - Brain.cel	2	2	Male	Brain	2	0.622	62.08	3.36	63.8	0.96	P.P.P	pass	P.X.P	pass	P.X.P	pass	P.X.P	pass	pass
NRTP - 0703 - Brain.cel	3	3	Male	Brain	1.79	0.438	57.92	3.24	65.8	1.05	P.P.P	pass	P.X.P	pass	P.X.P	pass	P.X.P	pass	pass
NRTP - 0704 - Brain.cel	4	4	Male	Brain	1.55	0.64	49.59	2.73	65.4	1	P.P.P	pass	P.X.P	pass	P.X.P	pass	P.X.P	pass	pass
NRTP - 0705 - Brain.cel	5	5	Male	Brain	1.62	0.584	51.57	2.86	64.8	0.92	P.P.P	pass	P.X.P	pass	P.X.P	pass	P.X.P	pass	pass
NRTP - 0706 - Brain.cel	6	6	Female	Brain	1.76	0.803	56.03	2.91	64.8	1.14	P.P.P	pass	P.X.P	pass	P.X.P	pass	P.X.P	pass	pass
NRTP - 0707 - Brain.cel	7	7	Female	Brain	2.05	0.488	64.45	3.67	65.2	1.01	P.P.P	pass	P.X.P	pass	P.X.P	pass	P.X.P	pass	pass
NRTP - 0708 - Brain.cel	8	8	Female	Brain	1.61	0.505	50.35	2.84	64.8	1.01	P.P.P	pass	P.X.P	pass	P.X.P	pass	P.X.P	pass	pass
NRTP - 0709 - Brain.cel	9	9	Female	Brain	1.85	0.634	61.9	3.05	62.7	0.92	P.P.P	pass	P.X.P	pass	P.X.P	pass	P.X.P	pass	pass
NRTP - 0710 - Brain.cel	10	10	Female	Brain	1.9	0.499	59.29	3.29	64.2	1.04	P.P.P	pass	P.X.P	pass	P.X.P	pass	P.X.P	pass	pass
NRTP - 0801 - Caecum.cel	1	1	Male	Caecum	1.77	0.957	56.54	2.82	56.2	0.98	P.P.P	pass	P.X.P	pass	P.X.P	pass	P.X.P	pass	pass
NRTP - 0802 - Caecum.cel	2	2	Male	Caecum	1.87	0.891	61.79	3.02	54.5	1.04	P.P.P	pass	P.X.P	pass	P.X.P	pass	P.X.P	pass	pass
NRTP - 0803 - Caecum.cel	3	3	Male	Caecum	1.95	0.634	63.84	3.2	58	1	P.P.P	pass	P.X.P	pass	P.X.P	pass	P.X.P	pass	pass
NRTP - 0804 - Caecum.cel	4	4	Male	Caecum	1.67	0.66	52.39	2.92	57.9	0.94	P.P.P	pass	P.X.P	pass	P.X.P	pass	P.X.P	pass	pass
NRTP - 0805 - Caecum.cel	5	5	Male	Caecum	1.91	0.612	59.87	3.23	58.2	1.05	P.P.P	pass	P.X.P	pass	P.X.P	pass	P.X.P	pass	pass
NRTP - 0806 - Caecum.cel	6	6	Female	Caecum	1.61	0.504	51.75	2.67	60.7	1.05	P.P.P	pass	P.X.P	pass	P.X.P	pass	P.X.P	pass	pass
NRTP - 0807 - Caecum.cel	7	7	Female	Caecum	1.54	0.641	51.41	2.44	60.3	0.92	P.P.P	pass	P.X.P	pass	P.X.P	pass	P.X.P	pass	pass
NRTP - 0808 - Caecum.cel	8	8	Female	Caecum	2.1	0.602	69.28	4.24	54.5	1.01	P.P.P	pass	P.X.P	pass	P.X.P	pass	P.X.P	pass	pass
NRTP - 0809 - Caecum.cel	9	9	Female	Caecum	1.96	0.492	60.23	3.46	59.3	1.06	P.P.P	pass	P.X.P	pass	P.X.P	pass	P.X.P	pass	pass
NRTP - 0810 - Caecum.cel	10	10	Female	Caecum	1.68	0.801	54.41	2.66	58.2	1.14	A.P.A	pass	P.X.P	pass	P.X.P	pass	P.X.P	pass	pass
NRTP - 0901 - Colon.cel	1	1	Male	Colon	1.33	0.743	44.81	2.09	59.3	1.07	P.P.P	pass	P.X.P	pass	P.X.P	pass	P.X.P	pass	pass
NRTP - 0902 - Colon.cel	2	2	Male	Colon	1.33	0.568	43.39	2.19	62.9	1.08	P.P.P	pass	P.X.P	pass	P.X.P	pass	P.X.P	pass	pass
NRTP - 0903 - Colon.cel	3	3	Male	Colon	1.39	0.549	42.78	2.26	61.4	1.01	P.P.P	pass	P.X.P	pass	P.X.P	pass	P.X.P	pass	pass
NRTP - 0904 - Colon.cel	4	4	Male	Colon	1.74	0.947	56.24	2.78	56	1.12	P.P.P	pass	P.X.P	pass	P.X.P	pass	P.X.P	pass	pass
NRTP - 0905 - Colon.cel	5	5	Male	Colon	1.71	0.582	54.08	2.9	60.2	1.03	P.P.P	pass	P.X.P	pass	P.X.P	pass	P.X.P	pass	pass
NRTP - 0906 - Colon.cel	6	6	Female	Colon	1.55	1.047	50.84	2.4	56.3	1.03	P.P.P	pass	P.X.P	pass	P.X.P	pass	P.X.P	pass	pass
NRTP - 0907 - Colon.cel	7	7	Female	Colon	1.91	0.538	65.75	3.09	58.2	0.99	P.P.P	pass	P.X.P	pass	P.X.P	pass	P.X.P	pass	pass
NRTP - 0908a - Colon (repeat).cel	8	8	Female	Colon	1.37	0.506	43.94	2.35	65	1.16	P.P.P	pass	P.X.P	pass	P.X.P	pass	P.X.P	pass	pass
NRTP - 0909 - Colon.cel	9	9	Female	Colon	1.47	0.622	47.09	2.36	61.9	1.08	P.P.P	pass	P.X.P	pass	P.X.P	pass	P.X.P	pass	pass
NRTP - 0910 - Colon.cel	10	10	Female	Colon	2.11	0.467	65.33	3.9	60.1	1.08	P.P.P	pass	P.X.P	pass	P.X.P	pass	P.X.P	pass	pass
NRTP - 1001 - Duodenum.cel	1	1	Male	Duodenum	1.72	0.702	55.34	2.85	56.9	1.12	P.P.P	pass	P.X.P	pass	P.X.P	pass	P.X.P	pass	pass
NRTP - 1002 - Duodenum.cel	2	2	Male	Duodenum	1.41	0.876	45.79	2.2	56.3	1.21	P.P.P	pass	P.X.P	pass	P.X.P	pass	P.X.P	pass	pass
NRTP - 1003 - Duodenum.cel	3	3	Male	Duodenum	1.45	0.621	47.05	2.4	56.9	1.16	P.P.P	pass	P.X.P	pass	P.X.P	pass	P.X.P	pass	pass
NRTP - 1004 - Duodenum.cel	4	4	Male	Duodenum	1.52	0.612	48.75	2.36	59.1	1.18	P.P.P	pass	P.X.P	pass	P.X.P	pass	P.X.P	pass	pass
NRTP - 1005 - Duodenum.cel	5	5	Male	Duodenum	1.6	0.935	52.7	2.55	55	1.14	P.P.P	pass	P.X.P	pass	P.X.P	pass	P.X.P	pass	pass
NRTP - 1006 - Duodenum.cel	6	6	Female	Duodenum	1.92	0.654	66.93	3.01	58.3	1.13	P.P.P	pass	P.X.P	pass	P.X.P	pass	P.X.P	pass	pass
NRTP - 1007 - Duodenum.cel	7	7	Female	Duodenum	1.56	0.736	51.16	2.99	57.3	1.12	P.P.P	pass	P.X.P	pass	P.X.P	pass	P.X.P	pass	pass
NRTP - 1008 - Duodenum.cel	8	8	Female	Duodenum	2.46	0.476	78.71	5.24	58.9	1.28	P.P.P	pass	P.X.P	pass	P.X.P	pass	P.X.P	pass	pass
NRTP - 1010 - Duodenum.cel	10	10	Female	Duodenum	1.66	0.661	52.99	2.76	59	1.21	P.P.P	pass	P.X.P	pass	P.X.P	pass	P.X.P	pass	pass
NRTP - 1101 - Ileum.cel	1	1	Male	Ileum	1.24	0.756	39.36	1.96	61.1	0.99	P.P.P	pass	P.X.P	pass	P.X.P	pass	P.X.P	pass	pass
NRTP - 1102 - Ileum.cel	2	2	Male	Ileum	1.6	0.789	51.76	2.44	57.5	1.02	P.P.P	pass	P.X.P	pass	P.X.P	pass	P.X.P	pass	pass
NRTP - 1103 - Ileum.cel	3	3	Male	Ileum	1.52	0.984	49.11	2.47	54.9	1.02	P.P.P	pass	P.X.P	pass	P.X.P	pass	P.X.P	pass	pass
NRTP - 1104 - Ileum.cel	4	4	Male	Ileum	2.15	0.512	60.57	3.9	57.3	1.01	P.P.P	pass	P.X.P	pass	P.X.P	pass	P.X.P	pass	pass
NRTP - 1105 - Ileum.cel	5	5	Male	Ileum	1.51	0.534	49.56	2.51	60.7	1.02	P.P.P	pass	P.X.P	pass	P.X.P	pass	P.X.P	pass	pass
NRTP - 1106 - Ileum.cel	6	6	Female	Ileum	1.5	0.964	48.06	2.34	58	1.01	P.P.P	pass	P.X.P	pass	P.X.P	pass	P.X.P	pass	pass
NRTP - 1107 - Ileum.cel	7	7	Female	Ileum	2.06	0.565	75.09	3.36	55.6	1.02	P.P.P	pass	P.X.P	pass	P.X.P	pass	P.X.P	pass	pass
NRTP - 1108 - Ileum.cel	8	8	Female	Ileum	1.59	0.84	52.55	2.47	56.9	0.95	P.P.P	pass	P.X.P	pass	P.X.P	pass	P.X.P	pass	pass
NRTP - 1109 - Ileum.cel	9	9	Female	Ileum	1.78	0.863	57.5	2.93	55.8	1.03	P.P.P	pass	P.X.P	pass	P.X.P	pass	P.X.P	pass	pass
NRTP - 1110 - Ileum.cel	10	10	Female	Ileum	1.54	0.671	49.04	2.5	59.8	1.01	P.P.P	pass	P.X.P	pass	P.X.P	pass	P.X.P	pass	pass
NRTP - 1201 - Jejunum.cel	1	1	Male	Jejunum	1.8	0.633	55.37	2.88	57.3	1.03	P.P.P	pass	P.X.P	pass	P.X.P	pass	P.X.P	pass	pass
NRTP - 1203 - Jejunum.cel	3	3	Male	Jejunum	1.36	0.839	45.51	2.22	56.4	0.99	P.P.P	pass	P.X.P	pass	P.X.P	pass	P.X.P	pass	pass
NRTP - 1204 - Jejunum.cel	4	4	Male	Jejunum	2.24	0.498	67.13	3.97	57.6	1.03	P.P.P	pass	P.X.P	pass	P.X.P	pass	P.X.P	pass	pass
NRTP - 1205 - Jejunum.cel	5	5	Male	Jejunum	1.6	1.026	51.58	2.55	55.5	1.15	P.P.P	pass	P.X.P	pass	P.X.P	pass	P.X.P	pass	pass
NRTP - 1206 - Jejunum.cel	6	6	Female	Jejunum	1.63	0.865	52.29	2.66	58.6	1.18	P.P.P	pass	P.X.P	pass	P.X.P	pass	P.X.P	pass	pass
NRTP - 1207 - Jejunum.cel	7	7	Female	Jejunum	1.42	0.585	48.57	2.14	62.6	1.11	P.P.P	pass	P.X.P	pass	P.X.P	pass	P.X.P	pass	pass
NRTP - 1208 - Jejunum.cel	8	8	Female	Jejunum	1.89	0.514	61.47	3.26	57.6	1.03	P.P.P	pass	P.X.P	pass	P.X.P	pass	P.X.P	pass	pass
NRTP - 1209 - Jejunum.cel	9	9	Female	Jejunum	2.02	0.891	66.34	3.61	56.8	1.18	P.P.P	pass	P.X.P	pass	P.X.P	pass	P.X.P	pass	pass
NRTP - 1210 - Jejunum.cel	10	10	Female	Jejunum	1.56	0.676	49.28	2.61	59.4	1.1	P.P.P	pass	P.X.P	pass	P.X.P	pass	P.X.P	pass	pass
NRTP - 1301 - Mandib LN.cel	1	1	Male	Mandibular LN	1.37	0.926	45.37	2.13	60.2	0.95	P.P.P	pass	P.X.P	pass	P.X.P	pass	P.X.P	pass	pass
NRTP - 1302 - Mandib LN.cel	2	2	Male	Mandibular LN	2.01	0.662	71.45	3.46	55.6	1.08	P.P.P	pass	P.X.P	pass	P.X.P	pass	P.X.P	pass	pass
NRTP - 1303 - Mandib LN.cel	3	3	Male	Mandibular LN	1.25	0.806	40.92	2.04	59.2	0.97	P.P.P	pass	P.X.P	pass	P.X.P	pass	P.X.P	pass	pass
NRTP - 1304 - Mandib LN.cel	4	4	Male	Mandibular LN	1.35	1.057	44.78	2.02	57.2	1.08	P.P.P	pass	P.X.P	pass	P.X.P	pass	P.X.P	pass	pass
NRTP - 1305 - Mandib LN.cel	5	5	Male	Mandibular LN	1.66	0.669	52.52	2.67	61.7	1.04	P.P.P	pass	P.X.P	pass	P.X.P	pass	P.X.P	pass	pass
NRTP - 1306 - Mandib LN.cel	6	6	Female	Mandibular LN	1.39	1.181	43.63	2.27	56.8	0.82	P.P.P	pass	P.X.P	pass	P.X.P	pass	P.X.P	pass	pass
NRTP - 1307 - Mandib LN.cel	7	7	Female	Mandibular LN	1.64	0.781	50.67	2.67	57.5	0.85	P.P.P	pass	P.X.P	pass	P.X.P	pass	P.X.P	pass	pass
NRTP - 1308 - Mandib LN.cel	8	8	Female	Mandibular LN	1.67	1.153	55.21	2.6	54.8	0.88	P.P.P	pass	P.X.P	pass	P.X.P	pass	P.X.P	pass	pass
NRTP - 1309 - Mandib LN.cel	9	9	Female	Mandibular LN	1.31	1.393	43.4	2.02	56.1	1.02	P.P.P	pass	P.X.P	pass	P.X.P	pass	P.X.P	pass	pass
NRTP - 1501 - Stomach.cel	1	1	Male	Stomach	1.32	0.942	43.99	1.99	59	1	P.P.P	pass	P.X.P	pass	P.X.P	pass	P.X.P	pass	pass
NRTP - 1502 - Stomach.cel	2	2	Male	Stomach	1.84	0.952	60.72	3.42	53	0.99	P.P.P	pass	P.X.P	pass	P.X.P	pass	P.X.P	pass	pass
NRTP - 1503 - Stomach.cel	3	3	Male	Stomach	1.27	0.824	42.68	1.93	59.1	0.9	P.P.P	pass	P.X.P	pass	P.X.P	pass	P.X.P	pass	pass
NRTP - 1504 - Stomach.cel	4	4	Male	Stomach	1.56	0.683	50.38	2.44	57.6	0.89	P.P.P	pass	P.X.P	pass	P.X.P	pass	P.X.P	pass	pass
NRTP - 1505 - Stomach.cel	5	5	Male	Stomach	1.45	1.21	46.64	2.28	55	1.07	P.P.P	pass	P.X.P	pass	P.X.P	pass	P.X.P	pass	pass
NRTP - 1506 - Stomach.cel	6	6	Female	Stomach	1.58	0.914	51.59	2.56	60	0.95	P.P.P	pass	P.X.P	pass	P.X.P	pass	P.X.P	pass	pass
NRTP - 1507 - Stomach.cel	7	7	Female	Stomach	1.51	0.967	48.03	2.48	56.2	0.84	P.P.P	pass	P.X.P	pass	P.X.P	pass	P.X.P	pass	pass
NRTP - 1508 - Stomach.cel	8	8	Female	Stomach	2.01	0.814	64.25	3.24	52.2	1.01	P.P.P	pass	P.X.P	pass	P.X.P	pass	P.X.P	pass	pass
NRTP - 1509 - Stomach.cel	9	9	Female	Stomach	1.81	0.867	56.42	2.81	54.4	0.85	P.P.P	pass	P.X.P	pass	P.X.P	pass	P.X.P	pass	pass
NRTP - 1510 - Stomach.cel	10	10	Female	Stomach	1.81	0.756	57.34	2.92	55.7	1	P.P.P	pass	P.X.P	pass	P.X.P	pass	P.X.P	pass	pass
NRTP - 1601 - Heart.cel	1	1	Male	Heart	1.2	1.139	40.62	1.77	52.6	1.24	P.P.P	pass	P.X.P	pass	P.X.P	pass	P.X.P	pass	pass
NRTP - 1603 - Heart.cel	3	3	Male	Heart	1.51	0.74	49.65	2.49	52.8	1.19	P.P.P	pass	P.X.P	pass	P.X.P	pass	P.X.P	pass	pass
NRTP - 1604 - Heart.cel	4	4	Male	Heart	1.8	0.966	57.09	2.91	48.9	1.1	P.P.P	pass	P.X.P	pass	P.X.P	pass	P.X.P	pass	pass
NRTP - 1605 - Heart.cel	5	5	Male	Heart	1.19	0.905	40.75	1.77	55.5	1.14	P.P.P	pass	P.X.P	pass	P.X.P	pass	P.X.P	pass	pass
NRTP - 1607 - Heart.cel	7	7	Female	Heart	1.75	0.984	57.58	2.86	50.8	1.17	P.P.P	pass	P.X.P	pass	P.X.P	pass	P.X.P	pass	pass
NRTP - 1608 - Heart.cel	8	8	Female	Heart	1.21	1.382	40.8	1.81	51.3	1.43	P.P.P	pass	P.X.P	pass	P.X.P	pass	P.X.P	pass	pass
NRTP - 1610 - Heart.cel	10	10	Female	Heart	1.45	1.58	46.31	2.21	49	1.23	P.P.P	pass	P.X.P	pass	P.X.P	pass	P.X.P	pass	pass
NRTP - 1701 - Kidney.cel	1	1	Male	Kidney	1.43	0.781	47.82	2.31	59	1.14	P.P.P	pass	P.X.P	pass	P.X.P	pass	P.X.P	pass	pass
NRTP - 1702 - Kidney.cel	2	2	Male	Kidney	1.35	0.749	45.11	2.17	59.4	1.12	P.P.P	pass	P.X.P	pass	P.X.P	pass	P.X.P	pass	pass
NRTP - 1703 - Kidney.cel	3	3	Male	Kidney	1.34	0.728	43.6	2.26	60.5	1.12	P.P.P	pass	P.X.P	pass	P.X.P	pass	P.X.P	pass	pass
NRTP - 1704 - Kidney.cel	4	4	Male	Kidney	1.54	0.889	50.2	2.37	58.4	1.14	P.P.P	pass	P.X.P	pass	P.X.P	pass	P.X.P	pass	pass
NRTP - 1705 - Kidney.cel	5	5	Male	Kidney	1.57	0.665	51.55	2.59	59.4	1.18	P.P.P	pass	P.X.P	pass	P.X.P	pass	P.X.P	pass	pass
NRTP - 1706 - Kidney.cel	6	6	Female	Kidney	1.6	0.53	48.62	2.76	60.2	1.15	P.P.P	pass	P.X.P	pass	P.X.P	pass	P.X.P	pass	pass
NRTP - 1707 - Kidney.cel	7	7	Female	Kidney	1.78	0.518	56.79	2.9	61.1	1.09	P.P.P	pass	P.X.P	pass	P.X.P	pass	P.X.P	pass	pass
NRTP - 1708 - Kidney.cel	8	8	Female	Kidney	1.79	0.927	57.34	2.83	55.8	1.12	P.P.P	pass	P.X.P	pass	P.X.P	pass	P.X.P	pass	pass
NRTP - 1709 - Kidney.cel	9	9	Female	Kidney	1.68	0.574	54.29	2.99	58.4	1	P.P.P	pass	P.X.P	pass	P.X.P	pass	P.X.P	pass	pass
NRTP - 1710 - Kidney.cel	10	10	Female	Kidney	2.01	0.571	63.01	3.29	58.4	1.05	P.P.P	pass	P.X.P	pass	P.X.P	pass	P.X.P	pass	pass
NRTP - 1801 - Liver.cel	1	1	Male	Liver	2.21	0.77	64.34	3.72	47.9	1.14	P.P.P	pass	P.X.P	pass	P.X.P	pass	P.X.P	pass	pass
NRTP - 1803 - Liver.cel	3	3	Male	Liver	1.46	0.982	45.83	2.26	49.5	1.22	P.P.P	pass	P.X.P	pass	P.X.P	pass	P.X.P	pass	pass
NRTP - 1804 - Liver.cel	4	4	Male	Liver	2.04	0.884	57.01	3.48	46.5	1.18	P.P.P	pass	P.X.P	pass	P.X.P	pass	P.X.P	pass	pass
NRTP - 1805 - Liver.cel	5	5	Male	Liver	1.28	1.162	43.03	1.89	49.2	1.48	P.P.P	pass	P.X.P	pass	P.X.P	pass	P.X.P	pass	pass
NRTP - 1806 - Liver.cel	6	6	Female	Liver	1.74	1.137	54.5	2.82	46	1.32	P.P.P	pass	P.X.P	pass	P.X.P	pass	P.X.P	pass	pass
NRTP - 1807 - Liver.cel	7	7	Female	Liver	1.97	1.285	65.96	3.62	44.6	1.08	P.P.P	pass	P.X.P	pass	P.X.P	pass	P.X.P	pass	pass
NRTP - 1808 - Liver.cel	8	8	Female	Liver	1.69	0.822	55.16	2.79	48.3	1.03	P.P.P	pass	P.X.P	pass	P.X.P	pass	P.X.P	pass	pass
NRTP - 1809 - Liver.cel	9	9	Female	Liver	1.51	1.306	47.78	2.33	46.8	1.28	P.P.P	pass	P.X.P	pass	P.X.P	pass	P.X.P	pass	pass
NRTP - 1810 - Liver.cel	10	10	Female	Liver	1.67	0.851	51.44	2.71	51.6	1.14	P.P.P	pass	P.X.P	pass	P.X.P	pass	P.X.P	pass	pass
NRTP - 1901 - Lung.cel	1	1	Male	Lung	1.42	0.551	46.27	2.27	66.6	1.05	P.P.P	pass	P.X.P	pass	P.X.P	pass	P.X.P	pass	pass
NRTP - 1902 - Lung.cel	2	2	Male	Lung	1.91	0.476	56.36	3.22	63.1	1	P.P.P	pass	P.X.P	pass	P.X.P	pass	P.X.P	pass	pass
NRTP - 1903 - Lung.cel	3	3	Male	Lung	1.44	0.605	47.92	2.4	64.5	0.99	P.P.P	pass	P.X.P	pass	P.X.P	pass	P.X.P	pass	pass
NRTP - 1904 - Lung.cel	4	4	Male	Lung	1.98	0.727	62.83	4.07	58.6	0.96	P.P.P	pass	P.X.P	pass	P.X.P	pass	P.X.P	pass	pass
NRTP - 1905 - Lung.cel	5	5	Male	Lung	1.49	0.634	49.28	2.67	61.7	0.83	P.P.P	pass	P.X.P	pass	P.X.P	pass	P.X.P	pass	pass
NRTP - 1906 - Lung.cel	6	6	Female	Lung	1.71	0.673	56.45	2.7	63.5	0.91	P.P.P	pass	P.X.P	pass	P.X.P	pass	P.X.P	pass	pass
NRTP - 1907 - Lung.cel	7	7	Female	Lung	1.67	0.739	53.59	2.58	61.8	0.94	P.P.P	pass	P.X.P	pass	P.X.P	pass	P.X.P	pass	pass
NRTP - 1908 - Lung.cel	8	8	Female	Lung	1.94	0.572	63.97	3.08	63.7	0.95	P.P.P	pass	P.X.P	pass	P.X.P	pass	P.X.P	pass	pass
NRTP - 1909 - Lung.cel	9	9	Female	Lung	2.02	0.359	67.61	3.82	63.1	0.87	P.P.P	pass	P.X.P	pass	P.X.P	pass	P.X.P	pass	pass
NRTP - 1910 - Lung.cel	10	10	Female	Lung	1.71	0.464	55.25	2.82	65.7	1	P.P.P	pass	P.X.P	pass	P.X.P	pass	P.X.P	pass	pass
NRTP - 2001 - Mesen LN.cel	1	1	Male	Mesenteric LN	1.61	0.428	51.08	2.54	65.7	1.05	P.P.P	pass	P.X.P	pass	P.X.P	pass	P.X.P	pass	pass
NRTP - 2002 - Mesen LN.cel	2	2	Male	Mesenteric LN	1.58	0.594	47.77	2.67	62.6	0.93	P.P.P	pass	P.X.P	pass	P.X.P	pass	P.X.P	pass	pass
NRTP - 2004 - Mesen LN.cel	4	4	Male	Mesenteric LN	1.85	0.54	52.74	3.03	63.5	0.96	P.P.P	pass	P.X.P	pass	P.X.P	pass	P.X.P	pass	pass
NRTP - 2005 - Mesen LN.cel	5	5	Male	Mesenteric LN	1.3	2.131	42.59	1.98	53	0.95	P.P.P	pass	P.X.P	pass	P.X.P	pass	P.X.P	pass	pass
NRTP - 2006 - Mesen LN.cel	6	6	Female	Mesenteric LN	2.14	0.414	70.5	3.48	64.2	1.01	P.P.P	pass	P.X.P	pass	P.X.P	pass	P.X.P	pass	pass
NRTP - 2007 - Mesen LN.cel	7	7	Female	Mesenteric LN	1.49	0.726	48.1	2.42	59.9	1.14	P.P.P	pass	P.X.P	pass	P.X.P	pass	P.X.P	pass	pass
NRTP - 2008 - Mesen LN.cel	8	8	Female	Mesenteric LN	1.49	0.91	47.99	2.38	57.9	1.05	P.P.P	pass	P.X.P	pass	P.X.P	pass	P.X.P	pass	pass
NRTP - 2009 - Mesen LN.cel	9	9	Female	Mesenteric LN	1.8	0.561	56.18	2.94	62	1.11	P.P.P	pass	P.X.P	pass	P.X.P	pass	P.X.P	pass	pass
NRTP - 2102 - Gastroc.cel	2	2	Male	Gastrocnemius	1.43	0.819	46.95	2.31	53.5	1.02	P.P.P	pass	P.X.P	pass	P.X.P	pass	P.X.P	pass	pass
NRTP - 2103 - Gastroc.cel	3	3	Male	Gastrocnemius	1.68	1.258	54.24	2.76	45.9	1.06	P.P.P	pass	P.X.P	pass	P.X.P	pass	P.X.P	pass	pass
NRTP - 2106 - Gastroc.cel	6	6	Female	Gastrocnemius	1.31	1.057	39.98	2.03	52.2	1.04	P.P.P	pass	P.X.P	pass	P.X.P	pass	P.X.P	pass	pass
NRTP - 2107 - Gastroc.cel	7	7	Female	Gastrocnemius	1.85	1.01	59.17	2.79	51.2	1.07	P.P.P	pass	P.X.P	pass	P.X.P	pass	P.X.P	pass	pass
NRTP - 2108 - Gastroc.cel	8	8	Female	Gastrocnemius	2.4	0.72	73.38	4.17	49.6	1.04	P.P.P	pass	P.X.P	pass	P.X.P	pass	P.X.P	pass	pass
NRTP - 2110 - Gastroc.cel	10	10	Female	Gastrocnemius	1.89	0.984	60.1	3.12	46.7	1.04	P.P.P	pass	P.X.P	pass	P.X.P	pass	P.X.P	pass	pass
NRTP - 2202 - Soleus.cel	2	2	Male	Soleus	1.63	0.79	52.61	2.64	50.6	1.08	P.P.P	pass	P.X.P	pass	P.X.P	pass	P.X.P	pass	pass
NRTP - 2203 - Soleus.cel	3	3	Male	Soleus	1.51	0.955	48.54	2.37	52.3	1.02	P.P.P	pass	P.X.P	pass	P.X.P	pass	P.X.P	pass	pass
NRTP - 2205 - Soleus.cel	5	5	Male	Soleus	1.99	0.851	62.93	3.21	49.5	1.05	P.P.P	pass	P.X.P	pass	P.X.P	pass	P.X.P	pass	pass
NRTP - 2206 - Soleus.cel	6	6	Female	Soleus	1.56	1.108	50.72	2.47	51.1	1.01	P.P.P	pass	P.X.P	pass	P.X.P	pass	P.X.P	pass	pass
NRTP - 2207 - Soleus.cel	7	7	Female	Soleus	1.18	1.171	40.7	1.68	53.7	1.15	P.P.P	pass	P.X.P	pass	P.X.P	pass	P.X.P	pass	pass
NRTP - 2208 - Soleus.cel	8	8	Female	Soleus	1.72	0.724	54.6	2.66	53.2	1.04	P.P.P	pass	P.X.P	pass	P.X.P	pass	P.X.P	pass	pass
NRTP - 2209 - Soleus.cel	9	9	Female	Soleus	1.18	1.991	37.17	1.82	49	1.04	P.P.P	pass	P.X.P	pass	P.X.P	pass	P.X.P	pass	pass
NRTP - 2210 - Soleus.cel	10	10	Female	Soleus	1.45	0.987	44.62	2.27	52.9	1.07	P.P.P	pass	P.X.P	pass	P.X.P	pass	P.X.P	pass	pass
NRTP - 2316 - Ovary.cel	16	16	Female	Ovary	1.1	1.688	40.26	1.57	53.4	1.51	P.P.P	pass	P.X.P	pass	P.X.P	pass	P.X.P	pass	pass
NRTP - 2317 - Ovary.cel	17	17	Female	Ovary	0.96	1.828	35.63	1.28	53.8	1.33	P.P.P	pass	P.X.P	pass	P.X.P	pass	P.X.P	pass	pass
NRTP - 2318 - Ovary.cel	18	18	Female	Ovary	1.17	1.665	41.36	1.68	52.7	1.33	P.P.P	pass	P.X.P	pass	P.X.P	pass	P.X.P	pass	pass
NRTP - 2319 - Ovary.cel	19	19	Female	Ovary	1.12	1.778	40.02	1.62	51.1	1.34	P.P.P	pass	P.X.P	pass	P.X.P	pass	P.X.P	pass	pass
NRTP - 2320 - Ovary.cel	20	20	Female	Ovary	1.04	1.569	38.08	1.47	53.4	1.88	P.P.P	pass	P.X.P	pass	P.X.P	pass	P.X.P	pass	pass
NRTP - 2401 - Pancreas.cel	1	1	Male	Pancreas	1.12	4.3	38.55	1.52	44.2	1.07	P.P.P	pass	P.X.P	pass	P.X.P	pass	P.X.P	pass	pass
NRTP - 2402 - Pancreas.cel	2	2	Male	Pancreas	1.27	3.917	41.48	1.71	40.9	2.72	P.P.P	pass	P.X.P	pass	P.X.P	pass	P.X.P	pass	pass
NRTP - 2403 - Pancreas.cel	3	3	Male	Pancreas	1.43	3.522	44.99	2.11	38.4	1.02	P.P.P	pass	P.X.P	pass	P.X.P	pass	P.X.P	pass	pass
NRTP - 2405 - Pancreas.cel	5	5	Male	Pancreas	1.46	4.773	46.06	2.1	35.4	2.16	P.P.P	pass	P.X.P	pass	P.X.P	pass	P.X.P	pass	pass
NRTP - 2407 - Pancreas.cel	7	7	Female	Pancreas	1.48	4.837	47.21	2.17	36.2	1.58	P.P.P	pass	P.X.P	pass	P.X.P	pass	P.X.P	pass	pass
NRTP - 2409 - Pancreas.cel	9	9	Female	Pancreas	1.31	5.154	42.18	1.88	34.7	1.15	P.P.P	pass	P.X.P	pass	P.X.P	pass	P.X.P	pass	pass
NRTP - 2410 - Pancreas.cel	10	10	Female	Pancreas	1.27	4.306	42.93	1.74	37	1.52	P.P.P	pass	P.X.P	pass	P.X.P	pass	P.X.P	pass	pass
NRTP - 2511 - Pituitary.cel	1	11	Male	Pituitary	1.05	1.765	37.45	1.5	52.2	1.75	P.P.P	pass	P.X.P	pass	P.X.P	pass	P.X.P	pass	pass
NRTP - 2512 - Pituitary.cel	2	12	Male	Pituitary	1.18	1.642	42.56	1.72	53.8	1.4	P.P.P	pass	P.X.P	pass	P.X.P	pass	P.X.P	pass	pass
NRTP - 2513 - Pituitary.cel	3	13	Male	Pituitary	1.08	1.859	39.68	1.57	54.3	1.49	P.P.P	pass	P.X.P	pass	P.X.P	pass	P.X.P	pass	pass
NRTP - 2514 - Pituitary.cel	4	14	Male	Pituitary	1.27	1.548	44.47	1.95	55	1.5	P.P.P	pass	P.X.P	pass	P.X.P	pass	P.X.P	pass	pass
NRTP - 2515 - Pituitary.cel	5	15	Male	Pituitary	1.15	1.647	41.09	1.77	53.7	1.43	P.P.P	pass	P.X.P	pass	P.X.P	pass	P.X.P	pass	pass
NRTP - 2516 - Pituitary.cel	6	16	Female	Pituitary	1.13	1.928	39.56	1.66	53.1	1.41	P.P.P	pass	P.X.P	pass	P.X.P	pass	P.X.P	pass	pass
NRTP - 2517 - Pituitary.cel	7	17	Female	Pituitary	1.26	2.022	44.6	1.91	50.8	1.32	P.P.P	pass	P.X.P	pass	P.X.P	pass	P.X.P	pass	pass
NRTP - 2518 - Pituitary.cel	8	18	Female	Pituitary	1.11	2.312	40.24	1.53	51.5	1.38	P.P.P	pass	P.X.P	pass	P.X.P	pass	P.X.P	pass	pass
NRTP - 2519 - Pituitary.cel	9	19	Female	Pituitary	1.07	2.289	38.32	1.5	51.5	1.68	P.P.P	pass	P.X.P	pass	P.X.P	pass	P.X.P	pass	pass
NRTP - 2520 - Pituitary.cel	10	20	Female	Pituitary	1.17	1.846	40.21	1.67	53	1.36	P.P.P	pass	P.X.P	pass	P.X.P	pass	P.X.P	pass	pass
NRTP - 2601 - Prostate.cel	1	1	Male	Prostate	1.37	1.029	44.69	2.1	53.6	1.08	P.P.P	pass	P.X.P	pass	P.X.P	pass	P.X.P	pass	pass
NRTP - 2602 - Prostate.cel	2	2	Male	Prostate	2.24	0.805	68.46	3.8	49.4	0.92	P.P.P	pass	P.X.P	pass	P.X.P	pass	P.X.P	pass	pass
NRTP - 2603 - Prostate.cel	3	3	Male	Prostate	1.65	0.652	51.84	2.5	54.5	0.84	P.P.P	pass	P.X.P	pass	P.X.P	pass	P.X.P	pass	pass
NRTP - 2604 - Prostate.cel	4	4	Male	Prostate	2.13	0.721	67.67	3.57	51.6	0.88	P.P.P	pass	P.X.P	pass	P.X.P	pass	P.X.P	pass	pass
NRTP - 2605 - Prostate.cel	5	5	Male	Prostate	2.04	0.714	66.26	3.13	52.1	0.86	P.P.P	pass	P.X.P	pass	P.X.P	pass	P.X.P	pass	pass
NRTP - 2701 - Skin.cel	1	1	Male	Skin	1.34	0.61	41.28	2.14	65.4	1.08	P.P.P	pass	P.X.P	pass	P.X.P	pass	P.X.P	pass	pass
NRTP - 2703 - Skin.cel	3	3	Male	Skin	1.69	1.101	54.37	2.62	58.7	1.13	P.P.P	pass	P.X.P	pass	P.X.P	pass	P.X.P	pass	pass
NRTP - 2704 - Skin.cel	4	4	Male	Skin	1.33	0.597	43.44	2.13	63.1	1.14	P.P.P	pass	P.X.P	pass	P.X.P	pass	P.X.P	pass	pass
NRTP - 2705 - Skin.cel	5	5	Male	Skin	1.34	0.639	40.99	2.28	61.6	1	P.P.P	pass	P.X.P	pass	P.X.P	pass	P.X.P	pass	pass
NRTP - 2706 - Skin.cel	6	6	Female	Skin	1.65	0.876	52.7	2.79	59.5	0.99	P.P.P	pass	P.X.P	pass	P.X.P	pass	P.X.P	pass	pass
NRTP - 2707 - Skin.cel	7	7	Female	Skin	1.54	0.992	50.47	2.39	59.9	1.06	P.P.P	pass	P.X.P	pass	P.X.P	pass	P.X.P	pass	pass
NRTP - 2708 - Skin.cel	8	8	Female	Skin	1.4	0.601	45.98	2.16	65.5	1.06	P.P.P	pass	P.X.P	pass	P.X.P	pass	P.X.P	pass	pass
NRTP - 2709 - Skin.cel	9	9	Female	Skin	1.3	0.506	45.06	2.08	66.2	1.09	P.P.P	pass	P.X.P	pass	P.X.P	pass	P.X.P	pass	pass
NRTP - 2710 - Skin.cel	10	10	Female	Skin	1.52	0.635	49.87	2.56	63.5	1.04	P.P.P	pass	P.X.P	pass	P.X.P	pass	P.X.P	pass	pass
NRTP - 2801 - Spleen.cel	1	1	Male	Spleen	1.62	0.67	52.01	2.81	58.7	0.83	P.P.P	pass	P.X.P	pass	P.X.P	pass	P.X.P	pass	pass
NRTP - 2802 - Spleen.cel	2	2	Male	Spleen	1.78	0.762	61.06	2.71	58.5	0.89	P.P.P	pass	P.X.P	pass	P.X.P	pass	P.X.P	pass	pass
NRTP - 2803 - Spleen.cel	3	3	Male	Spleen	1.85	0.847	60.1	3.01	56.8	0.97	P.P.P	pass	P.X.P	pass	P.X.P	pass	P.X.P	pass	pass
NRTP - 2806 - Spleen.cel	6	6	Female	Spleen	1.62	0.472	51.89	2.65	61.4	0.9	P.P.P	pass	P.X.P	pass	P.X.P	pass	P.X.P	pass	pass
NRTP - 2807 - Spleen.cel	7	7	Female	Spleen	1.79	0.921	55.01	3.17	54.7	0.85	P.P.P	pass	P.X.P	pass	P.X.P	pass	P.X.P	pass	pass
NRTP - 2808 - Spleen.cel	8	8	Female	Spleen	1.47	0.668	46.8	2.34	57.1	1.39	P.P.P	pass	P.X.P	pass	P.X.P	pass	P.X.P	pass	pass
NRTP - 2809 - Spleen.cel	9	9	Female	Spleen	2.25	0.696	67.41	3.85	56.5	0.93	P.P.P	pass	P.X.P	pass	P.X.P	pass	P.X.P	pass	pass
NRTP - 2810 - Spleen.cel	10	10	Female	Spleen	1.74	0.68	51.11	2.91	59.6	0.94	P.P.P	pass	P.X.P	pass	P.X.P	pass	P.X.P	pass	pass
NRTP - 2901 - Testes.cel	1	1	Male	Testis	1.79	0.971	56.67	2.91	49.6	0.93	P.P.P	pass	P.X.P	pass	P.X.P	pass	P.X.P	pass	pass
NRTP - 2902 - Testes.cel	2	2	Male	Testis	1.67	0.776	54.35	2.7	53.4	0.83	P.P.P	pass	P.X.P	pass	P.X.P	pass	P.X.P	pass	pass
NRTP - 2903a- Testes (repeat).cel	3	3	Male	Testis	1.92	0.361	60.3	3.44	55.8	1.08	P.P.P	pass	P.X.P	pass	P.X.P	pass	P.X.P	pass	pass
NRTP - 2905 - Testes.cel	5	5	Male	Testis	2.22	0.733	66.17	3.76	49.9	0.99	P.P.P	pass	P.X.P	pass	P.X.P	pass	P.X.P	pass	pass
NRTP - 2906 - Testes.cel	6	6	male	Testis	1.72	0.75	55.31	2.78	51.7	0.98	P.P.P	pass	P.X.P	pass	P.X.P	pass	P.X.P	pass	pass
NRTP - 3001 - Thymus.cel	1	1	Male	Thymus	1.64	0.788	52.92	2.64	57.2	0.88	P.P.P	pass	P.X.P	pass	P.X.P	pass	P.X.P	pass	pass
NRTP - 3002 - Thymus.cel	2	2	Male	Thymus	1.61	0.596	51.29	2.53	60.4	0.91	P.P.P	pass	P.X.P	pass	P.X.P	pass	P.X.P	pass	pass
NRTP - 3003 - Thymus.cel	3	3	Male	Thymus	1.53	0.546	47.46	2.34	60.3	0.99	P.P.P	pass	P.X.P	pass	P.X.P	pass	P.X.P	pass	pass
NRTP - 3004 - Thymus.cel	4	4	Male	Thymus	1.64	0.569	52.86	2.75	59.8	0.83	P.P.P	pass	P.X.P	pass	P.X.P	pass	P.X.P	pass	pass
NRTP - 3006 - Thymus.cel	6	6	Female	Thymus	1.78	0.636	57.86	2.91	57.9	0.91	P.P.P	pass	P.X.P	pass	P.X.P	pass	P.X.P	pass	pass
NRTP - 3008 - Thymus.cel	8	8	Female	Thymus	1.52	0.818	47.48	2.37	57.4	0.9	P.P.P	pass	P.X.P	pass	P.X.P	pass	P.X.P	pass	pass
NRTP - 3009 - Thymus.cel	9	9	Female	Thymus	1.72	0.513	53.4	3.31	58.6	0.86	P.P.P	pass	P.X.P	pass	P.X.P	pass	P.X.P	pass	pass
NRTP - 3010 - Thymus.cel	10	10	Female	Thymus	1.75	0.714	56.83	2.83	57	0.89	P.P.P	pass	P.X.P	pass	P.X.P	pass	P.X.P	pass	pass
NRTP - 3101 - Thyroid.cel	1	1	Male	Thyroid Gland	1.34	0.79	43.85	2.11	64	1.1	P.P.P	pass	P.X.P	pass	P.X.P	pass	P.X.P	pass	pass
NRTP - 3102 - Thyroid.cel	2	2	Male	Thyroid Gland	1.59	0.611	51.9	2.66	60.4	1.01	P.P.P	pass	P.X.P	pass	P.X.P	pass	P.X.P	pass	pass
NRTP - 3103 - Thyroid.cel	3	3	Male	Thyroid Gland	1.55	1.131	48.91	2.38	57.9	1.08	P.P.P	pass	P.X.P	pass	P.X.P	pass	P.X.P	pass	pass
NRTP - 3104 - Thyroid.cel	4	4	Male	Thyroid Gland	1.74	0.808	50.82	2.86	59.7	0.99	P.P.P	pass	P.X.P	pass	P.X.P	pass	P.X.P	pass	pass
NRTP - 3105 - Thyroid.cel	5	5	Male	Thyroid Gland	1.37	0.982	43.69	2.19	59.2	0.96	P.P.P	pass	P.X.P	pass	P.X.P	pass	P.X.P	pass	pass
NRTP - 3106 - Thyroid.cel	6	6	Female	Thyroid Gland	1.62	0.647	52.77	2.41	63.4	1	P.P.P	pass	P.X.P	pass	P.X.P	pass	P.X.P	pass	pass
NRTP - 3107 - Thyroid.cel	7	7	Female	Thyroid Gland	1.56	0.866	50.52	2.4	61.1	1.07	P.P.P	pass	P.X.P	pass	P.X.P	pass	P.X.P	pass	pass
NRTP - 3108 - Thyroid.cel	8	8	Female	Thyroid Gland	1.67	0.583	52.09	2.85	61.9	0.98	P.P.P	pass	P.X.P	pass	P.X.P	pass	P.X.P	pass	pass
NRTP - 3109 - Thyroid.cel	9	9	Female	Thyroid Gland	1.35	0.746	43.09	2.13	61.5	0.95	P.P.P	pass	P.X.P	pass	P.X.P	pass	P.X.P	pass	pass
NRTP - 3110 - Thyroid_2.cel	10	10	Female	Thyroid Gland	1.26	0.917	41.5	1.93	60.7	0.98	P.P.P	pass	P.X.P	pass	P.X.P	pass	P.X.P	pass	pass
NRTP - 3206 - Uterus.cel	6	6	Female	Uterus	1.38	0.649	45.31	2.16	67	1.04	P.P.P	pass	P.X.P	pass	P.X.P	pass	P.X.P	pass	pass
NRTP - 3207 - Uterus.cel	7	7	Female	Uterus	1.76	0.955	57.47	3.22	58.1	1.03	P.P.P	pass	P.X.P	pass	P.X.P	pass	P.X.P	pass	pass
NRTP - 3208 - Uterus.cel	8	8	Female	Uterus	1.25	0.75	41.96	1.87	62.7	1.06	P.P.P	pass	P.X.P	pass	P.X.P	pass	P.X.P	pass	pass
NRTP - 3209 - Uterus.cel	9	9	Female	Uterus	1.31	0.691	43.51	2	64.4	1.01	P.P.P	pass	P.X.P	pass	P.X.P	pass	P.X.P	pass	pass
NRTP - 3210 - Uterus.cel	10	10	Female	Uterus	1.34	0.696	41.09	2.09	64.4	1.03	P.P.P	pass	P.X.P	pass	P.X.P	pass	P.X.P	pass	pass
NRTP - 3301 - Epididymis.cel	1	1	Male	Epididymis	1.5	0.63	46.19	2.57	59.9	0.81	P.P.P	pass	P.X.P	pass	P.X.P	pass	P.X.P	pass	pass
NRTP - 3302 - Epididymis.cel	2	2	Male	Epididymis	2.03	0.5	60.18	3.63	60.5	0.87	P.P.P	pass	P.X.P	pass	P.X.P	pass	P.X.P	pass	pass
NRTP - 3303 - Epididymis.cel	3	3	Male	Epididymis	1.7	0.635	53.81	2.85	60.9	0.81	P.P.P	pass	P.X.P	pass	P.X.P	pass	P.X.P	pass	pass
NRTP - 3305 - Epididymis.cel	5	5	Male	Epididymis	1.78	0.532	59.54	2.68	63.4	0.99	P.P.P	pass	P.X.P	pass	P.X.P	pass	P.X.P	pass	pass
